# Supplementary material for: Targeted ASO-mediated Atp1a2 knockdown in astrocytes reduces SOD1 aggregation and accelerates disease onset in mutant SOD1 mice
Source: PLoS One. 2023 Nov 28;18(11):e0294731. doi: 10.1371/journal.pone.0294731 (PMC10683999; doi:10.1371/journal.pone.0294731)
Supplement: S1 Table — (XLSX) [file pone.0294731.s010.xlsx]

## Sheet: S13 Table_list of primers
Gene name	Forward primer sequence (5’-3’)	Reverse primer sequence (5’-3’)
Atp1a1	CCTGACGAACAGTTTCCCGA	CTCTGGGGTTCACCTGGTTC
Atp1a2	CAAGAGTGGACCTACGAGCA	ACTGCACAACCACGATGCTA
Atp1a3	ACCGCTCATCAGTCTGAACG	CGACACGGTAGCTGTCAGAA
Chat	AGGGCAGCCTCTCTGTATGA	ATCCTCGTTGGACGCCATTT
Mnx1	GTACCTGTCTCGACCCAAGC	TTGGCCTTTTTGCTGCGTTT
Isl1	GGCTAACCCAGTAGAGGTGC	CCAGTTGCTGAAAAGCAGGC
Gfap	TCTCCAACCTCCAGATCCGA	TGGCAGGGCTCCATTTTCAAT
Aldh1l1	CCCTAACCCTCTCTGCACAA	CACCCAAGGTCAAAGACGGG
Cd68	GGGGCTCTTGGGAACTACAC	GTACCGTCACAACCTCCCTG
Aif1	GTCCTTGAAGCGAATGCTGG	CATTCTCAAGATGGCAGATC
Calb1	CTTGCTGCTCTTTCGATGCCAG	GTTCCTCGGTTTCGATGAAGCC
Gad1	CGCTTGGCTTTGGAACCGACAA	GAATGCTCCGTAAACAGTCGTGC
Gapdh	GGGTGTGAACCACGAGAAAT	CCTTCCACAATGCCAAAGTT
SOD1 Transgene	CATCAGCCCTAATCCATCTGA	CGCGACTAACAATCAAAGTGA
Internal Positive Control	CTAGGCCACAGAATTGAAAGATCT	GTAGGTGGAAATTCTAGCATCATCC
