# Supplementary material for: Targeted ASO-mediated Atp1a2 knockdown in astrocytes reduces SOD1 aggregation and accelerates disease onset in mutant SOD1 mice
Source: PLoS One. 2023 Nov 28;18(11):e0294731. doi: 10.1371/journal.pone.0294731 (PMC10683999; doi:10.1371/journal.pone.0294731)
Supplement: S2 Table — Five different LNA ASOs as listed are single stranded oligonucleotides about 15–16 nucleotides long, enriched with LNA in the flanking regions with a central gap of unmodified DNA, hence referred to as GapmeRs. The antisense LNA GapmeRs have phosphorothioate backbone modifications as indicated by ‘*’ in the sequence. Negative control A (ctrl), Atp1a2-specific ASO1 and ASO3 were purchased for both in vitro and in vivo experiments and the corresponding catalog numbers are listed in the top and bottom sub-rows, respectively. (XLSX) [file pone.0294731.s011.xlsx]

## Sheet: S2 Table_Sequence of LNA ASOs
S2 Table_Locked nucleic acid antisense oligonucleotides (LNA ASOs) used in this study.
Catalog no.	ASO name	Sequence (5’-3’)
339515 LG00000002-DDA	Ctrl (Negative control A)	A*A*C*A*C*G*T*C*T*A*T*A*C*G*C
339532 LG00000002-FZA
339511 LG00204765-DDA	ASO1	C*C*G*A*C*C*A*G*A*T*G*A*C*T*T*T
339532 LG00204765-FZA
339511 LG00204777-DDA	ASO2	G*A*G*A*A*G*T*G*G*C*A*G*C*T*A*A
339511 LG00204778-DDA	ASO3	C*G*A*G*G*C*T*T*A*G*G*G*A*A*T*G
339532 LG00204778-FZA
339511 LG00204774-DDA	ASO4	A*T*G*G*T*T*A*G*G*C*T*G*A*G*A*C
339511 LG00204775-DDA	ASO5	T*T*A*G*G*C*T*G*A*G*A*C*T*T*G*A
