# Supplementary material for: Targeted ASO-mediated Atp1a2 knockdown in astrocytes reduces SOD1 aggregation and accelerates disease onset in mutant SOD1 mice
Source: PLoS One. 2023 Nov 28;18(11):e0294731. doi: 10.1371/journal.pone.0294731 (PMC10683999; doi:10.1371/journal.pone.0294731)
Supplement: S3 Table — p<0.05: 535 upregulated and 880 downregulated genes corresponding to the volcano plot in Fig 7A. (XLSX) [file pone.0294731.s012.xlsx]

## Sheet: S3 Table_Fig7A_ASO1vctrl p<0.05
S3 Table_Figure 7A. ASO1 v ctrl, p<0.05, SOD1*G93A primary mouse astrocytes
Ensembl_Stable IDs	Entrez Gene ID	Gene name (Abbreviated)	Gene Biotype	Gene Name	sod1_aso1-sod1_ctrl_P.Value	sod1_aso1-sod1_ctrl_linearFC	sod1_aso1-sod1_ctrl_logFC	sod1_aso1-sod1_ctrl_CI.L	sod1_aso1-sod1_ctrl_CI.R
ENSMUSG00000021785	59007	Ngly1	protein_coding	ATPase, Na+/K+ transporting, alpha 2 polypeptide [Source:MGI Symbol;Acc:MGI:88106]	2.75e-05	-1.64133	-0.714869	-1.00819	-0.421548
ENSMUSG00000007097	98660	Atp1a2	protein_coding	N-glycanase 1 [Source:MGI Symbol;Acc:MGI:1913276]	2.14178e-05	-1.69207	-0.758788	-1.07559	-0.441986
ENSMUSG00000060032	232440	H2afj	protein_coding	H2A histone family, member J [Source:MGI Symbol;Acc:MGI:3606192]	3.32099e-05	-2.87734	-1.52474	-2.16988	-0.879591
ENSMUSG00000044533	16898	Rps2	protein_coding	ribosomal protein S2 [Source:MGI Symbol;Acc:MGI:105110]	3.83958e-05	-2.0664	-1.04712	-1.49481	-0.599434
ENSMUSG00000032076	54725	Cadm1	protein_coding	cell adhesion molecule 1 [Source:MGI Symbol;Acc:MGI:1889272]	5.42384e-05	-1.5931	-0.671842	-0.966426	-0.377257
ENSMUSG00000022551	66445	Cyc1	protein_coding	cytochrome c-1 [Source:MGI Symbol;Acc:MGI:1913695]	6.22529e-05	-2.57211	-1.36295	-1.96675	-0.759162
ENSMUSG00000015094	18146	Npdc1	protein_coding	neural proliferation, differentiation and control 1 [Source:MGI Symbol;Acc:MGI:1099802]	9.11608e-05	-2.34875	-1.23189	-1.79373	-0.670055
ENSMUSG00000040713	433375	Creg1	protein_coding	glycoprotein (transmembrane) nmb [Source:MGI Symbol;Acc:MGI:1934765]	0.000102564	-2.10851	-1.07622	-1.56834	-0.58411
ENSMUSG00000029816	93695	Gpnmb	protein_coding	uridine-cytidine kinase 1 [Source:MGI Symbol;Acc:MGI:98904]	0.000115109	-1.28428	-0.360957	-0.527101	-0.194813
ENSMUSG00000030621	109264	Me3	protein_coding	malic enzyme 3, NADP(+)-dependent, mitochondrial [Source:MGI Symbol;Acc:MGI:1916679]	0.000111173	-1.36262	-0.446379	-0.653149	-0.239609
ENSMUSG00000002550	22245	Uck1	protein_coding	cellular repressor of E1A-stimulated genes 1 [Source:MGI Symbol;Acc:MGI:1344382]	9.42501e-05	-1.96536	-0.974793	-1.42758	-0.522009
ENSMUSG00000028478	12757	Clta	protein_coding	clathrin, light polypeptide (Lca) [Source:MGI Symbol;Acc:MGI:894297]	0.000126641	-1.7448	-0.803061	-1.17892	-0.4272
ENSMUSG00000032261	212531	Sh3bgrl2	protein_coding	SH3 domain binding glutamic acid-rich protein like 2 [Source:MGI Symbol;Acc:MGI:1915350]	0.000141477	-1.40196	-0.487445	-0.717626	-0.257263
ENSMUSG00000032096	213827	Arcn1	protein_coding	ATPase, Cu++ transporting, beta polypeptide [Source:MGI Symbol;Acc:MGI:103297]	0.000245198	-1.73329	-0.793515	-1.17335	-0.413677
ENSMUSG00000013089	104156	Etv5	protein_coding	ets variant 5 [Source:MGI Symbol;Acc:MGI:1096867]	0.000197922	-1.4127	-0.498453	-0.740414	-0.256492
ENSMUSG00000047260	66048	Emc6	protein_coding	predicted gene, 26760 [Source:MGI Symbol;Acc:MGI:5477254]	0.000206659	-2.19435	-1.13379	-1.68596	-0.581624
ENSMUSG00000000088	12858	Cox5a	protein_coding	MAF1 homolog, negative regulator of RNA polymerase III [Source:MGI Symbol;Acc:MGI:1916127]	0.0002541	-5.10875	-2.35297	-3.49892	-1.20702
ENSMUSG00000097068	NA	Gm26760	lincRNA	ER membrane protein complex subunit 6 [Source:MGI Symbol;Acc:MGI:1913298]	0.0002058	2.04903	1.03494	0.530737	1.53914
ENSMUSG00000031021	56786	Tmem9b	protein_coding	archain 1 [Source:MGI Symbol;Acc:MGI:2387591]	0.000167149	-1.79173	-0.841354	-1.25682	-0.425883
ENSMUSG00000094103	100101807	1700047I17Rik2	protein_coding	NIMA (never in mitosis gene a)-related expressed kinase 6 [Source:MGI Symbol;Acc:MGI:1891638]	0.000305789	-3.14917	-1.65497	-2.4728	-0.837139
ENSMUSG00000006567	11979	Atp7b	protein_coding	transformation related protein 53 inducible protein 13 [Source:MGI Symbol;Acc:MGI:1915125]	0.000307392	-1.78132	-0.832949	-1.24466	-0.421237
ENSMUSG00000022553	68877	Maf1	protein_coding	TMEM9 domain family, member B [Source:MGI Symbol;Acc:MGI:1915254]	0.000242483	-2.01703	-1.01223	-1.51409	-0.510376
ENSMUSG00000045538	71986	Ddx28	protein_coding	transmembrane protein 135 [Source:MGI Symbol;Acc:MGI:1920009]	0.000294652	-2.08441	-1.05964	-1.58709	-0.532191
ENSMUSG00000016087	14247	Fli1	protein_coding	Friend leukemia integration 1 [Source:MGI Symbol;Acc:MGI:95554]	0.000282512	1.75184	0.808871	0.40416	1.21358
ENSMUSG00000039428	72759	Tmem135	protein_coding	nudix (nucleoside diphosphate linked moiety X)-type motif 19 [Source:MGI Symbol;Acc:MGI:94203]	0.000300161	-1.48257	-0.568102	-0.853387	-0.282817
ENSMUSG00000034875	110959	Nudt19	protein_coding	DEAD (Asp-Glu-Ala-Asp) box polypeptide 28 [Source:MGI Symbol;Acc:MGI:1919236]	0.000266107	-1.44028	-0.526347	-0.79109	-0.261603
ENSMUSG00000026749	59126	Nek6	protein_coding	calcium/calmodulin-dependent protein kinase I [Source:MGI Symbol;Acc:MGI:1098535]	0.000315904	-1.41503	-0.500835	-0.753155	-0.248514
ENSMUSG00000044328	216964	Trp53i13	protein_coding	cytochrome c oxidase subunit 5A [Source:MGI Symbol;Acc:MGI:88474]	0.000205857	-2.96779	-1.56939	-2.36041	-0.778369
ENSMUSG00000030272	52163	Camk1	protein_coding	RIKEN cDNA 1700047I17 gene 2 [Source:MGI Symbol;Acc:MGI:3714351]	0.000244532	-1.91312	-0.935926	-1.40879	-0.463061
ENSMUSG00000038880	79044	Mrps34	protein_coding	galactosidase, beta 1 [Source:MGI Symbol;Acc:MGI:88151]	0.000391599	-5.47785	-2.45361	-3.70294	-1.20428
ENSMUSG00000040112	232536	Mrps35	protein_coding	lipin 1 [Source:MGI Symbol;Acc:MGI:1891340]	0.000375635	-1.9343	-0.951808	-1.43986	-0.463751
ENSMUSG00000020593	14245	Lpin1	protein_coding	interleukin 1 receptor antagonist [Source:MGI Symbol;Acc:MGI:96547]	0.000384238	-1.28329	-0.359844	-0.54446	-0.175228
ENSMUSG00000026981	16181	Il1rn	protein_coding	mitochondrial ribosomal protein S35 [Source:MGI Symbol;Acc:MGI:2385255]	0.000373373	-2.2575	-1.17472	-1.77863	-0.570815
ENSMUSG00000045594	12091	Glb1	protein_coding	mitochondrial ribosomal protein S34 [Source:MGI Symbol;Acc:MGI:1930188]	0.000345047	-1.24982	-0.321727	-0.487404	-0.15605
ENSMUSG00000018677	68066	Slc25a39	protein_coding	solute carrier family 25, member 39 [Source:MGI Symbol;Acc:MGI:1196386]	0.000394496	-1.43675	-0.522811	-0.792217	-0.253405
ENSMUSG00000025473	11501	Adam8	protein_coding	a disintegrin and metallopeptidase domain 8 [Source:MGI Symbol;Acc:MGI:107825]	0.000452543	-1.46678	-0.552651	-0.840998	-0.264304
ENSMUSG00000018666	12412	Cbx1	protein_coding	chromobox 1 [Source:MGI Symbol;Acc:MGI:105369]	0.000484424	1.24909	0.320876	0.15241	0.489342
ENSMUSG00000035919	319845	Bbs9	protein_coding	Bardet-Biedl syndrome 9 (human) [Source:MGI Symbol;Acc:MGI:2442833]	0.000513063	-1.3593	-0.442862	-0.676609	-0.209115
ENSMUSG00000070858	381633	Gm1673	protein_coding	LanC (bacterial lantibiotic synthetase component C)-like 1 [Source:MGI Symbol;Acc:MGI:1336997]	0.000585915	-2.65875	-1.41075	-2.1573	-0.664199
ENSMUSG00000097757	NA	Gm17518	lincRNA	nuclear receptor subfamily 3, group C, member 2 [Source:MGI Symbol;Acc:MGI:99459]	0.000704871	-2.17021	-1.11783	-1.71067	-0.525001
ENSMUSG00000026000	14768	Lancl1	protein_coding	dual specificity phosphatase 5 [Source:MGI Symbol;Acc:MGI:2685183]	0.000746284	-1.30193	-0.380653	-0.584073	-0.177234
ENSMUSG00000055447	16423	Cd47	protein_coding	fibroblast growth factor 1 [Source:MGI Symbol;Acc:MGI:95515]	0.000687821	-1.52738	-0.611058	-0.937753	-0.284363
ENSMUSG00000095595	73385	Fam177a	protein_coding	zinc finger protein 780B [Source:MGI Symbol;Acc:MGI:2444764]	0.000677989	-1.98955	-0.99244	-1.52396	-0.460917
ENSMUSG00000021928	68177	Ebpl	protein_coding	ATPase, H+ transporting, lysosomal V0 subunit D2 [Source:MGI Symbol;Acc:MGI:1924415]	0.00062867	-1.58185	-0.661614	-1.016	-0.307225
ENSMUSG00000028238	242341	Atp6v0d2	protein_coding	predicted gene, 17518 [Source:MGI Symbol;Acc:MGI:4937152]	0.000540159	-2.77627	-1.47315	-2.26566	-0.680644
ENSMUSG00000030869	70316	Ndufab1	protein_coding	RAB11A, member RAS oncogene family [Source:MGI Symbol;Acc:MGI:1858202]	0.000674352	-2.32606	-1.21789	-1.87515	-0.560624
ENSMUSG00000004771	53869	Rab11a	protein_coding	NADH:ubiquinone oxidoreductase subunit AB1 [Source:MGI Symbol;Acc:MGI:1917566]	0.00064996	-1.63282	-0.70737	-1.09047	-0.324275
ENSMUSG00000063047	338354	Zfp780b	protein_coding	CD47 antigen (Rh-related antigen, integrin-associated signal transducer) [Source:MGI Symbol;Acc:MGI:96617]	0.000588738	-1.68561	-0.753274	-1.16144	-0.345108
ENSMUSG00000036585	14164	Fgf1	protein_coding	zinc finger, matrin type 1 [Source:MGI Symbol;Acc:MGI:2442284]	0.000736662	-1.30413	-0.383087	-0.590952	-0.175222
ENSMUSG00000002985	11816	Apoe	protein_coding	apolipoprotein E [Source:MGI Symbol;Acc:MGI:88057]	0.000702288	-1.72113	-0.783355	-1.20926	-0.357451
ENSMUSG00000074749	228730	Kiz	protein_coding	predicted gene 1673 [Source:MGI Symbol;Acc:MGI:2686519]	0.000527658	-1.44214	-0.528209	-0.815415	-0.241004
ENSMUSG00000031618	110784	Nr3c2	protein_coding	family with sequence similarity 177, member A [Source:MGI Symbol;Acc:MGI:1920635]	0.000599728	-1.79972	-0.84777	-1.30886	-0.386681
ENSMUSG00000027605	60525	Acss2	protein_coding	acyl-CoA synthetase short-chain family member 2 [Source:MGI Symbol;Acc:MGI:1890410]	0.000708003	-1.54105	-0.62391	-0.963389	-0.28443
ENSMUSG00000022464	69354	Slc38a4	protein_coding	solute carrier family 38, member 4 [Source:MGI Symbol;Acc:MGI:1916604]	0.000724348	-2.53716	-1.34322	-2.07569	-0.610739
ENSMUSG00000052676	215693	Zmat1	protein_coding	kizuna centrosomal protein [Source:MGI Symbol;Acc:MGI:2684960]	0.000702856	-1.52933	-0.6129	-0.94767	-0.278131
ENSMUSG00000034765	240672	Dusp5	protein_coding	emopamil binding protein-like [Source:MGI Symbol;Acc:MGI:1915427]	0.00060058	1.34977	0.432712	0.196065	0.669359
ENSMUSG00000066487	NA	Gm5786	processed_pseudogene	predicted pseudogene 5786 [Source:MGI Symbol;Acc:MGI:3645003]	0.000794156	-3.71074	-1.89171	-2.93255	-0.850863
ENSMUSG00000031532	67887	Saraf	protein_coding	store-operated calcium entry-associated regulatory factor [Source:MGI Symbol;Acc:MGI:1915137]	0.000796529	-1.78916	-0.83928	-1.3012	-0.377362
ENSMUSG00000007682	13371	Dio2	protein_coding	cullin 9 [Source:MGI Symbol;Acc:MGI:1925559]	0.000881578	-2.35107	-1.23332	-1.9164	-0.550244
ENSMUSG00000040327	78309	Cul9	protein_coding	ephrin B2 [Source:MGI Symbol;Acc:MGI:105097]	0.000908249	-1.44871	-0.534766	-0.832041	-0.237491
ENSMUSG00000025495	27388	Ptdss2	protein_coding	syndecan 1 [Source:MGI Symbol;Acc:MGI:1349162]	0.000897606	-1.3722	-0.45649	-0.710387	-0.202593
ENSMUSG00000020592	20969	Sdc1	protein_coding	deiodinase, iodothyronine, type II [Source:MGI Symbol;Acc:MGI:1338833]	0.00084929	-1.41751	-0.503363	-0.783682	-0.223044
ENSMUSG00000089917	68556	Uckl1	protein_coding	phosphatidylserine synthase 2 [Source:MGI Symbol;Acc:MGI:1351664]	0.000886343	-1.29352	-0.371298	-0.578285	-0.16431
ENSMUSG00000001300	13642	Efnb2	protein_coding	uridine-cytidine kinase 1-like 1 [Source:MGI Symbol;Acc:MGI:1915806]	0.000907025	1.25879	0.332031	0.146909	0.517154
ENSMUSG00000030281	171095	Il17rc	protein_coding	GM2 ganglioside activator protein [Source:MGI Symbol;Acc:MGI:95762]	0.00102745	-2.02726	-1.01953	-1.5922	-0.446864
ENSMUSG00000028007	76561	Snx7	protein_coding	coatomer protein complex subunit alpha [Source:MGI Symbol;Acc:MGI:1334462]	0.00102808	-1.5275	-0.61117	-0.954499	-0.26784
ENSMUSG00000040133	381413	Gpr176	protein_coding	protein disulfide isomerase associated 3 [Source:MGI Symbol;Acc:MGI:95834]	0.00107044	-1.60933	-0.686464	-1.07228	-0.300643
ENSMUSG00000029166	100732	Mapre3	protein_coding	4-aminobutyrate aminotransferase [Source:MGI Symbol;Acc:MGI:2443582]	0.00107047	-1.53369	-0.617009	-0.964331	-0.269688
ENSMUSG00000036617	208618	Etl4	protein_coding	microtubule-associated protein, RP/EB family, member 3 [Source:MGI Symbol;Acc:MGI:2140967]	0.000999476	-1.40624	-0.491841	-0.768738	-0.214945
ENSMUSG00000023886	64074	Smoc2	protein_coding	SPARC related modular calcium binding 2 [Source:MGI Symbol;Acc:MGI:1929881]	0.00102733	-2.44491	-1.28978	-2.01783	-0.561734
ENSMUSG00000000594	14667	Gm2a	protein_coding	interleukin 34 [Source:MGI Symbol;Acc:MGI:1923777]	0.00104233	-1.17315	-0.23039	-0.360441	-0.100339
ENSMUSG00000026553	12847	Copa	protein_coding	sorting nexin 7 [Source:MGI Symbol;Acc:MGI:1923811]	0.000979291	-1.28215	-0.358571	-0.56099	-0.156152
ENSMUSG00000031750	76527	Il34	protein_coding	interleukin 17 receptor C [Source:MGI Symbol;Acc:MGI:2159336]	0.000978244	-1.30791	-0.387267	-0.60619	-0.168344
ENSMUSG00000027248	14827	Pdia3	protein_coding	enhancer trap locus 4 [Source:MGI Symbol;Acc:MGI:95454]	0.00100067	-2.32458	-1.21697	-1.90678	-0.527152
ENSMUSG00000057880	268860	Abat	protein_coding	G protein-coupled receptor 176 [Source:MGI Symbol;Acc:MGI:2685858]	0.000984211	-1.34994	-0.432892	-0.678269	-0.187515
ENSMUSG00000029426	12492	Scarb2	protein_coding	scavenger receptor class B, member 2 [Source:MGI Symbol;Acc:MGI:1196458]	0.00109279	-1.42688	-0.512864	-0.804183	-0.221544
ENSMUSG00000009772	74137	Nuak2	protein_coding	NUAK family, SNF1-like kinase, 2 [Source:MGI Symbol;Acc:MGI:1921387]	0.00112548	-1.53789	-0.620952	-0.974731	-0.267172
ENSMUSG00000029455	11669	Aldh2	protein_coding	aldehyde dehydrogenase 2, mitochondrial [Source:MGI Symbol;Acc:MGI:99600]	0.00118828	-1.65118	-0.723493	-1.138	-0.308986
ENSMUSG00000002881	17936	Nab1	protein_coding	Ngfi-A binding protein 1 [Source:MGI Symbol;Acc:MGI:107564]	0.00120263	1.39701	0.482344	0.205655	0.759032
ENSMUSG00000055707	234378	Klhl26	protein_coding	kelch-like 26 [Source:MGI Symbol;Acc:MGI:2443079]	0.00122085	-1.35539	-0.438704	-0.690752	-0.186657
ENSMUSG00000046709	26414	Mapk10	protein_coding	mitogen-activated protein kinase 10 [Source:MGI Symbol;Acc:MGI:1346863]	0.00123647	-1.25298	-0.325365	-0.512542	-0.138188
ENSMUSG00000029463	68948	Fam216a	protein_coding	lysine (K)-specific demethylase 4A [Source:MGI Symbol;Acc:MGI:2446210]	0.00134273	-1.79075	-0.840566	-1.32598	-0.355154
ENSMUSG00000075000	641340	Nrbf2	protein_coding	sialic acid binding Ig-like lectin E [Source:MGI Symbol;Acc:MGI:1932475]	0.00136264	-2.12843	-1.08979	-1.72135	-0.458229
ENSMUSG00000022971	15976	Ifnar2	protein_coding	family with sequence similarity 216, member A [Source:MGI Symbol;Acc:MGI:1916198]	0.00128272	-1.84554	-0.884046	-1.39651	-0.371581
ENSMUSG00000019779	14302	Frk	protein_coding	myeloid leukemia factor 2 [Source:MGI Symbol;Acc:MGI:1353554]	0.00137295	-1.4275	-0.513492	-0.811294	-0.21569
ENSMUSG00000033326	230674	Kdm4a	protein_coding	fyn-related kinase [Source:MGI Symbol;Acc:MGI:103265]	0.00133625	-1.52724	-0.610926	-0.965414	-0.256437
ENSMUSG00000026239	18582	Pde6d	protein_coding	nuclear receptor binding factor 2 [Source:MGI Symbol;Acc:MGI:1354950]	0.00132683	-1.57756	-0.657696	-1.03979	-0.275605
ENSMUSG00000030474	83382	Siglece	protein_coding	phosphodiesterase 6D, cGMP-specific, rod, delta [Source:MGI Symbol;Acc:MGI:1270843]	0.00135836	-5.64462	-2.49688	-3.94793	-1.04583
ENSMUSG00000030120	30853	Mlf2	protein_coding	solute carrier family 35, member F5 [Source:MGI Symbol;Acc:MGI:1921400]	0.00137709	-1.35587	-0.439217	-0.694668	-0.183766
ENSMUSG00000026342	74150	Slc35f5	protein_coding	interferon (alpha and beta) receptor 2 [Source:MGI Symbol;Acc:MGI:1098243]	0.00133026	-1.29107	-0.36857	-0.583001	-0.15414
ENSMUSG00000042265	58217	Trem1	protein_coding	triggering receptor expressed on myeloid cells 1 [Source:MGI Symbol;Acc:MGI:1930005]	0.00142069	-4.20578	-2.07237	-3.28203	-0.862716
ENSMUSG00000037890	213081	Wdr19	protein_coding	acyl-Coenzyme A dehydrogenase family, member 10 [Source:MGI Symbol;Acc:MGI:1919235]	0.0014866	-1.41506	-0.500865	-0.794504	-0.207225
ENSMUSG00000029456	71985	Acad10	protein_coding	WD repeat domain 19 [Source:MGI Symbol;Acc:MGI:2443231]	0.00148056	-1.51254	-0.59697	-0.947104	-0.246836
ENSMUSG00000074227	20733	Spint2	protein_coding	serine protease inhibitor, Kunitz type 2 [Source:MGI Symbol;Acc:MGI:1338031]	0.00149398	-1.38053	-0.465224	-0.73823	-0.192217
ENSMUSG00000035206	73218	Sppl2b	protein_coding	signal peptide peptidase like 2B [Source:MGI Symbol;Acc:MGI:1920468]	0.00155446	-1.37834	-0.462937	-0.735755	-0.190119
ENSMUSG00000047921	76510	Trappc9	protein_coding	trafficking protein particle complex 9 [Source:MGI Symbol;Acc:MGI:1923760]	0.00161801	-1.28681	-0.363794	-0.579109	-0.148479
ENSMUSG00000018293	18643	Pfn1	protein_coding	profilin 1 [Source:MGI Symbol;Acc:MGI:97549]	0.00164242	-2.58927	-1.37255	-2.18621	-0.558879
ENSMUSG00000047866	66887	Lonp2	protein_coding	lon peptidase 2, peroxisomal [Source:MGI Symbol;Acc:MGI:1914137]	0.00171846	-1.19094	-0.252095	-0.402275	-0.101915
ENSMUSG00000028945	19744	Rheb	protein_coding	Ras homolog enriched in brain [Source:MGI Symbol;Acc:MGI:97912]	0.00174952	-1.92265	-0.943097	-1.50602	-0.380172
ENSMUSG00000032324	56434	Tspan3	protein_coding	tetraspanin 3 [Source:MGI Symbol;Acc:MGI:1928098]	0.00175731	-1.48939	-0.574718	-0.917927	-0.231509
ENSMUSG00000028436	68970	Dcaf12	protein_coding	DDB1 and CUL4 associated factor 12 [Source:MGI Symbol;Acc:MGI:1916220]	0.00179064	-1.3791	-0.463724	-0.741218	-0.18623
ENSMUSG00000023826	50873	Prkn	protein_coding	solute carrier family 41, member 1 [Source:MGI Symbol;Acc:MGI:2444823]	0.00188452	-1.44923	-0.535286	-0.856477	-0.214096
ENSMUSG00000035765	69190	Dym	protein_coding	parkin RBR E3 ubiquitin protein ligase [Source:MGI Symbol;Acc:MGI:1355296]	0.00183572	-1.51035	-0.594881	-0.952541	-0.23722
ENSMUSG00000015002	76740	Efr3a	protein_coding	dymeclin [Source:MGI Symbol;Acc:MGI:1918480]	0.0018693	-1.29818	-0.376493	-0.602994	-0.149991
ENSMUSG00000013275	98396	Slc41a1	protein_coding	EFR3 homolog A [Source:MGI Symbol;Acc:MGI:1923990]	0.00187999	-1.24422	-0.315242	-0.504945	-0.12554
ENSMUSG00000028430	230082	Nol6	protein_coding	nucleolar protein family 6 (RNA-associated) [Source:MGI Symbol;Acc:MGI:2140151]	0.0019967	-1.28942	-0.366722	-0.588819	-0.144625
ENSMUSG00000069515	17110	Lyz1	protein_coding	ATPase, Na+/K+ transporting, beta 2 polypeptide [Source:MGI Symbol;Acc:MGI:88109]	0.00225083	-1.47187	-0.557646	-0.896257	-0.219036
ENSMUSG00000038525	67211	Armc10	protein_coding	phosphoseryl-tRNA kinase [Source:MGI Symbol;Acc:MGI:2685945]	0.00224791	-1.4828	-0.568328	-0.91567	-0.220986
ENSMUSG00000023791	72084	Pigx	protein_coding	lysozyme 1 [Source:MGI Symbol;Acc:MGI:96902]	0.00204418	-1.89305	-0.920716	-1.485	-0.356434
ENSMUSG00000056820	53424	Tsnax	protein_coding	zinc finger protein 975 [Source:MGI Symbol;Acc:MGI:3648690]	0.00230805	-1.49538	-0.580516	-0.936407	-0.224624
ENSMUSG00000003411	69908	Rab3b	protein_coding	phosphatidylinositol glycan anchor biosynthesis, class X [Source:MGI Symbol;Acc:MGI:1919334]	0.0022204	-1.55604	-0.637881	-1.02902	-0.246746
ENSMUSG00000020205	21664	Phlda1	protein_coding	RAB31, member RAS oncogene family [Source:MGI Symbol;Acc:MGI:1914603]	0.00225938	1.50575	0.590481	0.228302	0.952659
ENSMUSG00000020717	18613	Pecam1	protein_coding	sushi-repeat-containing protein, X-linked 2 [Source:MGI Symbol;Acc:MGI:1916042]	0.00227503	3.03073	1.59967	0.618065	2.58127
ENSMUSG00000022018	66214	Rgcc	protein_coding	pleckstrin homology like domain, family A, member 1 [Source:MGI Symbol;Acc:MGI:1096880]	0.00223613	-2.41262	-1.2706	-2.05031	-0.490889
ENSMUSG00000063179	214580	Pstk	protein_coding	regulator of cell cycle [Source:MGI Symbol;Acc:MGI:1913464]	0.00224564	1.29701	0.375189	0.144926	0.605452
ENSMUSG00000041329	11932	Atp1b2	protein_coding	armadillo repeat containing 10 [Source:MGI Symbol;Acc:MGI:1914461]	0.00216608	-1.64848	-0.721135	-1.16378	-0.27849
ENSMUSG00000078201	227615	Tmem203	protein_coding	platelet/endothelial cell adhesion molecule 1 [Source:MGI Symbol;Acc:MGI:97537]	0.00224476	-2.20632	-1.14164	-1.84267	-0.440611
ENSMUSG00000056515	106572	Rab31	protein_coding	RAB3B, member RAS oncogene family [Source:MGI Symbol;Acc:MGI:1917158]	0.00223025	-1.2237	-0.291255	-0.470108	-0.112401
ENSMUSG00000097431	NA	Gm26782	antisense	translin-associated factor X [Source:MGI Symbol;Acc:MGI:1855672]	0.00222643	1.26606	0.340345	0.131208	0.549482
ENSMUSG00000031253	68792	Srpx2	protein_coding	transmembrane protein 203 [Source:MGI Symbol;Acc:MGI:2443597]	0.00225857	-1.40597	-0.491569	-0.793667	-0.18947
ENSMUSG00000098274	68193	Rpl24	protein_coding	predicted gene, 26782 [Source:MGI Symbol;Acc:MGI:5477276]	0.00227257	1.5514	0.633573	0.243735	1.02341
ENSMUSG00000069727	434179	Zfp975	protein_coding	ribosomal protein L24 [Source:MGI Symbol;Acc:MGI:1915443]	0.00229931	-1.4569	-0.542901	-0.877093	-0.20871
ENSMUSG00000015354	76477	Pcolce2	protein_coding	predicted gene 11223 [Source:MGI Symbol;Acc:MGI:3651631]	0.00234605	-1.58285	-0.662521	-1.07108	-0.253962
ENSMUSG00000046341	NA	Gm11223	processed_pseudogene	procollagen C-endopeptidase enhancer 2 [Source:MGI Symbol;Acc:MGI:1923727]	0.00234482	1.30477	0.383794	0.147105	0.620484
ENSMUSG00000038963	108115	Slco4a1	protein_coding	CD36 molecule [Source:MGI Symbol;Acc:MGI:107899]	0.00242956	-1.85366	-0.890381	-1.44166	-0.339099
ENSMUSG00000002944	12491	Cd36	protein_coding	solute carrier organic anion transporter family, member 4a1 [Source:MGI Symbol;Acc:MGI:1351866]	0.00242873	-1.66295	-0.733748	-1.18807	-0.279428
ENSMUSG00000029415	231452	Sdad1	protein_coding	stomatin [Source:MGI Symbol;Acc:MGI:95403]	0.00250863	-1.24926	-0.321069	-0.52036	-0.121778
ENSMUSG00000035376	70757	Hacd2	protein_coding	3-hydroxyacyl-CoA dehydratase 2 [Source:MGI Symbol;Acc:MGI:1918007]	0.00248735	-1.48976	-0.575084	-0.932124	-0.218043
ENSMUSG00000039530	80286	Tusc3	protein_coding	SDA1 domain containing 1 [Source:MGI Symbol;Acc:MGI:2140779]	0.00248252	-1.3196	-0.400098	-0.648597	-0.151599
ENSMUSG00000026880	13830	Stom	protein_coding	tumor suppressor candidate 3 [Source:MGI Symbol;Acc:MGI:1933134]	0.00249595	-1.19113	-0.252334	-0.409148	-0.095519
ENSMUSG00000021913	239017	Ogdhl	protein_coding	oxoglutarate dehydrogenase-like [Source:MGI Symbol;Acc:MGI:3616088]	0.00255254	-2.20251	-1.13915	-1.8485	-0.429799
ENSMUSG00000014959	70231	Gorasp2	protein_coding	golgi reassembly stacking protein 2 [Source:MGI Symbol;Acc:MGI:2135962]	0.00259618	-1.29559	-0.373614	-0.60672	-0.140508
ENSMUSG00000037605	319387	Adgrl3	protein_coding	WD repeat containing planar cell polarity effector [Source:MGI Symbol;Acc:MGI:2144467]	0.00282578	-1.34017	-0.42242	-0.686651	-0.158189
ENSMUSG00000031508	102334	Ankrd10	protein_coding	predicted gene 13487 [Source:MGI Symbol;Acc:MGI:3650141]	0.00278929	-1.30033	-0.378873	-0.616049	-0.141697
ENSMUSG00000039081	218820	Zfp503	protein_coding	zinc finger protein 503 [Source:MGI Symbol;Acc:MGI:1353644]	0.00271272	1.69242	0.759091	0.283057	1.23513
ENSMUSG00000025026	27360	Add3	protein_coding	adducin 3 (gamma) [Source:MGI Symbol;Acc:MGI:1351615]	0.00272039	-1.24955	-0.321412	-0.523039	-0.119784
ENSMUSG00000000148	231841	Brat1	protein_coding	cell division cycle 20 [Source:MGI Symbol;Acc:MGI:1859866]	0.0027818	-1.38461	-0.469477	-0.764605	-0.17435
ENSMUSG00000006398	107995	Cdc20	protein_coding	ATPase, H+ transporting, lysosomal V0 subunit A2 [Source:MGI Symbol;Acc:MGI:104855]	0.00283893	1.39486	0.480118	0.178145	0.78209
ENSMUSG00000083449	NA	Gm13487	processed_pseudogene	ankyrin repeat domain 10 [Source:MGI Symbol;Acc:MGI:1921840]	0.00267184	1.73178	0.792258	0.293807	1.29071
ENSMUSG00000047963	52331	Stbd1	protein_coding	starch binding domain 1 [Source:MGI Symbol;Acc:MGI:1261768]	0.00281142	1.54365	0.626342	0.231912	1.02077
ENSMUSG00000020319	216560	Wdpcp	protein_coding	BRCA1-associated ATM activator 1 [Source:MGI Symbol;Acc:MGI:1891679]	0.00276953	-1.26688	-0.341284	-0.556331	-0.126237
ENSMUSG00000051379	71436	Flrt3	protein_coding	adhesion G protein-coupled receptor L3 [Source:MGI Symbol;Acc:MGI:2441950]	0.00265398	-1.27427	-0.349675	-0.570125	-0.129225
ENSMUSG00000038023	21871	Atp6v0a2	protein_coding	fibronectin leucine rich transmembrane protein 3 [Source:MGI Symbol;Acc:MGI:1918686]	0.00283848	-1.38288	-0.467679	-0.76253	-0.172828
ENSMUSG00000069516	17105	Lyz2	protein_coding	lysozyme 2 [Source:MGI Symbol;Acc:MGI:96897]	0.00286483	-1.40995	-0.495644	-0.808458	-0.182829
ENSMUSG00000033777	279572	Tlr13	protein_coding	toll-like receptor 13 [Source:MGI Symbol;Acc:MGI:3045213]	0.00289516	-1.66194	-0.732865	-1.19597	-0.26976
ENSMUSG00000051855	17294	Mest	protein_coding	aminoacyl tRNA synthetase complex-interacting multifunctional protein 1 [Source:MGI Symbol;Acc:MGI:102774]	0.00294267	-1.77619	-0.828785	-1.35345	-0.304116
ENSMUSG00000028029	13722	Aimp1	protein_coding	mesoderm specific transcript [Source:MGI Symbol;Acc:MGI:96968]	0.00294008	1.20454	0.268483	0.0984999	0.438466
ENSMUSG00000061981	14252	Flot2	protein_coding	flotillin 2 [Source:MGI Symbol;Acc:MGI:103309]	0.0030423	-1.2914	-0.36894	-0.603447	-0.134433
ENSMUSG00000023571	67389	C1qtnf12	protein_coding	C1q and tumor necrosis factor related 12 [Source:MGI Symbol;Acc:MGI:1914639]	0.00313129	-1.54584	-0.628394	-1.02919	-0.227599
ENSMUSG00000059336	108052	Slc14a1	protein_coding	dual specificity phosphatase 7 [Source:MGI Symbol;Acc:MGI:2387100]	0.00318661	-1.23136	-0.300254	-0.491907	-0.108601
ENSMUSG00000053716	235584	Dusp7	protein_coding	ADP-ribosylation factor-like 10 [Source:MGI Symbol;Acc:MGI:1930788]	0.00320789	1.33695	0.418946	0.151179	0.686713
ENSMUSG00000038508	23886	Gdf15	protein_coding	solute carrier family 14 (urea transporter), member 1 [Source:MGI Symbol;Acc:MGI:1351654]	0.00315169	-2.23452	-1.15996	-1.90149	-0.418439
ENSMUSG00000025870	56795	Arl10	protein_coding	growth differentiation factor 15 [Source:MGI Symbol;Acc:MGI:1346047]	0.00319168	-1.9506	-0.963919	-1.58049	-0.347345
ENSMUSG00000022517	17237	Mgrn1	protein_coding	mahogunin, ring finger 1 [Source:MGI Symbol;Acc:MGI:2447670]	0.00323623	-1.21336	-0.279009	-0.457666	-0.100352
ENSMUSG00000072941	20657	Sod3	protein_coding	Y box protein 3 [Source:MGI Symbol;Acc:MGI:2137670]	0.00334014	-1.88184	-0.912145	-1.49768	-0.326607
ENSMUSG00000028033	226922	Kcnq5	protein_coding	superoxide dismutase 3, extracellular [Source:MGI Symbol;Acc:MGI:103181]	0.00330444	-1.72025	-0.782621	-1.28547	-0.279772
ENSMUSG00000030189	56449	Ybx3	protein_coding	potassium voltage-gated channel, subfamily Q, member 5 [Source:MGI Symbol;Acc:MGI:1924937]	0.00332953	1.3015	0.380171	0.13581	0.624532
ENSMUSG00000051864	223754	Tbc1d22a	protein_coding	TBC1 domain family, member 22a [Source:MGI Symbol;Acc:MGI:1289265]	0.00338075	-1.26706	-0.341483	-0.561297	-0.121669
ENSMUSG00000027832	19288	Ptx3	protein_coding	pentraxin related gene [Source:MGI Symbol;Acc:MGI:104641]	0.00346737	1.41993	0.505821	0.179223	0.832419
ENSMUSG00000045658	98496	Pid1	protein_coding	phosphotyrosine interaction domain containing 1 [Source:MGI Symbol;Acc:MGI:2138391]	0.00347957	-1.23747	-0.307389	-0.505948	-0.10883
ENSMUSG00000022204	68966	Ngdn	protein_coding	regulatory factor X, 4 (influences HLA class II expression) [Source:MGI Symbol;Acc:MGI:1918387]	0.00358523	1.18661	0.246847	0.0870297	0.406664
ENSMUSG00000020037	71137	Rfx4	protein_coding	neuroguidin, EIF4E binding protein [Source:MGI Symbol;Acc:MGI:1916216]	0.00354571	-1.29932	-0.377752	-0.622652	-0.132852
ENSMUSG00000047368	226016	Abhd17b	protein_coding	macrophage migration inhibitory factor, pseudogene 3 [Source:MGI Symbol;Acc:MGI:103164]	0.00359906	1.48437	0.569855	0.200277	0.939433
ENSMUSG00000082826	NA	Mif-ps3	processed_pseudogene	abhydrolase domain containing 17B [Source:MGI Symbol;Acc:MGI:1917816]	0.00359601	1.65272	0.724841	0.254698	1.19498
ENSMUSG00000020250	50493	Txnrd1	protein_coding	thioredoxin reductase 1 [Source:MGI Symbol;Acc:MGI:1354175]	0.00362145	1.18223	0.241507	0.0847432	0.398271
ENSMUSG00000036459	101543	Wtip	protein_coding	WT1-interacting protein [Source:MGI Symbol;Acc:MGI:2141920]	0.00365779	1.49281	0.57803	0.202368	0.953691
ENSMUSG00000030142	56619	Clec4e	protein_coding	C-type lectin domain family 4, member e [Source:MGI Symbol;Acc:MGI:1861232]	0.00368324	-2.34644	-1.23047	-2.03084	-0.43011
ENSMUSG00000052310	30791	Slc39a1	protein_coding	ribosomal protein S13, pseudogene 4 [Source:MGI Symbol;Acc:MGI:3648822]	0.00378463	-1.6594	-0.730662	-1.20721	-0.254119
ENSMUSG00000034022	94230	Cpsf1	protein_coding	cleavage and polyadenylation specific factor 1 [Source:MGI Symbol;Acc:MGI:2679722]	0.00376638	-1.22723	-0.295399	-0.48807	-0.102729
ENSMUSG00000081378	NA	Rps13-ps4	processed_pseudogene	solute carrier family 39 (zinc transporter), member 1 [Source:MGI Symbol;Acc:MGI:1353474]	0.00376493	1.49238	0.577617	0.200649	0.954586
ENSMUSG00000048251	58208	Bcl11b	protein_coding	B cell leukemia/lymphoma 11B [Source:MGI Symbol;Acc:MGI:1929913]	0.00384283	1.98833	0.991558	0.343222	1.63989
ENSMUSG00000059146	18213	Ntrk3	protein_coding	neurotrophic tyrosine kinase, receptor, type 3 [Source:MGI Symbol;Acc:MGI:97385]	0.00391985	-2.37499	-1.24792	-2.06589	-0.429956
ENSMUSG00000029167	19017	Ppargc1a	protein_coding	peroxisome proliferative activated receptor, gamma, coactivator 1 alpha [Source:MGI Symbol;Acc:MGI:1342774]	0.00392767	-1.22096	-0.288011	-0.476838	-0.0991839
ENSMUSG00000040612	100039795	Ildr2	protein_coding	F-box and leucine-rich repeat protein 15 [Source:MGI Symbol;Acc:MGI:1915681]	0.00419326	-1.30842	-0.387825	-0.642914	-0.132736
ENSMUSG00000024833	18969	Pola2	protein_coding	UPF3 regulator of nonsense transcripts homolog A (yeast) [Source:MGI Symbol;Acc:MGI:1914281]	0.00417237	1.4531	0.539137	0.184186	0.894087
ENSMUSG00000031756	72155	Cenpn	protein_coding	calmegin [Source:MGI Symbol;Acc:MGI:107472]	0.00420011	1.30418	0.383139	0.130365	0.635913
ENSMUSG00000038398	67031	Upf3a	protein_coding	centromere protein N [Source:MGI Symbol;Acc:MGI:1919405]	0.00413042	-1.4279	-0.513899	-0.853371	-0.174427
ENSMUSG00000025226	68431	Fbxl15	protein_coding	predicted pseudogene 10443 [Source:MGI Symbol;Acc:MGI:3704272]	0.0042352	-1.97909	-0.984837	-1.63581	-0.333866
ENSMUSG00000002190	12745	Clgn	protein_coding	immunoglobulin-like domain containing receptor 2 [Source:MGI Symbol;Acc:MGI:1196370]	0.00403104	-1.78874	-0.838943	-1.39359	-0.284293
ENSMUSG00000018196	69367	Glrx2	protein_coding	glutaredoxin 2 (thioltransferase) [Source:MGI Symbol;Acc:MGI:1916617]	0.00421105	-1.25168	-0.323871	-0.538061	-0.10968
ENSMUSG00000059159	NA	Gm8129	processed_pseudogene	predicted pseudogene 8129 [Source:MGI Symbol;Acc:MGI:3646863]	0.00421705	1.47298	0.558736	0.189153	0.92832
ENSMUSG00000029263	433931	Pigg	protein_coding	polymerase (DNA directed), alpha 2 [Source:MGI Symbol;Acc:MGI:99690]	0.00406184	-1.37336	-0.457711	-0.760545	-0.154877
ENSMUSG00000072940	NA	Gm10443	processed_pseudogene	angiopoietin-like 2 [Source:MGI Symbol;Acc:MGI:1347002]	0.00424435	1.37825	0.462833	0.156521	0.769145
ENSMUSG00000022503	26425	Nubp1	protein_coding	phosphatidylinositol glycan anchor biosynthesis, class G [Source:MGI Symbol;Acc:MGI:3576484]	0.00422541	-1.67695	-0.745843	-1.23956	-0.252123
ENSMUSG00000004105	26360	Angptl2	protein_coding	nucleotide binding protein 1 [Source:MGI Symbol;Acc:MGI:1347073]	0.00424246	-1.33117	-0.412691	-0.685893	-0.13949
ENSMUSG00000059796	13681	Eif4a1	protein_coding	eukaryotic translation initiation factor 4A1 [Source:MGI Symbol;Acc:MGI:95303]	0.00430544	1.14007	0.189128	0.0636999	0.314555
ENSMUSG00000055991	22757	Zkscan5	protein_coding	zinc finger with KRAB and SCAN domains 5 [Source:MGI Symbol;Acc:MGI:107533]	0.00431749	-1.28466	-0.361388	-0.601142	-0.121635
ENSMUSG00000021556	105348	Golm1	protein_coding	nuclear transcription factor-Y gamma [Source:MGI Symbol;Acc:MGI:107901]	0.00438567	-1.22232	-0.289619	-0.48198	-0.0972581
ENSMUSG00000032897	18046	Nfyc	protein_coding	golgi membrane protein 1 [Source:MGI Symbol;Acc:MGI:1917329]	0.00435694	-1.4084	-0.494057	-0.822475	-0.165639
ENSMUSG00000024556	107029	Me2	protein_coding	malic enzyme 2, NAD(+)-dependent, mitochondrial [Source:MGI Symbol;Acc:MGI:2147351]	0.00440078	-1.31267	-0.392503	-0.653527	-0.131478
ENSMUSG00000035232	236900	Pdk3	protein_coding	pyruvate dehydrogenase kinase, isoenzyme 3 [Source:MGI Symbol;Acc:MGI:2384308]	0.0044563	-1.44202	-0.528088	-0.879838	-0.176338
ENSMUSG00000055022	12805	Cntn1	protein_coding	contactin 1 [Source:MGI Symbol;Acc:MGI:105980]	0.00455606	-1.42021	-0.506103	-0.844159	-0.168047
ENSMUSG00000056222	20745	Spock1	protein_coding	sparc/osteonectin, cwcv and kazal-like domains proteoglycan 1 [Source:MGI Symbol;Acc:MGI:105371]	0.00457372	-2.25016	-1.17003	-1.95194	-0.388113
ENSMUSG00000029265	13486	Dr1	protein_coding	down-regulator of transcription 1 [Source:MGI Symbol;Acc:MGI:1100515]	0.00468952	-1.4528	-0.538831	-0.900076	-0.177586
ENSMUSG00000027868	21384	Tbx15	protein_coding	T-box 15 [Source:MGI Symbol;Acc:MGI:1277234]	0.00477337	-1.65231	-0.724488	-1.21131	-0.237671
ENSMUSG00000024845	66990	Tmem134	processed_transcript	transmembrane protein 134 [Source:MGI Symbol;Acc:MGI:1914240]	0.00479296	-1.35722	-0.440657	-0.73691	-0.144403
ENSMUSG00000027881	66921	Prpf38b	protein_coding	PRP38 pre-mRNA processing factor 38 (yeast) domain containing B [Source:MGI Symbol;Acc:MGI:1914171]	0.00482232	1.22394	0.291535	0.0953821	0.487689
ENSMUSG00000038459	70178	Abhd17c	protein_coding	abhydrolase domain containing 17C [Source:MGI Symbol;Acc:MGI:1917428]	0.00485329	1.23461	0.304054	0.0993094	0.508799
ENSMUSG00000074158	208111	Zfp976	protein_coding	zinc finger protein 976 [Source:MGI Symbol;Acc:MGI:3036263]	0.00488093	-1.53551	-0.61872	-1.03566	-0.20178
ENSMUSG00000030772	50781	Dkk3	protein_coding	DEAH (Asp-Glu-Ala-His) box polypeptide 35 [Source:MGI Symbol;Acc:MGI:1918965]	0.00514871	-1.26029	-0.333762	-0.559359	-0.108165
ENSMUSG00000020171	64050	Yeats4	protein_coding	RIKEN cDNA 4932438A13 gene [Source:MGI Symbol;Acc:MGI:2444631]	0.00513725	-1.47401	-0.55975	-0.938223	-0.181277
ENSMUSG00000024413	18145	Npc1	protein_coding	G protein-coupled receptor 35 [Source:MGI Symbol;Acc:MGI:1929509]	0.00503911	-1.26547	-0.339668	-0.569467	-0.10987
ENSMUSG00000026271	64095	Gpr35	protein_coding	glycerophosphocholine phosphodiesterase 1 [Source:MGI Symbol;Acc:MGI:104898]	0.00513734	-4.07201	-2.02574	-3.39648	-0.655007
ENSMUSG00000026003	11363	Acadl	protein_coding	dickkopf WNT signaling pathway inhibitor 3 [Source:MGI Symbol;Acc:MGI:1354952]	0.00499697	-1.34988	-0.432827	-0.725916	-0.139738
ENSMUSG00000040848	108735	Sft2d2	protein_coding	SFT2 domain containing 2 [Source:MGI Symbol;Acc:MGI:1917362]	0.00509944	-1.21836	-0.284944	-0.478052	-0.0918366
ENSMUSG00000037270	229227	4932438A13Rik	protein_coding	NPC intracellular cholesterol transporter 1 [Source:MGI Symbol;Acc:MGI:1097712]	0.00503222	-1.35023	-0.433206	-0.727073	-0.139339
ENSMUSG00000027346	74182	Gpcpd1	protein_coding	YEATS domain containing 4 [Source:MGI Symbol;Acc:MGI:1927224]	0.00500978	-1.47439	-0.560119	-0.940079	-0.180159
ENSMUSG00000027655	71715	Dhx35	protein_coding	acyl-Coenzyme A dehydrogenase, long-chain [Source:MGI Symbol;Acc:MGI:87866]	0.00506749	-1.27035	-0.345223	-0.579474	-0.110971
ENSMUSG00000027540	19246	Ptpn1	protein_coding	solute carrier organic anion transporter family, member 1c1 [Source:MGI Symbol;Acc:MGI:1889679]	0.00534308	-1.39344	-0.478651	-0.803832	-0.153471
ENSMUSG00000031902	18021	Nfatc3	protein_coding	RNA binding motif protein 8a [Source:MGI Symbol;Acc:MGI:1913129]	0.0053072	1.25653	0.329444	0.10522	0.553667
ENSMUSG00000031701	56445	Dnaja2	protein_coding	TATA-box binding protein associated factor, RNA polymerase I, D [Source:MGI Symbol;Acc:MGI:1922566]	0.00531068	-1.23721	-0.30709	-0.516127	-0.0980524
ENSMUSG00000038374	60365	Rbm8a	protein_coding	zinc finger protein 526 [Source:MGI Symbol;Acc:MGI:2445181]	0.00534225	1.19167	0.252981	0.0806399	0.425322
ENSMUSG00000031939	75316	Taf1d	protein_coding	nuclear factor of activated T cells, cytoplasmic, calcineurin dependent 3 [Source:MGI Symbol;Acc:MGI:103296]	0.00526998	1.27121	0.346203	0.110335	0.58207
ENSMUSG00000046541	210172	Zfp526	protein_coding	DnaJ heat shock protein family (Hsp40) member A2 [Source:MGI Symbol;Acc:MGI:1931882]	0.00527532	-1.67455	-0.743775	-1.2509	-0.236648
ENSMUSG00000030235	58807	Slco1c1	protein_coding	protein tyrosine phosphatase, non-receptor type 1 [Source:MGI Symbol;Acc:MGI:97805]	0.00519652	-1.22833	-0.296698	-0.498999	-0.0943968
ENSMUSG00000024975	18569	Pdcd4	protein_coding	nicotinamide nucleotide adenylyltransferase 2 [Source:MGI Symbol;Acc:MGI:2444155]	0.00546014	-1.36261	-0.446374	-0.751471	-0.141276
ENSMUSG00000042751	226518	Nmnat2	protein_coding	programmed cell death 4 [Source:MGI Symbol;Acc:MGI:107490]	0.00544305	-1.20373	-0.267509	-0.450428	-0.0845906
ENSMUSG00000021661	68558	Ankra2	protein_coding	dpy-30, histone methyltransferase complex regulatory subunit [Source:MGI Symbol;Acc:MGI:1913560]	0.00553834	-1.30863	-0.38806	-0.653679	-0.122441
ENSMUSG00000024067	66310	Dpy30	protein_coding	zinc finger, FYVE domain containing 1 [Source:MGI Symbol;Acc:MGI:3026685]	0.00561069	1.19655	0.258883	0.0815308	0.436235
ENSMUSG00000042628	217695	Zfyve1	protein_coding	fat mass and obesity associated [Source:MGI Symbol;Acc:MGI:1347093]	0.0056195	-1.25594	-0.328767	-0.554381	-0.103153
ENSMUSG00000055932	26383	Fto	protein_coding	ankyrin repeat, family A (RFXANK-like), 2 [Source:MGI Symbol;Acc:MGI:1915808]	0.00550246	-1.2696	-0.344379	-0.580755	-0.108003
ENSMUSG00000091957	NA	Rps2-ps10	transcribed_processed_pseudogene	ribosomal protein S2, pseudogene 10 [Source:MGI Symbol;Acc:MGI:3645604]	0.00562217	-3.05438	-1.61088	-2.71663	-0.505127
ENSMUSG00000095115	319622	Itpripl2	protein_coding	inositol 1,4,5-triphosphate receptor interacting protein-like 2 [Source:MGI Symbol;Acc:MGI:2442416]	0.00572996	1.26199	0.335703	0.104687	0.56672
ENSMUSG00000022769	64136	Sdf2l1	protein_coding	kinesin family member 13B [Source:MGI Symbol;Acc:MGI:1098265]	0.00594166	-1.73956	-0.798724	-1.34904	-0.248405
ENSMUSG00000060739	59050	Nsa2	protein_coding	stromal cell-derived factor 2-like 1 [Source:MGI Symbol;Acc:MGI:2149842]	0.00578286	1.20531	0.2694	0.0836281	0.455173
ENSMUSG00000032575	74840	Manf	protein_coding	RecQ mediated genome instability 1 [Source:MGI Symbol;Acc:MGI:1921636]	0.00590184	1.17416	0.231629	0.0717171	0.391541
ENSMUSG00000031819	18117	Emc8	protein_coding	shisa family member 4 [Source:MGI Symbol;Acc:MGI:1924802]	0.00594651	-1.26243	-0.3362	-0.568383	-0.104018
ENSMUSG00000030986	101437	Dhx32	protein_coding	NSA2 ribosome biogenesis homolog [Source:MGI Symbol;Acc:MGI:1913883]	0.00581951	-1.2027	-0.266282	-0.45021	-0.0823541
ENSMUSG00000035367	74386	Rmi1	protein_coding	ER membrane protein complex subunit 8 [Source:MGI Symbol;Acc:MGI:1343095]	0.00588508	1.24962	0.321495	0.0993837	0.543605
ENSMUSG00000060012	16554	Kif13b	protein_coding	mesencephalic astrocyte-derived neurotrophic factor [Source:MGI Symbol;Acc:MGI:1922090]	0.00587054	-1.52366	-0.607544	-1.02765	-0.187433
ENSMUSG00000041889	77552	Shisa4	protein_coding	DEAH (Asp-Glu-Ala-His) box polypeptide 32 [Source:MGI Symbol;Acc:MGI:2141813]	0.00589265	-1.2441	-0.3151	-0.533013	-0.0971877
ENSMUSG00000016918	240725	Sulf1	protein_coding	ubiquitin-conjugating enzyme E2C [Source:MGI Symbol;Acc:MGI:1915862]	0.00603538	-1.37754	-0.46209	-0.782154	-0.142027
ENSMUSG00000031357	67043	Syap1	protein_coding	sulfatase 1 [Source:MGI Symbol;Acc:MGI:2138563]	0.00601609	-1.37889	-0.463507	-0.784562	-0.142451
ENSMUSG00000001403	68612	Ube2c	protein_coding	predicted gene 12571 [Source:MGI Symbol;Acc:MGI:3649675]	0.00610063	1.29359	0.371381	0.114036	0.628726
ENSMUSG00000042997	212114	Nhlrc3	protein_coding	CD99 antigen-like 2 [Source:MGI Symbol;Acc:MGI:2177151]	0.00616299	-1.33287	-0.414533	-0.701937	-0.127129
ENSMUSG00000060727	NA	Gm12571	processed_pseudogene	zinc finger protein (C2H2 type) 276 [Source:MGI Symbol;Acc:MGI:1888495]	0.00618357	1.70369	0.768659	0.235255	1.30206
ENSMUSG00000081331	NA	Gm15151	processed_pseudogene	cytoplasmic FMR1 interacting protein 2 [Source:MGI Symbol;Acc:MGI:1924134]	0.00614235	1.57802	0.658115	0.201069	1.11516
ENSMUSG00000020340	76884	Cyfip2	protein_coding	synapse associated protein 1 [Source:MGI Symbol;Acc:MGI:1914293]	0.00601757	-1.23227	-0.301319	-0.510609	-0.0920298
ENSMUSG00000035776	171486	Cd99l2	protein_coding	predicted gene 15151 [Source:MGI Symbol;Acc:MGI:3705644]	0.00613576	-1.16561	-0.221086	-0.374716	-0.0674553
ENSMUSG00000001065	57247	Zfp276	protein_coding	NHL repeat containing 3 [Source:MGI Symbol;Acc:MGI:2444520]	0.00606006	-1.60959	-0.686695	-1.16409	-0.209303
ENSMUSG00000041483	226442	Zfp281	protein_coding	lectin, galactose binding, soluble 9 [Source:MGI Symbol;Acc:MGI:109496]	0.00630971	1.20429	0.268179	0.0814035	0.454955
ENSMUSG00000062397	68036	Zfp706	protein_coding	zinc finger protein 719 [Source:MGI Symbol;Acc:MGI:2444708]	0.00632072	-1.18733	-0.247725	-0.420362	-0.0750871
ENSMUSG00000001123	16859	Lgals9	protein_coding	zinc finger protein 706 [Source:MGI Symbol;Acc:MGI:1915286]	0.00629584	1.28565	0.362503	0.109802	0.615204
ENSMUSG00000030469	210105	Zfp719	protein_coding	zinc finger protein 281 [Source:MGI Symbol;Acc:MGI:3029290]	0.00626687	-1.25717	-0.330185	-0.56041	-0.0999586
ENSMUSG00000075704	26462	Txnrd2	protein_coding	thioredoxin reductase 2 [Source:MGI Symbol;Acc:MGI:1347023]	0.00635145	-1.48235	-0.567889	-0.964117	-0.17166
ENSMUSG00000067351	NA	Rps15a-ps2	processed_pseudogene	complement component 1, s subcomponent 1 [Source:MGI Symbol;Acc:MGI:1355312]	0.00642672	1.68549	0.753168	0.226956	1.27938
ENSMUSG00000038521	50908	C1s1	protein_coding	ribosomal protein S15A, pseudogene 2 [Source:MGI Symbol;Acc:MGI:3643316]	0.00641503	-1.39592	-0.481216	-0.817507	-0.144924
ENSMUSG00000025511	64540	Tspan4	protein_coding	tetraspanin 4 [Source:MGI Symbol;Acc:MGI:1928097]	0.0064903	-1.24531	-0.316506	-0.537988	-0.0950239
ENSMUSG00000053279	11668	Aldh1a1	protein_coding	aldehyde dehydrogenase family 1, subfamily A1 [Source:MGI Symbol;Acc:MGI:1353450]	0.00657006	-1.16452	-0.219739	-0.373763	-0.0657159
ENSMUSG00000021466	19206	Ptch1	protein_coding	patched 1 [Source:MGI Symbol;Acc:MGI:105373]	0.00660429	-1.63541	-0.709654	-1.20743	-0.211879
ENSMUSG00000074886	26385	Grk6	protein_coding	G protein-coupled receptor kinase 6 [Source:MGI Symbol;Acc:MGI:1347078]	0.00663691	1.26924	0.343963	0.102533	0.585392
ENSMUSG00000031539	64933	Ap3m2	protein_coding	adaptor-related protein complex 3, mu 2 subunit [Source:MGI Symbol;Acc:MGI:1929214]	0.00667854	-1.19165	-0.252963	-0.43067	-0.075255
ENSMUSG00000060152	117109	Pop5	protein_coding	predicted gene 5121 [Source:MGI Symbol;Acc:MGI:3647258]	0.00691049	-1.61527	-0.691771	-1.17976	-0.203786
ENSMUSG00000075227	29805	Znhit2	protein_coding	processing of precursor 5, ribonuclease P/MRP family (S. cerevisiae) [Source:MGI Symbol;Acc:MGI:2151221]	0.00688289	1.61721	0.693509	0.204259	1.18276
ENSMUSG00000066626	NA	Gm5121	processed_pseudogene	transducer of ErbB-2.1 [Source:MGI Symbol;Acc:MGI:1349721]	0.00697273	1.64514	0.718212	0.211296	1.22513
ENSMUSG00000029097	78890	Trmt44	protein_coding	zinc finger, HIT domain containing 2 [Source:MGI Symbol;Acc:MGI:1352481]	0.00688685	-1.61488	-0.691431	-1.17967	-0.203191
ENSMUSG00000042671	67792	Rgs8	protein_coding	serine/arginine-rich splicing factor 1 [Source:MGI Symbol;Acc:MGI:98283]	0.00696914	-1.22553	-0.293404	-0.500597	-0.0862101
ENSMUSG00000018379	110809	Srsf1	protein_coding	regulator of G-protein signaling 8 [Source:MGI Symbol;Acc:MGI:108408]	0.00693678	1.25068	0.322707	0.0946742	0.550741
ENSMUSG00000037573	22057	Tob1	protein_coding	tRNA methyltransferase 44 [Source:MGI Symbol;Acc:MGI:1926140]	0.00693371	1.30477	0.383792	0.112575	0.655008
ENSMUSG00000053333	208718	Dis3l2	protein_coding	sideroflexin 5 [Source:MGI Symbol;Acc:MGI:2137681]	0.00707069	-1.3138	-0.393744	-0.672366	-0.115121
ENSMUSG00000033720	94282	Sfxn5	protein_coding	nuclear assembly factor 1 ribonucleoprotein [Source:MGI Symbol;Acc:MGI:2682306]	0.00708091	-1.42897	-0.514975	-0.879596	-0.150353
ENSMUSG00000014907	234344	Naf1	protein_coding	DIS3 like 3'-5' exoribonuclease 2 [Source:MGI Symbol;Acc:MGI:2442555]	0.00704086	1.48333	0.568844	0.166	0.971688
ENSMUSG00000004988	108017	Fxyd4	protein_coding	syntabulin (syntaxin-interacting) [Source:MGI Symbol;Acc:MGI:2442392]	0.00770901	-1.90387	-0.928933	-1.58792	-0.269945
ENSMUSG00000028362	21949	Tnfsf8	protein_coding	PDZ binding kinase [Source:MGI Symbol;Acc:MGI:1289156]	0.00726598	-4.17907	-2.06318	-3.52877	-0.597594
ENSMUSG00000045624	66580	Esf1	protein_coding	NOP58 ribonucleoprotein [Source:MGI Symbol;Acc:MGI:1933184]	0.00799943	1.25056	0.322576	0.093412	0.55174
ENSMUSG00000022033	52033	Pbk	protein_coding	BRCA1 A complex subunit [Source:MGI Symbol;Acc:MGI:1917931]	0.00798268	1.23308	0.302266	0.0874401	0.517092
ENSMUSG00000041420	17537	Meis3	protein_coding	aldehyde oxidase 1 [Source:MGI Symbol;Acc:MGI:88035]	0.00768361	-1.39744	-0.482789	-0.826255	-0.139323
ENSMUSG00000055737	14600	Ghr	protein_coding	coiled-coil-helix-coiled-coil-helix domain containing 1 [Source:MGI Symbol;Acc:MGI:1913371]	0.00810562	-1.33739	-0.419425	-0.717916	-0.120933
ENSMUSG00000034192	67678	Lsm3	protein_coding	interferon activated gene 207 [Source:MGI Symbol;Acc:MGI:2138302]	0.00759926	1.23142	0.300327	0.0865309	0.514123
ENSMUSG00000032872	266690	Cyb5r4	protein_coding	dual specificity phosphatase 1 [Source:MGI Symbol;Acc:MGI:105120]	0.00786557	-1.50169	-0.586587	-1.00427	-0.1689
ENSMUSG00000026566	68481	Mpzl1	protein_coding	interferon regulatory factor 2 binding protein 2 [Source:MGI Symbol;Acc:MGI:2443921]	0.00751242	-1.40208	-0.487567	-0.835633	-0.139501
ENSMUSG00000051495	270110	Irf2bp2	protein_coding	heat shock protein family B (small), member 11 [Source:MGI Symbol;Acc:MGI:1920188]	0.00817839	1.26043	0.333912	0.095488	0.572335
ENSMUSG00000073490	226691	Ifi207	protein_coding	fibrillin 2 [Source:MGI Symbol;Acc:MGI:95490]	0.00809206	1.62185	0.697637	0.198699	1.19658
ENSMUSG00000057193	68682	Slc44a2	protein_coding	cullin 4A [Source:MGI Symbol;Acc:MGI:1914487]	0.00812328	-1.18285	-0.242271	-0.415579	-0.0689629
ENSMUSG00000026249	20720	Serpine2	protein_coding	MMS19 cytosolic iron-sulfur assembly component [Source:MGI Symbol;Acc:MGI:1919449]	0.00820719	-1.18065	-0.239583	-0.411082	-0.0680845
ENSMUSG00000074656	67204	Eif2s2	protein_coding	solute carrier family 44, member 2 [Source:MGI Symbol;Acc:MGI:1915932]	0.00761176	1.23272	0.301846	0.0856724	0.518019
ENSMUSG00000063558	11761	Aox1	protein_coding	acyl-Coenzyme A oxidase 1, palmitoyl [Source:MGI Symbol;Acc:MGI:1330812]	0.00802615	-1.20972	-0.274668	-0.47141	-0.0779252
ENSMUSG00000022340	319613	Sybu	protein_coding	predicted gene, 49405 [Source:MGI Symbol;Acc:MGI:6155029]	0.00783013	-1.23113	-0.299984	-0.514959	-0.0850078
ENSMUSG00000044092	319772	C130050O18Rik	protein_coding	LSM3 homolog, U6 small nuclear RNA and mRNA degradation associated [Source:MGI Symbol;Acc:MGI:1914928]	0.00735163	-2.04708	-1.03357	-1.77475	-0.292391
ENSMUSG00000027546	11981	Atp9a	protein_coding	insulin degrading enzyme [Source:MGI Symbol;Acc:MGI:96412]	0.00792578	-1.26777	-0.342294	-0.587806	-0.0967829
ENSMUSG00000027340	54338	Slc23a2	protein_coding	solute carrier family 23 (nucleobase transporters), member 2 [Source:MGI Symbol;Acc:MGI:1859682]	0.00776906	-1.30851	-0.387922	-0.666221	-0.109623
ENSMUSG00000035818	226245	Plekhs1	protein_coding	growth hormone receptor [Source:MGI Symbol;Acc:MGI:95708]	0.00733609	-2.49513	-1.31912	-2.26616	-0.372074
ENSMUSG00000024869	NA	Gm49405	protein_coding	COX assembly mitochondrial protein 2 [Source:MGI Symbol;Acc:MGI:1913781]	0.0082143	-1.98632	-0.990096	-1.70118	-0.279008
ENSMUSG00000024190	19252	Dusp1	protein_coding	FXYD domain-containing ion transport regulator 4 [Source:MGI Symbol;Acc:MGI:1889005]	0.00716973	1.1965	0.258823	0.0728175	0.444829
ENSMUSG00000025266	237107	Gnl3l	protein_coding	RAS p21 protein activator 3 [Source:MGI Symbol;Acc:MGI:1197013]	0.00811035	-1.24765	-0.319218	-0.548746	-0.0896902
ENSMUSG00000049960	66242	Mrps16	protein_coding	guanine nucleotide binding protein-like 3 (nucleolar)-like [Source:MGI Symbol;Acc:MGI:2448557]	0.00789445	1.16752	0.223443	0.0627028	0.384182
ENSMUSG00000056999	15925	Ide	protein_coding	guanine nucleotide binding protein, alpha 15 [Source:MGI Symbol;Acc:MGI:95770]	0.00811846	-1.3333	-0.415005	-0.713574	-0.116436
ENSMUSG00000045273	26886	Cenph	protein_coding	mitochondrial ribosomal protein S16 [Source:MGI Symbol;Acc:MGI:1913492]	0.0079214	1.48027	0.565856	0.158531	0.973181
ENSMUSG00000035234	70681	Abraxas1	protein_coding	gap junction protein, alpha 5 [Source:MGI Symbol;Acc:MGI:95716]	0.00805106	1.22884	0.297295	0.0831939	0.511396
ENSMUSG00000026020	55989	Nop58	protein_coding	tumor necrosis factor (ligand) superfamily, member 8 [Source:MGI Symbol;Acc:MGI:88328]	0.0072392	1.19689	0.259291	0.0725036	0.446079
ENSMUSG00000020777	11430	Acox1	protein_coding	ATPase, class II, type 9A [Source:MGI Symbol;Acc:MGI:1330826]	0.00775705	-1.21481	-0.280737	-0.483069	-0.0784046
ENSMUSG00000057123	14613	Gja5	protein_coding	RIKEN cDNA C130050O18 gene [Source:MGI Symbol;Acc:MGI:2442694]	0.00774579	-1.29357	-0.371354	-0.639114	-0.103595
ENSMUSG00000024598	14119	Fbn2	protein_coding	pleckstrin homology domain containing, family S member 1 [Source:MGI Symbol;Acc:MGI:2443041]	0.00780978	-1.8688	-0.902113	-1.55304	-0.251188
ENSMUSG00000063787	66121	Chchd1	protein_coding	ESF1 nucleolar pre-rRNA processing protein homolog [Source:MGI Symbol;Acc:MGI:1913830]	0.007244	1.24158	0.312173	0.086869	0.537476
ENSMUSG00000031453	19414	Rasa3	protein_coding	receptor-interacting serine-threonine kinase 3 [Source:MGI Symbol;Acc:MGI:2154952]	0.00815813	-1.25143	-0.323579	-0.557135	-0.0900239
ENSMUSG00000034792	14676	Gna15	protein_coding	serine (or cysteine) peptidase inhibitor, clade E, member 2 [Source:MGI Symbol;Acc:MGI:101780]	0.00764766	2.71205	1.43938	0.400307	2.47846
ENSMUSG00000031446	99375	Cul4a	protein_coding	selectin, platelet [Source:MGI Symbol;Acc:MGI:98280]	0.00822925	-1.25167	-0.323855	-0.557663	-0.0900477
ENSMUSG00000022221	56532	Ripk3	protein_coding	cytochrome b5 reductase 4 [Source:MGI Symbol;Acc:MGI:2386848]	0.00736542	-1.3576	-0.441062	-0.759681	-0.122443
ENSMUSG00000063172	72938	Hspb11	protein_coding	myelin protein zero-like 1 [Source:MGI Symbol;Acc:MGI:1915731]	0.00750118	1.26544	0.339643	0.0942013	0.585084
ENSMUSG00000025159	72199	Mms19	protein_coding	Meis homeobox 3 [Source:MGI Symbol;Acc:MGI:108519]	0.00731778	-1.20555	-0.269695	-0.464687	-0.0747035
ENSMUSG00000014633	66531	Cmc2	protein_coding	centromere protein H [Source:MGI Symbol;Acc:MGI:1349448]	0.00795726	1.19647	0.258786	0.0716585	0.445913
ENSMUSG00000026580	20344	Selp	protein_coding	eukaryotic translation initiation factor 2, subunit 2 (beta) [Source:MGI Symbol;Acc:MGI:1914454]	0.00767435	-1.76182	-0.817067	-1.40804	-0.226095
ENSMUSG00000098178	NA	Gm42418	lincRNA	predicted gene, 42418 [Source:MGI Symbol;Acc:MGI:5649005]	0.00825374	-1.31409	-0.394066	-0.679209	-0.108923
ENSMUSG00000027018	107435	Hat1	protein_coding	histone aminotransferase 1 [Source:MGI Symbol;Acc:MGI:96013]	0.00835881	1.22395	0.291551	0.0802057	0.502896
ENSMUSG00000071604	381217	Fam189a2	protein_coding	family with sequence similarity 189, member A2 [Source:MGI Symbol;Acc:MGI:2685813]	0.00837646	1.49242	0.577656	0.158787	0.996525
ENSMUSG00000061654	236576	Spry3	protein_coding	sprouty RTK signaling antagonist 3 [Source:NCBI gene;Acc:236576]	0.00844619	-1.68919	-0.756332	-1.30541	-0.20725
ENSMUSG00000066233	66079	Tmem42	protein_coding	transmembrane protein 42 [Source:MGI Symbol;Acc:MGI:1277176]	0.00844904	-1.76207	-0.81727	-1.41062	-0.223919
ENSMUSG00000026965	99152	Anapc2	protein_coding	anaphase promoting complex subunit 2 [Source:MGI Symbol;Acc:MGI:2139135]	0.00849038	-1.27119	-0.346176	-0.597682	-0.0946709
ENSMUSG00000030020	243548	Prickle2	protein_coding	NHP2 ribonucleoprotein [Source:MGI Symbol;Acc:MGI:1098547]	0.00871912	-1.25445	-0.327054	-0.564941	-0.0891673
ENSMUSG00000041229	320595	Phf8	protein_coding	ribonuclease H2, subunit B [Source:MGI Symbol;Acc:MGI:1914403]	0.00870251	-1.27227	-0.347402	-0.600096	-0.0947087
ENSMUSG00000029553	21426	Tfec	protein_coding	family with sequence similarity 110, member B [Source:MGI Symbol;Acc:MGI:1916593]	0.00873866	3.93488	1.97632	0.536827	3.41581
ENSMUSG00000025892	14802	Gria4	protein_coding	glutamate receptor, ionotropic, AMPA4 (alpha 4) [Source:MGI Symbol;Acc:MGI:95811]	0.00869873	-1.34516	-0.427774	-0.739648	-0.1159
ENSMUSG00000018476	216850	Kdm6b	protein_coding	prickle planar cell polarity protein 2 [Source:MGI Symbol;Acc:MGI:1925144]	0.00855884	-1.42195	-0.507866	-0.878145	-0.137587
ENSMUSG00000021932	67153	Rnaseh2b	protein_coding	KDM1 lysine (K)-specific demethylase 6B [Source:MGI Symbol;Acc:MGI:2448492]	0.00870083	1.23296	0.302124	0.0818429	0.522405
ENSMUSG00000001056	52530	Nhp2	protein_coding	PHD finger protein 8 [Source:MGI Symbol;Acc:MGI:2444341]	0.00856029	1.18501	0.244898	0.0662917	0.423504
ENSMUSG00000066068	NA	Gm13611	processed_pseudogene	predicted gene 13611 [Source:MGI Symbol;Acc:MGI:3651300]	0.00872531	1.49551	0.580635	0.157129	1.00414
ENSMUSG00000049119	242297	Fam110b	protein_coding	transcription factor EC [Source:MGI Symbol;Acc:MGI:1333760]	0.00864161	-1.31014	-0.389718	-0.674034	-0.105401
ENSMUSG00000072915	108167848	Gm12258	protein_coding	predicted gene 12258 [Source:MGI Symbol;Acc:MGI:3651534]	0.00889432	-1.44016	-0.526231	-0.911122	-0.14134
ENSMUSG00000028289	13841	Epha7	protein_coding	Eph receptor A7 [Source:MGI Symbol;Acc:MGI:95276]	0.00891311	-1.52396	-0.607821	-1.05252	-0.163119
ENSMUSG00000014075	66061	Tctex1d2	protein_coding	Tctex1 domain containing 2 [Source:MGI Symbol;Acc:MGI:1913311]	0.00895065	1.22734	0.295536	0.07918	0.511892
ENSMUSG00000033488	226527	Cryzl2	protein_coding	adenylate cyclase 2 [Source:MGI Symbol;Acc:MGI:99676]	0.00916089	-1.24695	-0.318408	-0.551839	-0.0849765
ENSMUSG00000041945	211798	Mfsd9	protein_coding	major facilitator superfamily domain containing 9 [Source:MGI Symbol;Acc:MGI:2443548]	0.00904634	-1.23943	-0.30968	-0.536741	-0.082619
ENSMUSG00000071303	NA	Rps8-ps1	processed_pseudogene	ribosomal protein S8, pseudogene 1 [Source:MGI Symbol;Acc:MGI:3647445]	0.00907021	1.56763	0.648588	0.172853	1.12432
ENSMUSG00000081406	105244208	Rps6-ps4	processed_pseudogene	crystallin zeta like 2 [Source:MGI Symbol;Acc:MGI:2448516]	0.00903858	1.31205	0.391822	0.104296	0.679348
ENSMUSG00000019851	64058	Perp	protein_coding	ribosomal protein S6, pseudogene 4 [Source:MGI Symbol;Acc:MGI:3650907]	0.00909776	-1.3683	-0.452384	-0.784659	-0.12011
ENSMUSG00000021536	210044	Adcy2	protein_coding	zinc finger protein 74 [Source:MGI Symbol;Acc:MGI:107784]	0.00916866	-1.38167	-0.466413	-0.80902	-0.123806
ENSMUSG00000059975	72723	Zfp74	protein_coding	PERP, TP53 apoptosis effector [Source:MGI Symbol;Acc:MGI:1929938]	0.00915575	-1.28756	-0.364641	-0.632524	-0.0967584
ENSMUSG00000025213	107250	Kazald1	protein_coding	Kazal-type serine peptidase inhibitor domain 1 [Source:MGI Symbol;Acc:MGI:2147606]	0.00920118	-1.71145	-0.775215	-1.34502	-0.205411
ENSMUSG00000083621	NA	Gm14586	processed_pseudogene	predicted gene 14586 [Source:MGI Symbol;Acc:MGI:3705507]	0.0092321	1.31714	0.397408	0.105159	0.689658
ENSMUSG00000032459	64655	Mrps22	protein_coding	mitochondrial ribosomal protein S22 [Source:MGI Symbol;Acc:MGI:1928137]	0.00933402	1.20656	0.270904	0.0713646	0.470444
ENSMUSG00000063887	192167	Nlgn1	protein_coding	6-phosphofructo-2-kinase/fructose-2,6-biphosphatase 3 [Source:MGI Symbol;Acc:MGI:2181202]	0.00934649	-1.28669	-0.363662	-0.631565	-0.0957581
ENSMUSG00000026773	170768	Pfkfb3	protein_coding	neuroligin 1 [Source:MGI Symbol;Acc:MGI:2179435]	0.00934393	-1.37154	-0.4558	-0.791593	-0.120006
ENSMUSG00000031922	74360	Cep57	protein_coding	RIKEN cDNA 1700086L19 gene [Source:MGI Symbol;Acc:MGI:1921534]	0.00940006	1.19671	0.25907	0.0681069	0.450034
ENSMUSG00000071265	74284	1700086L19Rik	transcribed_unitary_pseudogene	centrosomal protein 57 [Source:MGI Symbol;Acc:MGI:1915551]	0.00938096	1.61447	0.69106	0.181521	1.2006
ENSMUSG00000000538	216810	Tom1l2	protein_coding	target of myb1-like 2 (chicken) [Source:MGI Symbol;Acc:MGI:2443306]	0.00940312	-1.22787	-0.29616	-0.514537	-0.0777818
ENSMUSG00000097697	73904	4833412C05Rik	lincRNA	RIKEN cDNA 4833412C05 gene [Source:MGI Symbol;Acc:MGI:1921154]	0.00948501	1.40871	0.494372	0.129375	0.85937
ENSMUSG00000021192	27277	Golga5	protein_coding	golgi autoantigen, golgin subfamily a, 5 [Source:MGI Symbol;Acc:MGI:1351475]	0.00954561	-1.44794	-0.534	-0.928624	-0.139376
ENSMUSG00000001986	53623	Gria3	protein_coding	glutamate receptor, ionotropic, AMPA3 (alpha 3) [Source:MGI Symbol;Acc:MGI:95810]	0.00954991	-1.21734	-0.283735	-0.493428	-0.0740422
ENSMUSG00000030220	11857	Arhgdib	protein_coding	solute carrier family 25 (mitochondrial carrier, Graves disease autoantigen), member 16 [Source:MGI Symbol;Acc:MGI:1920382]	0.00973301	1.24473	0.315836	0.0819642	0.549709
ENSMUSG00000044609	NA	Gm9294	processed_pseudogene	Rho, GDP dissociation inhibitor (GDI) beta [Source:MGI Symbol;Acc:MGI:101940]	0.00967696	1.30999	0.389556	0.100921	0.678192
ENSMUSG00000066357	83669	Wdr6	protein_coding	predicted pseudogene 9294 [Source:MGI Symbol;Acc:MGI:3648888]	0.00971665	-1.26003	-0.333454	-0.580573	-0.0863358
ENSMUSG00000071253	73132	Slc25a16	protein_coding	WD repeat domain 6 [Source:MGI Symbol;Acc:MGI:1930140]	0.00973031	1.33305	0.414731	0.107367	0.722095
ENSMUSG00000033885	218699	Pxk	protein_coding	S100 calcium binding protein A6 (calcyclin) [Source:MGI Symbol;Acc:MGI:1339467]	0.0101782	-1.15888	-0.212734	-0.371002	-0.0544656
ENSMUSG00000090460	NA	Gm17511	processed_pseudogene	N-myc downstream regulated gene 3 [Source:MGI Symbol;Acc:MGI:1352499]	0.0101304	1.47128	0.557068	0.142483	0.971652
ENSMUSG00000097006	NA	9530082P21Rik	antisense	vacuolar protein sorting 36 [Source:MGI Symbol;Acc:MGI:1917410]	0.0102728	-1.25752	-0.330578	-0.576805	-0.084351
ENSMUSG00000027634	29812	Ndrg3	protein_coding	nucleolar and spindle associated protein 1 [Source:MGI Symbol;Acc:MGI:2675669]	0.0103253	-1.14988	-0.201486	-0.3517	-0.0512721
ENSMUSG00000047583	209584	Tyw3	protein_coding	serine palmitoyltransferase, long chain base subunit 2 [Source:MGI Symbol;Acc:MGI:108074]	0.010298	-1.36512	-0.449033	-0.783843	-0.114224
ENSMUSG00000071041	100042069	Impdh2-ps	processed_pseudogene	histone H4 transcription factor [Source:MGI Symbol;Acc:MGI:2429620]	0.0102046	1.32422	0.405142	0.103051	0.707232
ENSMUSG00000001025	20200	S100a6	protein_coding	RIKEN cDNA 9530082P21 gene [Source:MGI Symbol;Acc:MGI:3603340]	0.0100674	1.18559	0.245606	0.0623707	0.428841
ENSMUSG00000032119	102423	Hinfp	protein_coding	inosine monophosphate dehydrogenase 2, pseudogene [Source:MGI Symbol;Acc:MGI:3705743]	0.0101405	-1.40607	-0.491672	-0.858628	-0.124717
ENSMUSG00000026181	68606	Ppm1f	protein_coding	component of oligomeric golgi complex 2 [Source:MGI Symbol;Acc:MGI:1923582]	0.0102454	-1.26857	-0.343202	-0.599415	-0.0869889
ENSMUSG00000031979	76332	Cog2	protein_coding	zinc finger CCCH-type containing 15 [Source:MGI Symbol;Acc:MGI:1919747]	0.0103337	-1.19495	-0.25695	-0.448837	-0.0650633
ENSMUSG00000031479	70160	Vps36	protein_coding	protein phosphatase 1F (PP2C domain containing) [Source:MGI Symbol;Acc:MGI:1918464]	0.0102225	1.15181	0.203906	0.0515709	0.356241
ENSMUSG00000021036	20773	Sptlc2	protein_coding	predicted gene, 17511 [Source:MGI Symbol;Acc:MGI:4937145]	0.010012	-1.31703	-0.397286	-0.694201	-0.100371
ENSMUSG00000027306	108907	Nusap1	protein_coding	PX domain containing serine/threonine kinase [Source:MGI Symbol;Acc:MGI:1289230]	0.00998902	1.24088	0.311364	0.0785713	0.544157
ENSMUSG00000027091	69082	Zc3h15	protein_coding	tRNA-yW synthesizing protein 3 homolog (S. cerevisiae) [Source:MGI Symbol;Acc:MGI:2445040]	0.0101388	-1.21974	-0.28657	-0.500852	-0.0722886
ENSMUSG00000033184	66676	Tmed7	protein_coding	transmembrane p24 trafficking protein 7 [Source:MGI Symbol;Acc:MGI:1913926]	0.0103928	1.26891	0.343592	0.0864531	0.60073
ENSMUSG00000022881	106344	Rfc4	protein_coding	replication factor C (activator 1) 4 [Source:MGI Symbol;Acc:MGI:2146571]	0.0104533	1.22292	0.290333	0.0728632	0.507803
ENSMUSG00000025142	68938	Aspscr1	protein_coding	zinc finger protein 46 [Source:MGI Symbol;Acc:MGI:99192]	0.0106162	-1.38529	-0.470187	-0.822907	-0.117467
ENSMUSG00000020397	66213	Med7	protein_coding	alveolar soft part sarcoma chromosome region, candidate 1 (human) [Source:MGI Symbol;Acc:MGI:1916188]	0.0105591	-1.29746	-0.375692	-0.65768	-0.0937026
ENSMUSG00000051351	22704	Zfp46	protein_coding	mediator complex subunit 7 [Source:MGI Symbol;Acc:MGI:1913463]	0.0105981	-1.2345	-0.303923	-0.532102	-0.0757442
ENSMUSG00000059401	333639	Mamld1	protein_coding	mastermind-like domain containing 1 [Source:MGI Symbol;Acc:MGI:3045303]	0.0106176	-1.22862	-0.297035	-0.520048	-0.0740229
ENSMUSG00000054717	97165	Hmgb2	protein_coding	high mobility group box 2 [Source:MGI Symbol;Acc:MGI:96157]	0.0107599	1.26861	0.343244	0.085021	0.601468
ENSMUSG00000083626	NA	Gm4459	processed_pseudogene	U7 snRNP-specific Sm-like protein LSM11 [Source:MGI Symbol;Acc:MGI:1919540]	0.0108367	-2.29155	-1.19632	-2.09683	-0.295819
ENSMUSG00000071660	70387	Ttc9c	protein_coding	tetratricopeptide repeat domain 9C [Source:MGI Symbol;Acc:MGI:1917637]	0.0108161	-1.19627	-0.258539	-0.453192	-0.0638864
ENSMUSG00000044847	72290	Lsm11	protein_coding	mago homolog B, exon junction complex core component [Source:MGI Symbol;Acc:MGI:1913691]	0.0108556	1.59148	0.670372	0.165507	1.17524
ENSMUSG00000030188	66441	Magohb	protein_coding	predicted gene 4459 [Source:MGI Symbol;Acc:MGI:3782643]	0.0108001	1.29794	0.376228	0.0928119	0.659644
ENSMUSG00000042129	213391	Rassf4	protein_coding	EH domain binding protein 1 [Source:MGI Symbol;Acc:MGI:2667252]	0.0109933	-1.18997	-0.250931	-0.440091	-0.0617699
ENSMUSG00000001552	16480	Jup	protein_coding	rho/rac guanine nucleotide exchange factor (GEF) 2 [Source:MGI Symbol;Acc:MGI:103264]	0.0109753	-1.35752	-0.440972	-0.77368	-0.108264
ENSMUSG00000028059	16800	Arhgef2	protein_coding	Ras association (RalGDS/AF-6) domain family member 4 [Source:MGI Symbol;Acc:MGI:2386853]	0.0109059	-1.44137	-0.527443	-0.925432	-0.129455
ENSMUSG00000042302	216565	Ehbp1	protein_coding	junction plakoglobin [Source:MGI Symbol;Acc:MGI:96650]	0.0109682	-1.21938	-0.286154	-0.502128	-0.0701793
ENSMUSG00000034401	67946	Spata6	protein_coding	ChaC, cation transport regulator 2 [Source:MGI Symbol;Acc:MGI:1915294]	0.0110554	-1.2119	-0.277265	-0.486684	-0.0678462
ENSMUSG00000020309	68044	Chac2	protein_coding	spermatogenesis associated 6 [Source:MGI Symbol;Acc:MGI:1915196]	0.0110464	1.2124	0.277869	0.0679681	0.487769
ENSMUSG00000031949	30947	Adat1	protein_coding	adenosine deaminase, tRNA-specific 1 [Source:MGI Symbol;Acc:MGI:1353631]	0.011134	-1.42177	-0.507692	-0.891614	-0.123771
ENSMUSG00000075266	66311	Cenpw	protein_coding	centromere protein W [Source:MGI Symbol;Acc:MGI:1913561]	0.0111484	1.2697	0.344492	0.0839327	0.605051
ENSMUSG00000023087	12457	Noct	protein_coding	nocturnin [Source:MGI Symbol;Acc:MGI:109382]	0.0111771	1.18691	0.247204	0.0601561	0.434252
ENSMUSG00000028546	15572	Elavl4	protein_coding	protein S (alpha) [Source:MGI Symbol;Acc:MGI:1095733]	0.0112972	2.23751	1.16189	0.282101	2.04169
ENSMUSG00000031119	14735	Gpc4	protein_coding	expressed sequence AW554918 [Source:MGI Symbol;Acc:MGI:2147376]	0.0113045	-1.30248	-0.381257	-0.670106	-0.0924077
ENSMUSG00000022912	19128	Pros1	protein_coding	glypican 4 [Source:MGI Symbol;Acc:MGI:104902]	0.0112714	-1.20595	-0.27017	-0.474928	-0.0654113
ENSMUSG00000033632	225289	AW554918	protein_coding	ELAV like RNA binding protein 4 [Source:MGI Symbol;Acc:MGI:107427]	0.0112307	-1.30135	-0.380005	-0.668034	-0.0919752
ENSMUSG00000091989	NA	Ndufab1-ps	processed_pseudogene	nuclear factor of kappa light polypeptide gene enhancer in B cells 1, p105 [Source:MGI Symbol;Acc:MGI:97312]	0.0114675	-2.55374	-1.35261	-2.37895	-0.326269
ENSMUSG00000040128	108767	Pnrc1	protein_coding	NADH:ubiquinone oxidoreductase subunit AB1b [Source:MGI Symbol;Acc:MGI:4936891]	0.0113851	1.24972	0.321605	0.077408	0.565802
ENSMUSG00000028163	18033	Nfkb1	protein_coding	HOP homeobox [Source:MGI Symbol;Acc:MGI:1916782]	0.0116295	1.21472	0.280623	0.0674553	0.493791
ENSMUSG00000051359	52589	Ncald	protein_coding	zinc finger protein 248 [Source:MGI Symbol;Acc:MGI:1919970]	0.0116289	-1.13144	-0.178162	-0.313618	-0.0427066
ENSMUSG00000079065	100042165	BC005561	protein_coding	neurocalcin delta [Source:MGI Symbol;Acc:MGI:1196326]	0.0115336	1.3895	0.474567	0.113726	0.835407
ENSMUSG00000045691	105663	Thtpa	protein_coding	ELAV (embryonic lethal, abnormal vision)-like 1 (Hu antigen R) [Source:MGI Symbol;Acc:MGI:1100851]	0.0115811	-1.23728	-0.307169	-0.540846	-0.0734923
ENSMUSG00000040028	15568	Elavl1	protein_coding	zinc finger protein 445 [Source:MGI Symbol;Acc:MGI:2143340]	0.0116046	1.23299	0.302166	0.0722864	0.532045
ENSMUSG00000047036	235682	Zfp445	protein_coding	cDNA sequence BC005561 [Source:MGI Symbol;Acc:MGI:3040669]	0.01154	-1.61713	-0.693438	-1.22115	-0.165725
ENSMUSG00000030145	72720	Zfp248	protein_coding	thiamine triphosphatase [Source:MGI Symbol;Acc:MGI:2446078]	0.0115782	-1.25075	-0.322792	-0.568519	-0.0770652
ENSMUSG00000059325	74318	Hopx	protein_coding	proline-rich nuclear receptor coactivator 1 [Source:MGI Symbol;Acc:MGI:1917838]	0.0114363	1.90029	0.926219	0.221126	1.63131
ENSMUSG00000087213	69941	2810408I11Rik	processed_transcript	RIKEN cDNA 2810408I11 gene [Source:MGI Symbol;Acc:MGI:1917191]	0.0118167	1.34438	0.426935	0.101127	0.752744
ENSMUSG00000049811	73873	Fam161a	protein_coding	family with sequence similarity 161, member A [Source:MGI Symbol;Acc:MGI:1921123]	0.0118535	1.34127	0.423598	0.100181	0.747016
ENSMUSG00000051675	69807	Trim32	protein_coding	tripartite motif-containing 32 [Source:MGI Symbol;Acc:MGI:1917057]	0.0120399	-1.16594	-0.221493	-0.391011	-0.0519748
ENSMUSG00000087336	NA	Gm15860	antisense	predicted gene 15860 [Source:MGI Symbol;Acc:MGI:3801778]	0.0120934	-1.85386	-0.890533	-1.57256	-0.208502
ENSMUSG00000006395	NA	Hyi	polymorphic_pseudogene	hydroxypyruvate isomerase (putative) [Source:MGI Symbol;Acc:MGI:1915430]	0.0121769	1.46978	0.5556	0.129629	0.981572
ENSMUSG00000098234	NA	Snhg6	lincRNA	zinc finger and SCAN domain containing 21 [Source:MGI Symbol;Acc:MGI:99182]	0.012436	1.22432	0.291978	0.0681113	0.515844
ENSMUSG00000058818	18733	Pirb	protein_coding	small nucleolar RNA host gene 6 [Source:MGI Symbol;Acc:MGI:1921074]	0.0121807	-2.05897	-1.04192	-1.84116	-0.242681
ENSMUSG00000049411	338363	Tmem241	protein_coding	T cell activation inhibitor, mitochondrial [Source:MGI Symbol;Acc:MGI:1196217]	0.0124214	-1.19	-0.250964	-0.443511	-0.0584172
ENSMUSG00000025395	19075	Prim1	protein_coding	component of oligomeric golgi complex 4 [Source:MGI Symbol;Acc:MGI:2142808]	0.0123814	1.27357	0.348874	0.0810024	0.616746
ENSMUSG00000095041	NA	AC149090.1	protein_coding	transmembrane protein 241 [Source:MGI Symbol;Acc:MGI:2442435]	0.0122324	-1.17548	-0.233255	-0.412417	-0.0540921
ENSMUSG00000020961	108800	Ston2	protein_coding	stonin 2 [Source:MGI Symbol;Acc:MGI:1918272]	0.0123435	-1.42509	-0.511051	-0.903696	-0.118406
ENSMUSG00000023927	20230	Satb1	protein_coding	DNA primase, p49 subunit [Source:MGI Symbol;Acc:MGI:97757]	0.012293	-1.45134	-0.537382	-0.950314	-0.124449
ENSMUSG00000031753	102339	Cog4	protein_coding		0.0123219	-1.15325	-0.205702	-0.363821	-0.0475841
ENSMUSG00000046603	382117	Tcaim	protein_coding	paired Ig-like receptor B [Source:MGI Symbol;Acc:MGI:894311]	0.0122175	-1.20339	-0.26711	-0.472535	-0.0616859
ENSMUSG00000037017	22697	Zscan21	protein_coding	special AT-rich sequence binding protein 1 [Source:MGI Symbol;Acc:MGI:105084]	0.0123546	-1.1802	-0.239037	-0.422905	-0.055169
ENSMUSG00000078941	108143	Ak6	protein_coding	RIKEN cDNA 1190002N15 gene [Source:MGI Symbol;Acc:MGI:1916111]	0.0126093	1.20493	0.26895	0.0619296	0.475971
ENSMUSG00000078941	102216272	Ak6	protein_coding	adenylate kinase 6 [Source:MGI Symbol;Acc:MGI:5510732]	0.0124913	1.20493	0.26895	0.0619296	0.475971
ENSMUSG00000024593	70417	Megf10	protein_coding	adenylate kinase 6 [Source:MGI Symbol;Acc:MGI:5510732]	0.0124913	-1.24229	-0.313007	-0.554111	-0.0719042
ENSMUSG00000045414	68861	1190002N15Rik	protein_coding	D-2-hydroxyglutarate dehydrogenase [Source:MGI Symbol;Acc:MGI:2138209]	0.0126329	1.30183	0.380537	0.0871935	0.673882
ENSMUSG00000063550	269966	Nup98	protein_coding	progestin and adipoQ receptor family member VI [Source:MGI Symbol;Acc:MGI:1916207]	0.0126387	-1.47657	-0.562253	-0.995787	-0.128718
ENSMUSG00000073609	98314	D2hgdh	protein_coding	nucleoporin 98 [Source:MGI Symbol;Acc:MGI:109404]	0.0126302	-1.24021	-0.310579	-0.550064	-0.0710934
ENSMUSG00000041423	68957	Paqr6	protein_coding	multiple EGF-like-domains 10 [Source:MGI Symbol;Acc:MGI:2685177]	0.0125479	-1.70971	-0.773749	-1.37042	-0.177073
ENSMUSG00000030521	67973	Mphosph10	protein_coding	ubiquitin associated and SH3 domain containing, B [Source:MGI Symbol;Acc:MGI:1920078]	0.0132446	1.19646	0.258771	0.0590307	0.458512
ENSMUSG00000047539	67948	Fbxo28	protein_coding	natriuretic peptide type B [Source:MGI Symbol;Acc:MGI:97368]	0.0134976	1.20586	0.270065	0.0613461	0.478783
ENSMUSG00000097892	NA	Gm26801	antisense	small nuclear ribonucleoprotein polypeptide A' [Source:MGI Symbol;Acc:MGI:1916231]	0.0133502	1.83367	0.874732	0.198692	1.55077
ENSMUSG00000036402	14701	Gng12	protein_coding	protein phosphatase 1, regulatory subunit 3C [Source:MGI Symbol;Acc:MGI:1858229]	0.0132391	-1.14303	-0.192863	-0.341952	-0.0437747
ENSMUSG00000030083	80283	Abtb1	protein_coding	predicted gene, 26801 [Source:MGI Symbol;Acc:MGI:5477295]	0.0128179	-1.21436	-0.280191	-0.496948	-0.0634345
ENSMUSG00000081684	NA	Rps2-ps13	processed_pseudogene	STRA6-like [Source:MGI Symbol;Acc:MGI:1921402]	0.0131199	-2.16351	-1.11337	-1.97479	-0.251952
ENSMUSG00000031099	93761	Smarca1	protein_coding	OTU domain containing 3 [Source:MGI Symbol;Acc:MGI:1920412]	0.0131505	1.40025	0.48568	0.109609	0.861752
ENSMUSG00000093803	108167694	Ppp2r3d	protein_coding	predicted gene 11585 [Source:MGI Symbol;Acc:MGI:3651395]	0.0134356	-1.71839	-0.781061	-1.38599	-0.176131
ENSMUSG00000093803	19054	Ppp2r3d	protein_coding	Rac/Cdc42 guanine nucleotide exchange factor (GEF) 6 [Source:MGI Symbol;Acc:MGI:1920591]	0.0130673	-1.71839	-0.781061	-1.38599	-0.176131
ENSMUSG00000093803	108167320	Ppp2r3d	protein_coding	protein phosphatase 2 (formerly 2A), regulatory subunit B'', delta [Source:MGI Symbol;Acc:MGI:1335093]	0.0129921	-1.71839	-0.781061	-1.38599	-0.176131
ENSMUSG00000084874	NA	Gm12906	processed_pseudogene	protein phosphatase 2 (formerly 2A), regulatory subunit B'', delta [Source:MGI Symbol;Acc:MGI:1335093]	0.0129921	1.49944	0.584421	0.131776	1.03707
ENSMUSG00000052459	11964	Atp6v1a	protein_coding	protein phosphatase 2 (formerly 2A), regulatory subunit B'', delta [Source:MGI Symbol;Acc:MGI:1335093]	0.0129921	-1.15316	-0.205588	-0.364946	-0.0462304
ENSMUSG00000047676	NA	Rpsa-ps10	processed_pseudogene	ATPase, H+ transporting, lysosomal V1 subunit A [Source:MGI Symbol;Acc:MGI:1201780]	0.0130598	1.2151	0.281076	0.0632005	0.498951
ENSMUSG00000031133	73341	Arhgef6	protein_coding	M-phase phosphoprotein 10 (U3 small nucleolar ribonucleoprotein) [Source:MGI Symbol;Acc:MGI:1915223]	0.0127155	-1.27444	-0.349865	-0.621081	-0.078649
ENSMUSG00000028327	74152	Stra6l	protein_coding	predicted pseudogene 10184 [Source:MGI Symbol;Acc:MGI:3704480]	0.0134677	-3.75204	-1.90768	-3.38745	-0.427903
ENSMUSG00000041161	73162	Otud3	protein_coding	protein kinase C, zeta [Source:MGI Symbol;Acc:MGI:97602]	0.0134802	1.73963	0.79878	0.178944	1.41862
ENSMUSG00000043311	114585	D17H6S53E	protein_coding	F-box protein 28 [Source:MGI Symbol;Acc:MGI:1261890]	0.0128171	-1.29736	-0.375573	-0.667165	-0.0839802
ENSMUSG00000022214	28199	Dcaf11	protein_coding	SWI/SNF related, matrix associated, actin dependent regulator of chromatin, subfamily a, member 1 [Source:MGI Symbol;Acc:MGI:1935127]	0.0129732	-1.16868	-0.224885	-0.39954	-0.0502302
ENSMUSG00000067279	53412	Ppp1r3c	protein_coding	guanine nucleotide binding protein (G protein), gamma 12 [Source:MGI Symbol;Acc:MGI:1336171]	0.0128362	-1.31687	-0.397117	-0.705598	-0.0886351
ENSMUSG00000032020	72828	Ubash3b	protein_coding	SOGA family member 3 [Source:MGI Symbol;Acc:MGI:1914662]	0.0133316	-1.17902	-0.237594	-0.42217	-0.0530181
ENSMUSG00000021340	14756	Gpld1	protein_coding	KDEL (Lys-Asp-Glu-Leu) endoplasmic reticulum protein retention receptor 2 [Source:MGI Symbol;Acc:MGI:1914163]	0.0133811	-1.38599	-0.470916	-0.836825	-0.105007
ENSMUSG00000031986	244666	Sprtn	protein_coding	predicted gene 12906 [Source:MGI Symbol;Acc:MGI:3650884]	0.0129945	-1.51162	-0.596092	-1.0593	-0.132879
ENSMUSG00000094344	NA	Gm11942	processed_pseudogene	DDB1 and CUL4 associated factor 11 [Source:MGI Symbol;Acc:MGI:90168]	0.0132215	1.24702	0.318482	0.0708286	0.566136
ENSMUSG00000038916	67412	Soga3	protein_coding	ribosomal protein S2, pseudogene 13 [Source:MGI Symbol;Acc:MGI:3705640]	0.0129078	-1.21995	-0.286819	-0.509867	-0.0637713
ENSMUSG00000030512	68981	Snrpa1	protein_coding	glycosylphosphatidylinositol specific phospholipase D1 [Source:MGI Symbol;Acc:MGI:106604]	0.0132619	1.16421	0.219352	0.0487328	0.38997
ENSMUSG00000079111	66913	Kdelr2	protein_coding	predicted gene 11942 [Source:MGI Symbol;Acc:MGI:3650608]	0.0133256	-1.29396	-0.371796	-0.661097	-0.0824949
ENSMUSG00000082045	NA	Gm11585	processed_pseudogene	DNA segment, Chr 17, human D6S53E [Source:MGI Symbol;Acc:MGI:90673]	0.0131951	1.68372	0.75165	0.1664	1.3369
ENSMUSG00000066878	NA	Gm10184	protein_coding	ribosomal protein SA, pseudogene 10 [Source:MGI Symbol;Acc:MGI:3704228]	0.0130616	1.33876	0.4209	0.0930546	0.748745
ENSMUSG00000029053	18762	Prkcz	protein_coding	ankyrin repeat and BTB (POZ) domain containing 1 [Source:MGI Symbol;Acc:MGI:1933148]	0.0128972	-1.81071	-0.856552	-1.52383	-0.189272
ENSMUSG00000029019	18158	Nppb	protein_coding	SprT-like N-terminal domain [Source:MGI Symbol;Acc:MGI:2685351]	0.0132693	1.39464	0.479889	0.105965	0.853814
ENSMUSG00000022665	67896	Ccdc80	protein_coding	glycoprotein galactosyltransferase alpha 1, 3 [Source:MGI Symbol;Acc:MGI:95704]	0.0137853	-1.17672	-0.234773	-0.417948	-0.0515988
ENSMUSG00000040204	68026	Pclaf	protein_coding	platelet-activating factor acetylhydrolase, isoform 1b, subunit 2 [Source:MGI Symbol;Acc:MGI:108415]	0.0137959	1.31765	0.397965	0.0872706	0.708659
ENSMUSG00000000290	16414	Itgb2	protein_coding	small nuclear ribonucleoprotein E [Source:MGI Symbol;Acc:MGI:98346]	0.0137686	-1.36391	-0.447748	-0.797512	-0.0979842
ENSMUSG00000090553	20643	Snrpe	protein_coding	integrin beta 2 [Source:MGI Symbol;Acc:MGI:96611]	0.0137135	1.21859	0.285217	0.0622737	0.508161
ENSMUSG00000035095	219148	Fam167a	protein_coding	PCNA clamp associated factor [Source:MGI Symbol;Acc:MGI:1915276]	0.0136636	-1.22649	-0.294542	-0.524792	-0.0642914
ENSMUSG00000035778	14594	Ggta1	protein_coding	gamma-aminobutyric acid (GABA) A receptor, subunit gamma 1 [Source:MGI Symbol;Acc:MGI:103156]	0.0138419	-1.18405	-0.243727	-0.434276	-0.053178
ENSMUSG00000003131	18475	Pafah1b2	protein_coding	protein kinase, cAMP dependent regulatory, type I beta [Source:MGI Symbol;Acc:MGI:97759]	0.0138721	-1.29965	-0.378127	-0.673788	-0.082466
ENSMUSG00000001260	14405	Gabrg1	protein_coding	N-ethylmaleimide sensitive fusion protein attachment protein gamma [Source:MGI Symbol;Acc:MGI:104561]	0.0138795	-1.41316	-0.498923	-0.889244	-0.108603
ENSMUSG00000025855	19085	Prkar1b	protein_coding	family with sequence similarity 167, member A [Source:MGI Symbol;Acc:MGI:3606565]	0.0137754	-1.19468	-0.256628	-0.457465	-0.0557914
ENSMUSG00000024581	108123	Napg	protein_coding	coiled-coil domain containing 80 [Source:MGI Symbol;Acc:MGI:1915146]	0.01361	-1.16955	-0.22595	-0.402792	-0.0491067
ENSMUSG00000025044	20288	Msr1	protein_coding	macrophage scavenger receptor 1 [Source:MGI Symbol;Acc:MGI:98257]	0.0139311	-1.32925	-0.410617	-0.732183	-0.0890502
ENSMUSG00000039367	218811	Sec24c	protein_coding	zinc finger protein 174 [Source:MGI Symbol;Acc:MGI:2686600]	0.0139865	-1.25877	-0.332016	-0.592182	-0.0718499
ENSMUSG00000054939	385674	Zfp174	protein_coding	Sec24 related gene family, member C (S. cerevisiae) [Source:MGI Symbol;Acc:MGI:1919746]	0.0139828	-1.4508	-0.536852	-0.957544	-0.116159
ENSMUSG00000101013	NA	A630072M18Rik	antisense	RIKEN cDNA A630072M18 gene [Source:MGI Symbol;Acc:MGI:2444702]	0.0140308	1.47927	0.564881	0.121999	1.00776
ENSMUSG00000031971	73420	Ccsap	protein_coding	protein interacting with C kinase 1 [Source:MGI Symbol;Acc:MGI:894645]	0.0168261	1.59072	0.669679	0.144373	1.19498
ENSMUSG00000090150	102632	Acad11	protein_coding	ribosomal protein L14 [Source:MGI Symbol;Acc:MGI:1914365]	0.0162887	-1.20022	-0.263303	-0.470017	-0.0565888
ENSMUSG00000025791	72157	Pgm1	protein_coding	solute carrier family 35, member B4 [Source:MGI Symbol;Acc:MGI:1931249]	0.0147745	-1.13967	-0.188616	-0.336826	-0.040406
ENSMUSG00000024049	17929	Myom1	protein_coding	small nuclear ribonucleoprotein D3 [Source:MGI Symbol;Acc:MGI:1914582]	0.0157937	-1.90518	-0.929929	-1.66072	-0.199138
ENSMUSG00000036315	66136	Znrd1	protein_coding	small nuclear ribonucleoprotein 48 (U11/U12) [Source:MGI Symbol;Acc:MGI:1915047]	0.0161741	1.20388	0.267696	0.0570513	0.478341
ENSMUSG00000057113	18148	Npm1	protein_coding	ring finger protein 180 [Source:MGI Symbol;Acc:MGI:1919066]	0.0153825	1.17198	0.22895	0.0487804	0.40912
ENSMUSG00000027281	74243	Slx4ip	protein_coding	family with sequence similarity 107, member A [Source:MGI Symbol;Acc:MGI:3041256]	0.0166314	1.3176	0.397909	0.084775	0.711043
ENSMUSG00000022564	66168	Grina	protein_coding	von Willebrand factor A domain containing 5A [Source:MGI Symbol;Acc:MGI:1915026]	0.0160089	-1.41118	-0.496905	-0.888429	-0.105381
ENSMUSG00000024420	225207	Zfp521	protein_coding	myomesin 1 [Source:MGI Symbol;Acc:MGI:1341430]	0.0142359	-1.23433	-0.303728	-0.543143	-0.0643124
ENSMUSG00000026473	14645	Glul	protein_coding	ribosomal protein S24 [Source:MGI Symbol;Acc:MGI:98147]	0.0168447	-1.16327	-0.218188	-0.390211	-0.0461652
ENSMUSG00000041556	230904	Fbxo2	protein_coding	phosphoglucomutase 1 [Source:MGI Symbol;Acc:MGI:97565]	0.0142268	-1.29645	-0.374572	-0.670034	-0.0791098
ENSMUSG00000033751	102060	Gadd45gip1	protein_coding	DDB1 and CUL4 associated factor 8 [Source:MGI Symbol;Acc:MGI:91860]	0.0167326	-2.00411	-1.00296	-1.79431	-0.211607
ENSMUSG00000020954	94186	Strn3	protein_coding	centromere protein A [Source:MGI Symbol;Acc:MGI:88375]	0.0159615	1.17252	0.229618	0.0483785	0.410857
ENSMUSG00000020656	195733	Grhl1	protein_coding	SPARC-like 1 [Source:MGI Symbol;Acc:MGI:108110]	0.0155125	-1.82532	-0.868148	-1.55343	-0.182865
ENSMUSG00000017119	17966	Nbr1	protein_coding	isocitrate dehydrogenase 2 (NADP+), mitochondrial [Source:MGI Symbol;Acc:MGI:96414]	0.0172442	-1.19837	-0.26107	-0.467307	-0.0548338
ENSMUSG00000004936	26395	Map2k1	protein_coding	translin-associated factor X (Tsnax) interacting protein 1 [Source:MGI Symbol;Acc:MGI:1919486]	0.0163239	-1.20997	-0.274967	-0.492193	-0.0577411
ENSMUSG00000019942	12534	Cdk1	protein_coding	centriole, cilia and spindle associated protein [Source:MGI Symbol;Acc:MGI:1920670]	0.0140742	1.19732	0.259811	0.054547	0.465074
ENSMUSG00000018999	58246	Slc35b4	protein_coding	kinesin family member 9 [Source:MGI Symbol;Acc:MGI:1098237]	0.0167711	-1.15914	-0.213052	-0.381489	-0.0446151
ENSMUSG00000053560	15936	Ier2	protein_coding	protein-tyrosine sulfotransferase 1 [Source:MGI Symbol;Acc:MGI:1298231]	0.016081	-1.38366	-0.468493	-0.838892	-0.0980947
ENSMUSG00000027583	72147	Zbtb46	protein_coding	FK506 binding protein 14 [Source:MGI Symbol;Acc:MGI:2387639]	0.0162438	-1.52119	-0.605199	-1.08369	-0.126712
ENSMUSG00000028757	13200	Ddost	protein_coding	nucleoporin 43 [Source:MGI Symbol;Acc:MGI:1917162]	0.015488	-1.45604	-0.542046	-0.970855	-0.113237
ENSMUSG00000000355	68995	Mcts1	protein_coding	VPS41 HOPS complex subunit [Source:MGI Symbol;Acc:MGI:1929215]	0.0165006	1.21692	0.283231	0.0590941	0.507368
ENSMUSG00000020359	72947	Phykpl	protein_coding	PR domain containing 10 [Source:MGI Symbol;Acc:MGI:2682952]	0.015595	-1.16452	-0.219732	-0.393645	-0.0458197
ENSMUSG00000033066	14457	Gas7	protein_coding	vesicle amine transport protein 1 like [Source:MGI Symbol;Acc:MGI:2142534]	0.0167465	-1.33676	-0.418741	-0.750516	-0.0869661
ENSMUSG00000039676	75568	Capsl	protein_coding	chemokine-like factor [Source:MGI Symbol;Acc:MGI:1922708]	0.0166019	1.2506	0.322626	0.0669405	0.578311
ENSMUSG00000024205	NA	Rpl36-ps2	processed_pseudogene	nucleophosmin 1 [Source:MGI Symbol;Acc:MGI:106184]	0.0143579	1.1893	0.25011	0.0517925	0.448427
ENSMUSG00000034641	217305	Cd300ld	protein_coding	coiled-coil domain containing 112 [Source:MGI Symbol;Acc:MGI:1918800]	0.0157437	-1.37412	-0.458507	-0.822286	-0.0947286
ENSMUSG00000041702	238386	Btbd7	protein_coding	heat shock protein 1 (chaperonin 10) [Source:MGI Symbol;Acc:MGI:104680]	0.0156846	-1.33556	-0.417448	-0.748736	-0.0861606
ENSMUSG00000041840	225745	Haus1	protein_coding	acyl-Coenzyme A dehydrogenase family, member 11 [Source:MGI Symbol;Acc:MGI:2143169]	0.0141487	1.20911	0.273941	0.0562871	0.491595
ENSMUSG00000028159	26377	Dapp1	protein_coding	LSM5 homolog, U6 small nuclear RNA and mRNA degradation associated [Source:MGI Symbol;Acc:MGI:1913623]	0.0162326	-1.25676	-0.32971	-0.591931	-0.067489
ENSMUSG00000044949	327900	Ubtd2	protein_coding	predicted gene, 26880 [Source:MGI Symbol;Acc:MGI:5477374]	0.0172473	-1.38157	-0.46631	-0.837328	-0.0952916
ENSMUSG00000021720	71816	Rnf180	protein_coding	mannan-binding lectin serine peptidase 1 [Source:MGI Symbol;Acc:MGI:88492]	0.0173012	-1.16942	-0.225794	-0.405483	-0.0461043
ENSMUSG00000050299	NA	Gm9843	processed_pseudogene	thioredoxin 1 [Source:MGI Symbol;Acc:MGI:98874]	0.0172556	1.24029	0.310674	0.0633527	0.557996
ENSMUSG00000021936	26419	Mapk8	protein_coding	HAUS augmin-like complex, subunit 1 [Source:MGI Symbol;Acc:MGI:2385076]	0.0152317	1.20291	0.266531	0.054263	0.478799
ENSMUSG00000040034	69912	Nup43	protein_coding	growth arrest and DNA-damage-inducible, gamma interacting protein 1 [Source:MGI Symbol;Acc:MGI:1914947]	0.0145941	1.19091	0.252061	0.0512426	0.45288
ENSMUSG00000020253	67905	Ppm1m	protein_coding	R3H domain and coiled-coil containing 1 like [Source:MGI Symbol;Acc:MGI:1196316]	0.0159952	1.2562	0.329064	0.0668616	0.591267
ENSMUSG00000029309	13602	Sparcl1	protein_coding	predicted gene 14274 [Source:MGI Symbol;Acc:MGI:3649603]	0.0161437	-1.21076	-0.275911	-0.495788	-0.0560341
ENSMUSG00000028898	71787	Trnau1ap	protein_coding	tetraspanin 33 [Source:MGI Symbol;Acc:MGI:1919012]	0.0172413	-1.36086	-0.444524	-0.798862	-0.0901873
ENSMUSG00000019880	72780	Rspo3	protein_coding	cyclin-dependent kinase 1 [Source:MGI Symbol;Acc:MGI:88351]	0.0147125	-1.94702	-0.961268	-1.72769	-0.194844
ENSMUSG00000033105	16987	Lss	protein_coding	LysM, putative peptidoglycan-binding, domain containing 4 [Source:MGI Symbol;Acc:MGI:1922349]	0.0170949	-1.18421	-0.243925	-0.43841	-0.0494404
ENSMUSG00000042496	382066	Prdm10	protein_coding	immediate early response 2 [Source:MGI Symbol;Acc:MGI:104815]	0.0147775	-1.24076	-0.311224	-0.559459	-0.0629891
ENSMUSG00000052962	66223	Mrpl35	protein_coding	RIKEN cDNA 2810029C07 gene [Source:MGI Symbol;Acc:MGI:1919920]	0.0162864	1.17443	0.231959	0.0469001	0.417019
ENSMUSG00000073676	15528	Hspe1	protein_coding	LON peptidase N-terminal domain and ring finger 2 [Source:MGI Symbol;Acc:MGI:1920209]	0.0159716	1.21055	0.27566	0.055584	0.495737
ENSMUSG00000014077	56398	Chp1	protein_coding	CD300 molecule like family member d [Source:MGI Symbol;Acc:MGI:2442358]	0.0150995	-1.13096	-0.177551	-0.319307	-0.0357937
ENSMUSG00000028699	66805	Tspan1	protein_coding	thymidine kinase 2, mitochondrial [Source:MGI Symbol;Acc:MGI:1913266]	0.0171065	2.14623	1.1018	0.221891	1.98171
ENSMUSG00000071855	240261	Ccdc112	protein_coding	tetraspanin 1 [Source:MGI Symbol;Acc:MGI:1914055]	0.0157144	1.32618	0.407282	0.0819226	0.732642
ENSMUSG00000020180	67332	Snrpd3	protein_coding	malignant T cell amplified sequence 1 [Source:MGI Symbol;Acc:MGI:1916245]	0.0148628	1.16067	0.214953	0.0431468	0.38676
ENSMUSG00000073412	16988	Lst1	protein_coding	RAR-related orphan receptor beta [Source:MGI Symbol;Acc:MGI:1343464]	0.0171954	2.35184	1.23379	0.247175	2.22041
ENSMUSG00000022901	12524	Cd86	protein_coding	ribosomal protein L36, pseudogene 2 [Source:MGI Symbol;Acc:MGI:3650081]	0.015044	-1.68822	-0.755499	-1.35982	-0.151181
ENSMUSG00000026923	18128	Notch1	protein_coding	mitochondrial ribosomal protein L35 [Source:MGI Symbol;Acc:MGI:1913473]	0.0156189	-1.35758	-0.44104	-0.793922	-0.0881571
ENSMUSG00000066457	NA	S100a11-ps	processed_pseudogene	glutamate receptor, ionotropic, N-methyl D-aspartate-associated protein 1 (glutamate binding) [Source:MGI Symbol;Acc:MGI:1913418]	0.0144698	-1.43319	-0.519228	-0.934734	-0.103722
ENSMUSG00000046598	71911	Bdh1	protein_coding	ubiquitin domain containing 2 [Source:MGI Symbol;Acc:MGI:2444752]	0.0153631	-1.20094	-0.264162	-0.475579	-0.0527458
ENSMUSG00000029177	12615	Cenpa	protein_coding	transmembrane p24 trafficking protein 5 [Source:MGI Symbol;Acc:MGI:1921586]	0.0172484	1.22274	0.290123	0.0578297	0.522416
ENSMUSG00000048814	381338	Lonrf2	protein_coding	phosphoinositide-3-kinase regulatory subunit 3 [Source:MGI Symbol;Acc:MGI:109277]	0.0164247	1.30581	0.384949	0.0766991	0.6932
ENSMUSG00000025184	52013	R3hcc1l	protein_coding	calcium channel, voltage-dependent, beta 4 subunit [Source:MGI Symbol;Acc:MGI:103301]	0.0164377	-1.21146	-0.276742	-0.498399	-0.0550851
ENSMUSG00000023186	67776	Vwa5a	protein_coding	tRNA selenocysteine 1 associated protein 1 [Source:MGI Symbol;Acc:MGI:1919037]	0.0155365	-1.20907	-0.273901	-0.493313	-0.0544886
ENSMUSG00000034118	22021	Tpst1	protein_coding	F-box protein 2 [Source:MGI Symbol;Acc:MGI:2446216]	0.0145693	1.27906	0.355088	0.0704278	0.639749
ENSMUSG00000083793	NA	Gm14274	processed_pseudogene	R-spondin 3 [Source:MGI Symbol;Acc:MGI:1920030]	0.0155591	1.74741	0.805216	0.159288	1.45114
ENSMUSG00000021431	67797	Snrnp48	protein_coding	ankyrin repeat and LEM domain containing 2 [Source:MGI Symbol;Acc:MGI:1261856]	0.0163093	1.22449	0.292183	0.0577268	0.52664
ENSMUSG00000084145	NA	Gm12263	processed_pseudogene	S100 calcium binding protein A11, pseudogene [Source:MGI Symbol;Acc:MGI:3645720]	0.0159092	-1.66289	-0.733691	-1.32246	-0.144923
ENSMUSG00000091900	NA	Gm4353	protein_coding	NBR1, autophagy cargo receptor [Source:MGI Symbol;Acc:MGI:108498]	0.0147027	1.26747	0.341947	0.0674546	0.61644
ENSMUSG00000014550	78287	Rbsn	protein_coding	mitogen-activated protein kinase 8 [Source:MGI Symbol;Acc:MGI:1346861]	0.0154531	-1.18543	-0.24541	-0.44244	-0.0483806
ENSMUSG00000091625	66373	Lsm5	protein_coding	glutamate-ammonia ligase (glutamine synthetase) [Source:MGI Symbol;Acc:MGI:95739]	0.0145255	1.27288	0.348093	0.0686052	0.62758
ENSMUSG00000038074	231997	Fkbp14	protein_coding	regulatory subunit of type II PKA R-subunit (RIIa) domain containing 1 [Source:MGI Symbol;Acc:MGI:1913603]	0.0172886	-1.15706	-0.21046	-0.37946	-0.0414599
ENSMUSG00000096995	NA	2810029C07Rik	bidirectional_promoter_lncRNA	dual adaptor for phosphotyrosine and 3-phosphoinositides 1 [Source:MGI Symbol;Acc:MGI:1347063]	0.0153232	1.24725	0.318751	0.0626815	0.574821
ENSMUSG00000025794	67115	Rpl14	protein_coding	oxysterol binding protein-like 2 [Source:MGI Symbol;Acc:MGI:2442832]	0.017094	1.16442	0.219609	0.0431813	0.396036
ENSMUSG00000029501	71782	Ankle2	protein_coding	BTB (POZ) domain containing 7 [Source:MGI Symbol;Acc:MGI:1917858]	0.0151233	1.25055	0.322564	0.0633706	0.581758
ENSMUSG00000031893	72236	Tsnaxip1	protein_coding	SV2 related protein [Source:MGI Symbol;Acc:MGI:1915916]	0.0167975	1.9308	0.9492	0.186365	1.71204
ENSMUSG00000026784	56075	Pdss1	protein_coding	mitogen-activated protein kinase kinase 1 [Source:MGI Symbol;Acc:MGI:1346866]	0.0147075	1.38886	0.473899	0.092686	0.855112
ENSMUSG00000028698	18710	Pik3r3	protein_coding	DEAD (Asp-Glu-Ala-Asp) box polypeptide 42 [Source:MGI Symbol;Acc:MGI:1919297]	0.0172701	-1.28622	-0.363135	-0.655272	-0.0709984
ENSMUSG00000017412	12298	Cacnb4	protein_coding	RNA polymerase II associated protein 1 [Source:MGI Symbol;Acc:MGI:1916175]	0.0171073	-1.21731	-0.283696	-0.511956	-0.0554367
ENSMUSG00000041236	218035	Vps41	protein_coding	calcyphosine-like [Source:MGI Symbol;Acc:MGI:1922818]	0.0149967	-1.18531	-0.245264	-0.442727	-0.0478009
ENSMUSG00000054594	232790	Oscar	protein_coding	mitochondrial ribosomal protein L30 [Source:MGI Symbol;Acc:MGI:1333820]	0.0172451	-2.00704	-1.00507	-1.81426	-0.195876
ENSMUSG00000034858	235493	Fam214a	protein_coding	tumor necrosis factor receptor superfamily, member 11b (osteoprotegerin) [Source:MGI Symbol;Acc:MGI:109587]	0.0167869	-1.25352	-0.325982	-0.588473	-0.0634907
ENSMUSG00000051255	NA	Gm6563	processed_pseudogene	leukocyte specific transcript 1 [Source:MGI Symbol;Acc:MGI:1096324]	0.0158402	1.19777	0.260347	0.0506767	0.470017
ENSMUSG00000024502	76217	Jakmip2	protein_coding	janus kinase and microtubule interacting protein 2 [Source:MGI Symbol;Acc:MGI:1923467]	0.0166002	-1.18139	-0.240488	-0.4343	-0.0466753
ENSMUSG00000054400	75458	Cklf	protein_coding	grainyhead like transcription factor 1 [Source:MGI Symbol;Acc:MGI:2182540]	0.0146335	1.20995	0.27495	0.0533604	0.496541
ENSMUSG00000021750	268709	Fam107a	protein_coding	striatin, calmodulin binding protein 3 [Source:MGI Symbol;Acc:MGI:2151064]	0.0146274	-1.35124	-0.434288	-0.784397	-0.0841794
ENSMUSG00000026554	98193	Dcaf8	protein_coding	zinc finger protein 521 [Source:MGI Symbol;Acc:MGI:95459]	0.0145074	-1.14192	-0.191458	-0.345962	-0.0369543
ENSMUSG00000047562	17384	Mmp10	protein_coding	SLX4 interacting protein [Source:MGI Symbol;Acc:MGI:1921493]	0.0143591	-1.39988	-0.485301	-0.876974	-0.0936283
ENSMUSG00000046844	270097	Vat1l	protein_coding	zinc finger and BTB domain containing 46 [Source:MGI Symbol;Acc:MGI:1919397]	0.0147788	-1.47657	-0.562252	-1.01604	-0.10846
ENSMUSG00000032489	16578	Kif9	protein_coding	family with sequence similarity 214, member A [Source:MGI Symbol;Acc:MGI:2387648]	0.0165164	-1.23182	-0.300796	-0.543627	-0.0579645
ENSMUSG00000063727	18383	Tnfrsf11b	protein_coding	cytotoxic T lymphocyte-associated protein 2 alpha [Source:MGI Symbol;Acc:MGI:88554]	0.0168736	-1.2847	-0.361434	-0.653264	-0.0696038
ENSMUSG00000042078	68666	Svop	protein_coding	matrix metallopeptidase 10 [Source:MGI Symbol;Acc:MGI:97007]	0.0167433	-1.32087	-0.40149	-0.725697	-0.0772832
ENSMUSG00000068206	18693	Pick1	protein_coding	predicted pseudogene 10051 [Source:MGI Symbol;Acc:MGI:3641791]	0.0170889	-1.23902	-0.309202	-0.558956	-0.0594475
ENSMUSG00000025290	20088	Rps24	protein_coding	predicted gene 4353 [Source:MGI Symbol;Acc:MGI:3782538]	0.016211	1.19511	0.257143	0.0494	0.464886
ENSMUSG00000044258	13024	Ctla2a	protein_coding	Nedd4 family interacting protein 1 [Source:MGI Symbol;Acc:MGI:1929601]	0.0169985	1.33731	0.419337	0.080462	0.758212
ENSMUSG00000019997	14219	Ccn2	protein_coding	dolichyl-di-phosphooligosaccharide-protein glycotransferase [Source:MGI Symbol;Acc:MGI:1194508]	0.0148324	-1.36357	-0.447393	-0.808965	-0.0858205
ENSMUSG00000007783	78070	Cpt1c	protein_coding	3-hydroxybutyrate dehydrogenase, type 1 [Source:MGI Symbol;Acc:MGI:1919161]	0.0159201	-1.18426	-0.243982	-0.441286	-0.0466774
ENSMUSG00000024425	65113	Ndfip1	protein_coding	predicted pseudogene 6563 [Source:MGI Symbol;Acc:MGI:3646907]	0.0165307	1.20785	0.272441	0.0520026	0.492878
ENSMUSG00000058905	NA	Gm10051	processed_pseudogene	calcineurin-like EF hand protein 1 [Source:MGI Symbol;Acc:MGI:1927185]	0.0156896	1.27712	0.352893	0.0671042	0.638682
ENSMUSG00000039050	228983	Osbpl2	protein_coding	notch 1 [Source:MGI Symbol;Acc:MGI:97363]	0.0158946	-1.15307	-0.205478	-0.371892	-0.0390643
ENSMUSG00000043831	75099	Lysmd4	protein_coding	growth arrest specific 7 [Source:MGI Symbol;Acc:MGI:1202388]	0.0149737	-1.28878	-0.366008	-0.662435	-0.0695807
ENSMUSG00000035824	57813	Tk2	protein_coding	predicted gene 9843 [Source:MGI Symbol;Acc:MGI:3708621]	0.0154141	-1.23399	-0.303325	-0.549013	-0.0576362
ENSMUSG00000034032	68925	Rpap1	protein_coding	lanosterol synthase [Source:MGI Symbol;Acc:MGI:1336155]	0.01556	-1.26546	-0.339666	-0.614793	-0.0645395
ENSMUSG00000038181	100910	Chpf2	protein_coding	5-phosphohydroxy-L-lysine phospholyase [Source:MGI Symbol;Acc:MGI:1920197]	0.0148764	-1.35197	-0.435057	-0.787677	-0.0824372
ENSMUSG00000036192	225998	Rorb	protein_coding	carnitine palmitoyltransferase 1c [Source:MGI Symbol;Acc:MGI:2446526]	0.0169438	-1.26415	-0.33817	-0.612321	-0.0640179
ENSMUSG00000001763	232670	Tspan33	protein_coding	rabenosyn, RAB effector [Source:MGI Symbol;Acc:MGI:1925537]	0.0162261	1.5821	0.661838	0.125049	1.19863
ENSMUSG00000030541	269951	Idh2	protein_coding	cellular communication network factor 1 [Source:MGI Symbol;Acc:MGI:95537]	0.0168805	-1.61424	-0.690853	-1.25119	-0.130515
ENSMUSG00000026087	107734	Mrpl30	protein_coding	zinc ribbon domain containing, 1 [Source:MGI Symbol;Acc:MGI:1913386]	0.0143513	1.17864	0.237121	0.044795	0.429447
ENSMUSG00000096979	NA	Gm26880	lincRNA	chondroitin polymerizing factor 2 [Source:MGI Symbol;Acc:MGI:1917522]	0.0171729	-1.65597	-0.727678	-1.3179	-0.137455
ENSMUSG00000063406	73130	Tmed5	protein_coding	osteoclast associated receptor [Source:MGI Symbol;Acc:MGI:2179720]	0.0165016	1.16265	0.21742	0.0410675	0.393772
ENSMUSG00000028367	22166	Txn1	protein_coding	CD86 antigen [Source:MGI Symbol;Acc:MGI:101773]	0.0158678	1.19035	0.251384	0.0474685	0.4553
ENSMUSG00000020705	72047	Ddx42	protein_coding	predicted gene 12263 [Source:MGI Symbol;Acc:MGI:3650086]	0.0161794	-1.2374	-0.307307	-0.55662	-0.0579929
ENSMUSG00000028139	66353	Riiad1	protein_coding	prenyl (solanesyl) diphosphate synthase, subunit 1 [Source:MGI Symbol;Acc:MGI:1889278]	0.0164165	1.35597	0.439327	0.0828426	0.795811
ENSMUSG00000022887	17174	Masp1	protein_coding	protein phosphatase 1M [Source:MGI Symbol;Acc:MGI:1915155]	0.0155007	-1.33136	-0.412897	-0.747976	-0.0778176
ENSMUSG00000022972	68001	Cfap298	protein_coding	metastasis-associated gene family, member 2 [Source:MGI Symbol;Acc:MGI:1346340]	0.0174174	1.21984	0.286691	0.0538949	0.519488
ENSMUSG00000050587	241568	Lrrc4c	protein_coding	cilia and flagella associate protien 298 [Source:MGI Symbol;Acc:MGI:1915251]	0.0173616	-1.24875	-0.320483	-0.580823	-0.0601432
ENSMUSG00000071646	23942	Mta2	protein_coding	leucine rich repeat containing 4C [Source:MGI Symbol;Acc:MGI:2442636]	0.0174028	-1.21445	-0.280301	-0.508032	-0.0525701
ENSMUSG00000029192	100855	Tbc1d14	protein_coding	TBC1 domain family, member 14 [Source:MGI Symbol;Acc:MGI:1098708]	0.0175352	-1.17745	-0.235672	-0.427362	-0.0439813
ENSMUSG00000073402	667977	Gm8909	protein_coding	predicted gene 8909 [Source:MGI Symbol;Acc:MGI:3704134]	0.0175581	-1.5931	-0.671836	-1.21841	-0.125258
ENSMUSG00000079260	100504715	Tmppe	protein_coding	predicted gene 15718 [Source:MGI Symbol;Acc:MGI:3783160]	0.0176698	-1.25115	-0.323251	-0.586465	-0.0600378
ENSMUSG00000056427	20564	Slit3	protein_coding	transmembrane protein with metallophosphoesterase domain [Source:MGI Symbol;Acc:MGI:5317335]	0.0176487	-1.35271	-0.435855	-0.790819	-0.0808906
ENSMUSG00000085663	NA	Gm15718	antisense	slit guidance ligand 3 [Source:MGI Symbol;Acc:MGI:1315202]	0.0176666	1.44742	0.533482	0.098996	0.967968
ENSMUSG00000032109	270151	Nlrx1	protein_coding	predicted gene 13777 [Source:MGI Symbol;Acc:MGI:3650376]	0.0179381	-1.34888	-0.431756	-0.783872	-0.0796408
ENSMUSG00000016239	74365	Lonrf3	protein_coding	vascular endothelial growth factor C [Source:MGI Symbol;Acc:MGI:109124]	0.0178764	1.46005	0.54602	0.100705	0.991336
ENSMUSG00000010358	70110	Ifi35	protein_coding	N(alpha)-acetyltransferase 40, NatD catalytic subunit [Source:MGI Symbol;Acc:MGI:1918249]	0.0178275	1.19764	0.260189	0.0479744	0.472404
ENSMUSG00000024764	70999	Naa40	protein_coding	LON peptidase N-terminal domain and ring finger 3 [Source:MGI Symbol;Acc:MGI:1921615]	0.0178148	-1.23092	-0.299733	-0.544215	-0.0552513
ENSMUSG00000024331	13506	Dsc2	protein_coding	desmocollin 2 [Source:MGI Symbol;Acc:MGI:103221]	0.0178606	-1.71953	-0.782012	-1.42007	-0.143951
ENSMUSG00000031520	22341	Vegfc	protein_coding	cytochrome P450, family 4, subfamily f, polypeptide 17 [Source:MGI Symbol;Acc:MGI:3646233]	0.0179327	1.54944	0.631744	0.116212	1.14728
ENSMUSG00000091586	208285	Cyp4f17	protein_coding	NLR family member X1 [Source:MGI Symbol;Acc:MGI:2429611]	0.0178117	-1.33374	-0.415475	-0.754704	-0.076247
ENSMUSG00000082108	NA	Gm13777	processed_pseudogene	interferon-induced protein 35 [Source:MGI Symbol;Acc:MGI:1917360]	0.0178213	1.89329	0.920895	0.168962	1.67283
ENSMUSG00000063975	108096	Slco1a5	protein_coding	solute carrier organic anion transporter family, member 1a5 [Source:MGI Symbol;Acc:MGI:1351865]	0.0179851	-1.14667	-0.197451	-0.358747	-0.0361554
ENSMUSG00000034453	70428	Polr3b	protein_coding	polymerase (RNA) III (DNA directed) polypeptide B [Source:MGI Symbol;Acc:MGI:1917678]	0.0180203	-1.21503	-0.280993	-0.51061	-0.0513763
ENSMUSG00000028920	213499	Fbxo42	protein_coding	PR domain containing 15 [Source:MGI Symbol;Acc:MGI:1930121]	0.0183167	-1.27582	-0.351428	-0.639355	-0.0635002
ENSMUSG00000014039	114604	Prdm15	protein_coding	F-box protein 42 [Source:MGI Symbol;Acc:MGI:1924992]	0.018299	-1.44799	-0.534052	-0.971677	-0.0964265
ENSMUSG00000020358	15384	Hnrnpab	protein_coding	heterogeneous nuclear ribonucleoprotein A/B [Source:MGI Symbol;Acc:MGI:1330294]	0.0183352	1.23489	0.304378	0.0549143	0.553842
ENSMUSG00000041471	75698	Shld2	protein_coding	shieldin complex subunit 2 [Source:MGI Symbol;Acc:MGI:1922948]	0.0184292	1.29865	0.377014	0.0677477	0.68628
ENSMUSG00000029726	231803	Mepce	protein_coding	methylphosphate capping enzyme [Source:MGI Symbol;Acc:MGI:106477]	0.0185283	1.22881	0.297262	0.053192	0.541332
ENSMUSG00000004814	56221	Ccl24	protein_coding	chemokine (C-C motif) ligand 24 [Source:MGI Symbol;Acc:MGI:1928953]	0.0185524	-2.42629	-1.27875	-2.32891	-0.228584
ENSMUSG00000045917	230279	Tmem268	protein_coding	tetratricopeptide repeat domain 7 [Source:MGI Symbol;Acc:MGI:1920999]	0.0186554	-1.41519	-0.500996	-0.912786	-0.0892056
ENSMUSG00000036918	225049	Ttc7	protein_coding	transmembrane protein 268 [Source:MGI Symbol;Acc:MGI:1913920]	0.0186445	1.49405	0.579229	0.103088	1.05537
ENSMUSG00000089774	53881	Slc5a3	protein_coding	Cbp/p300-interacting transactivator, with Glu/Asp-rich carboxy-terminal domain, 2 [Source:MGI Symbol;Acc:MGI:1306784]	0.0187967	-1.31701	-0.397268	-0.724085	-0.0704501
ENSMUSG00000001158	66618	Snrnp27	protein_coding	small nuclear ribonucleoprotein 27 (U4/U6.U5) [Source:MGI Symbol;Acc:MGI:1913868]	0.018773	1.18941	0.250248	0.0443147	0.456181
ENSMUSG00000039910	17684	Cited2	protein_coding	solute carrier family 5 (inositol transporters), member 3 [Source:MGI Symbol;Acc:MGI:1858226]	0.0187395	1.27065	0.345565	0.061132	0.629998
ENSMUSG00000025779	17087	Ly96	protein_coding	DIM1 dimethyladenosine transferase 1-like (S. cerevisiae) [Source:MGI Symbol;Acc:MGI:1913504]	0.0190087	1.27564	0.351223	0.0618277	0.640619
ENSMUSG00000047603	56525	Zfp235	protein_coding	JAZF zinc finger 1 [Source:MGI Symbol;Acc:MGI:2141450]	0.0190406	-1.31758	-0.397889	-0.725738	-0.0700394
ENSMUSG00000039065	68073	Fam173b	protein_coding	cadherin 2 [Source:MGI Symbol;Acc:MGI:88355]	0.0190872	1.17208	0.229066	0.0402805	0.417851
ENSMUSG00000022895	23872	Ets2	protein_coding	zinc finger protein 235 [Source:MGI Symbol;Acc:MGI:1929117]	0.0189131	1.37725	0.461789	0.0809814	0.842596
ENSMUSG00000021692	66254	Dimt1	protein_coding	E26 avian leukemia oncogene 2, 3' domain [Source:MGI Symbol;Acc:MGI:95456]	0.0190013	1.18876	0.249453	0.0437313	0.455176
ENSMUSG00000063568	231986	Jazf1	protein_coding	N-myc downstream regulated gene 4 [Source:MGI Symbol;Acc:MGI:2384590]	0.0190605	-1.17366	-0.231011	-0.421579	-0.0404429
ENSMUSG00000036564	234593	Ndrg4	protein_coding	RIKEN cDNA 4833439L19 gene [Source:MGI Symbol;Acc:MGI:1921162]	0.0190677	-1.21632	-0.282523	-0.515628	-0.0494191
ENSMUSG00000025871	97820	4833439L19Rik	protein_coding	family with sequence similarity 173, member B [Source:MGI Symbol;Acc:MGI:1915323]	0.018937	-1.12446	-0.169233	-0.308872	-0.0295931
ENSMUSG00000024304	12558	Cdh2	protein_coding	lymphocyte antigen 96 [Source:MGI Symbol;Acc:MGI:1341909]	0.018912	-1.33056	-0.412036	-0.75208	-0.0719911
ENSMUSG00000049097	545554	Ankrd34a	protein_coding	ankyrin repeat domain 34A [Source:MGI Symbol;Acc:MGI:3617846]	0.0191638	-1.44371	-0.529778	-0.967297	-0.0922598
ENSMUSG00000024530	225655	Prelid3a	protein_coding	stem-loop binding protein [Source:MGI Symbol;Acc:MGI:108402]	0.019306	-1.29472	-0.372635	-0.680656	-0.0646141
ENSMUSG00000004642	20492	Slbp	protein_coding	PRELI domain containing 3A [Source:MGI Symbol;Acc:MGI:2442865]	0.0192643	1.15431	0.207036	0.0358353	0.378236
ENSMUSG00000041025	212632	Iffo2	protein_coding	S-antigen, retina and pineal gland (arrestin) [Source:MGI Symbol;Acc:MGI:98227]	0.019441	1.25946	0.332806	0.0575228	0.608089
ENSMUSG00000043671	233115	Dpy19l3	protein_coding	catenin (cadherin associated protein), alpha 2 [Source:MGI Symbol;Acc:MGI:88275]	0.0194142	-1.20682	-0.271208	-0.495574	-0.0468422
ENSMUSG00000021365	18003	Nedd9	protein_coding	dpy-19-like 3 (C. elegans) [Source:MGI Symbol;Acc:MGI:2443952]	0.0193559	-1.25634	-0.329224	-0.601652	-0.0567959
ENSMUSG00000048106	70808	4632415L05Rik	lincRNA	RIKEN cDNA 4632415L05 gene [Source:MGI Symbol;Acc:MGI:1918058]	0.0193844	-1.52022	-0.604276	-1.10431	-0.104241
ENSMUSG00000063063	12386	Ctnna2	protein_coding	neural precursor cell expressed, developmentally down-regulated gene 9 [Source:MGI Symbol;Acc:MGI:97302]	0.0193832	-1.19963	-0.26259	-0.479939	-0.04524
ENSMUSG00000056055	20215	Sag	protein_coding	intermediate filament family orphan 2 [Source:MGI Symbol;Acc:MGI:2140675]	0.019339	1.71657	0.779533	0.134147	1.42492
ENSMUSG00000024145	18701	Pigf	protein_coding	polypeptide N-acetylgalactosaminyltransferase 15 [Source:MGI Symbol;Acc:MGI:1926004]	0.019973	1.22152	0.288676	0.0494558	0.527896
ENSMUSG00000056121	225020	Fez2	protein_coding	proteasome (prosome, macropain) assembly chaperone 1 [Source:MGI Symbol;Acc:MGI:1860263]	0.0197978	-1.22007	-0.286969	-0.524854	-0.0490841
ENSMUSG00000034247	353047	Plekhm1	protein_coding	tubulin, gamma complex associated protein 5 [Source:MGI Symbol;Acc:MGI:2178836]	0.0200266	-1.24408	-0.315075	-0.576447	-0.0537039
ENSMUSG00000020044	21859	Timp3	protein_coding	protein O-linked mannose beta 1,4-N-acetylglucosaminyltransferase 2 [Source:MGI Symbol;Acc:MGI:2143424]	0.0200374	-1.23238	-0.301445	-0.551541	-0.0513499
ENSMUSG00000015672	75398	Mrpl32	protein_coding	signal transducing adaptor molecule (SH3 domain and ITAM motif) 2 [Source:MGI Symbol;Acc:MGI:1929100]	0.0200996	1.18323	0.242734	0.0411933	0.444275
ENSMUSG00000022913	56088	Psmg1	protein_coding	ATP synthase, H+ transporting, mitochondrial F0 complex, subunit C3 (subunit 9) [Source:MGI Symbol;Acc:MGI:2442035]	0.0200228	1.26265	0.33645	0.0570133	0.615886
ENSMUSG00000032788	216134	Pdxk	protein_coding	mitochondrial ribosomal protein L32 [Source:MGI Symbol;Acc:MGI:2137226]	0.0197638	-1.21476	-0.280669	-0.513889	-0.0474501
ENSMUSG00000003923	21780	Tfam	protein_coding	X-box binding protein 1 [Source:MGI Symbol;Acc:MGI:98970]	0.0200377	1.16649	0.222177	0.0374853	0.406869
ENSMUSG00000019590	13056	Cyb561	protein_coding	phosphatidylinositol glycan anchor biosynthesis, class F [Source:MGI Symbol;Acc:MGI:99462]	0.0195446	-1.25524	-0.327958	-0.600694	-0.0552214
ENSMUSG00000028413	14595	B4galt1	protein_coding	COBW domain containing 1 [Source:MGI Symbol;Acc:MGI:2385089]	0.0199615	-1.22107	-0.28815	-0.527791	-0.0485083
ENSMUSG00000024878	226043	Cbwd1	protein_coding	5-hydroxytryptamine (serotonin) receptor 5B [Source:MGI Symbol;Acc:MGI:96284]	0.020093	1.19817	0.260836	0.0438878	0.477785
ENSMUSG00000026527	24012	Rgs7	protein_coding	cytochrome b-561 [Source:MGI Symbol;Acc:MGI:103253]	0.0199449	-1.34653	-0.429243	-0.786284	-0.0722016
ENSMUSG00000021903	78754	Galnt15	protein_coding	regulator of G protein signaling 7 [Source:MGI Symbol;Acc:MGI:1346089]	0.0199685	-1.56912	-0.649951	-1.1906	-0.109305
ENSMUSG00000018770	228033	Atp5g3	protein_coding	tissue inhibitor of metalloproteinase 3 [Source:MGI Symbol;Acc:MGI:98754]	0.0196766	1.18064	0.23957	0.0402025	0.438938
ENSMUSG00000033790	233276	Tubgcp5	protein_coding	transcription factor A, mitochondrial [Source:MGI Symbol;Acc:MGI:107810]	0.0198986	-1.18745	-0.247867	-0.454146	-0.0415879
ENSMUSG00000066235	215494	Pomgnt2	protein_coding	growth differentiation factor 3 [Source:MGI Symbol;Acc:MGI:95686]	0.020074	-1.25361	-0.326091	-0.597496	-0.0546871
ENSMUSG00000020484	22433	Xbp1	protein_coding	fasciculation and elongation protein zeta 2 (zygin II) [Source:MGI Symbol;Acc:MGI:2675856]	0.019582	1.20426	0.268144	0.0449685	0.491319
ENSMUSG00000030117	14562	Gdf3	protein_coding	pleckstrin homology domain containing, family M (with RUN domain) member 1 [Source:MGI Symbol;Acc:MGI:2443207]	0.0196628	3.36433	1.75032	0.293071	3.20757
ENSMUSG00000050534	15564	Htr5b	protein_coding	UDP-Gal:betaGlcNAc beta 1,4- galactosyltransferase, polypeptide 1 [Source:MGI Symbol;Acc:MGI:95705]	0.0199497	-1.44869	-0.534745	-0.980027	-0.0894627
ENSMUSG00000055371	56324	Stam2	protein_coding	pyridoxal (pyridoxine, vitamin B6) kinase [Source:MGI Symbol;Acc:MGI:1351869]	0.0198517	-1.19421	-0.256057	-0.469289	-0.0428261
ENSMUSG00000027361	14391	Gabpb1	protein_coding	GA repeat binding protein, beta 1 [Source:MGI Symbol;Acc:MGI:95611]	0.0201504	-1.33024	-0.411691	-0.754677	-0.0687043
ENSMUSG00000042650	268420	Alkbh5	protein_coding	alkB homolog 5, RNA demethylase [Source:MGI Symbol;Acc:MGI:2144489]	0.0201947	-1.33918	-0.421351	-0.772521	-0.0701808
ENSMUSG00000022680	94184	Pdxdc1	protein_coding	a disintegrin and metallopeptidase domain 22 [Source:MGI Symbol;Acc:MGI:1340046]	0.0202961	-1.17142	-0.22826	-0.418649	-0.0378702
ENSMUSG00000040537	11496	Adam22	protein_coding	damage specific DNA binding protein 1 [Source:MGI Symbol;Acc:MGI:1202384]	0.0203111	-1.38109	-0.465805	-0.854367	-0.0772433
ENSMUSG00000024740	13194	Ddb1	protein_coding	pyridoxal-dependent decarboxylase domain containing 1 [Source:MGI Symbol;Acc:MGI:1920909]	0.0202849	-1.21666	-0.28292	-0.518955	-0.0468852
ENSMUSG00000039630	51810	Hnrnpu	protein_coding	heterogeneous nuclear ribonucleoprotein U [Source:MGI Symbol;Acc:MGI:1858195]	0.0204018	1.21713	0.283486	0.0467933	0.520179
ENSMUSG00000038180	245865	Spag4	protein_coding	sperm associated antigen 4 [Source:MGI Symbol;Acc:MGI:2444120]	0.020442	-1.39307	-0.478266	-0.877725	-0.0788061
ENSMUSG00000019794	23924	Katna1	protein_coding	proviral integration site 3 [Source:MGI Symbol;Acc:MGI:1355297]	0.0213273	1.15572	0.208788	0.0341457	0.38343
ENSMUSG00000096929	NA	A330023F24Rik	processed_transcript	NADH:ubiquinone oxidoreductase subunit B2 [Source:MGI Symbol;Acc:MGI:1915448]	0.0208303	-1.72708	-0.788338	-1.44781	-0.128871
ENSMUSG00000039838	242773	Slc45a1	protein_coding	B cell translocation gene 2, anti-proliferative [Source:MGI Symbol;Acc:MGI:108384]	0.0213941	-1.93865	-0.955054	-1.75404	-0.156068
ENSMUSG00000045877	NA	4933415A04Rik	protein_coding	phosducin-like 3 [Source:MGI Symbol;Acc:MGI:1916083]	0.0207714	-2.13996	-1.09759	-2.01592	-0.17925
ENSMUSG00000027878	18129	Notch2	protein_coding	RIKEN cDNA 4930402H24 gene [Source:MGI Symbol;Acc:MGI:1923029]	0.0214566	-1.49417	-0.579342	-1.06423	-0.0944555
ENSMUSG00000060475	60532	Wtap	protein_coding	casein kinase 1, gamma 1 [Source:MGI Symbol;Acc:MGI:2660884]	0.0213566	-1.32187	-0.402586	-0.739618	-0.0655538
ENSMUSG00000026078	68833	Pdcl3	protein_coding	UDP-GalNAc:betaGlcNAc beta 1,3-galactosaminyltransferase, polypeptide 2 [Source:MGI Symbol;Acc:MGI:2145517]	0.0207825	1.13922	0.188045	0.0305409	0.34555
ENSMUSG00000039242	97884	B3galnt2	protein_coding	S100 calcium binding protein A10 (calpactin) [Source:MGI Symbol;Acc:MGI:1339468]	0.0208487	-1.33355	-0.415268	-0.763125	-0.0674121
ENSMUSG00000002416	68198	Ndufb2	protein_coding	RIKEN cDNA A330023F24 gene [Source:MGI Symbol;Acc:MGI:2443958]	0.0206234	1.24578	0.317044	0.0513588	0.58273
ENSMUSG00000041959	20194	S100a10	protein_coding	katanin p60 (ATPase-containing) subunit A1 [Source:MGI Symbol;Acc:MGI:1344353]	0.0206135	1.18231	0.241611	0.0391076	0.444115
ENSMUSG00000036580	229285	Spg20	protein_coding	protein tyrosine phosphatase, receptor type, C polypeptide-associated protein [Source:MGI Symbol;Acc:MGI:97811]	0.0213733	-1.17819	-0.236572	-0.434937	-0.0382073
ENSMUSG00000041096	52808	Tspyl2	protein_coding	nexilin [Source:MGI Symbol;Acc:MGI:1916060]	0.021504	-1.31981	-0.400327	-0.736133	-0.0645216
ENSMUSG00000039234	69608	Sec24d	protein_coding	MAP/microtubule affinity regulating kinase 3 [Source:MGI Symbol;Acc:MGI:1341865]	0.0211543	-1.21501	-0.280966	-0.516784	-0.0451472
ENSMUSG00000019761	16661	Krt10	protein_coding	myomesin 2 [Source:MGI Symbol;Acc:MGI:1328358]	0.0213633	1.26649	0.34083	0.0547262	0.626935
ENSMUSG00000031887	71609	Tradd	protein_coding	phosphoinositide-3-kinase regulatory subunit 4 [Source:MGI Symbol;Acc:MGI:1922919]	0.0213981	-1.69952	-0.765131	-1.40752	-0.122746
ENSMUSG00000033792	11977	Atp7a	protein_coding	predicted gene 17018 [Source:MGI Symbol;Acc:MGI:4820566]	0.0212677	-1.30398	-0.382926	-0.704495	-0.0613565
ENSMUSG00000007411	17169	Mark3	protein_coding	TSPY-like 2 [Source:MGI Symbol;Acc:MGI:106244]	0.0209456	1.18536	0.245325	0.0391768	0.451474
ENSMUSG00000037426	277854	Depdc5	protein_coding	LSM8 homolog, U6 small nuclear RNA associated [Source:MGI Symbol;Acc:MGI:1923772]	0.0214629	-1.34628	-0.428982	-0.789479	-0.0684849
ENSMUSG00000041035	226162	Gm17018	protein_coding	DEP domain containing 5 [Source:MGI Symbol;Acc:MGI:2141101]	0.0211611	1.14942	0.200901	0.0319218	0.36988
ENSMUSG00000035828	223775	Pim3	protein_coding	notch 2 [Source:MGI Symbol;Acc:MGI:97364]	0.0206837	1.25736	0.330396	0.0523591	0.608433
ENSMUSG00000043943	72560	Naalad2	protein_coding	ATPase, Cu++ transporting, alpha polypeptide [Source:MGI Symbol;Acc:MGI:99400]	0.0210783	-1.93931	-0.955545	-1.75978	-0.151309
ENSMUSG00000032384	214897	Csnk1g1	protein_coding	solute carrier family 45, member 1 [Source:MGI Symbol;Acc:MGI:2653235]	0.0206315	-1.1769	-0.234994	-0.432795	-0.037192
ENSMUSG00000031461	17930	Myom2	protein_coding	TNFRSF1A-associated via death domain [Source:MGI Symbol;Acc:MGI:109200]	0.021051	1.40142	0.486894	0.0770367	0.896752
ENSMUSG00000045826	19265	Ptprcap	protein_coding	N-acetylated alpha-linked acidic dipeptidase 2 [Source:MGI Symbol;Acc:MGI:1919810]	0.0213452	8.13019	3.02329	0.478134	5.56844
ENSMUSG00000020423	12227	Btg2	protein_coding	keratin 10 [Source:MGI Symbol;Acc:MGI:96685]	0.0210309	-1.16706	-0.222882	-0.410548	-0.0352163
ENSMUSG00000032571	75669	Pik3r4	protein_coding	predicted gene 12705 [Source:MGI Symbol;Acc:MGI:3650670]	0.0214639	-1.21761	-0.284055	-0.523236	-0.044874
ENSMUSG00000027309	228602	4930402H24Rik	protein_coding	RIKEN cDNA 4933415A04 gene [Source:MGI Symbol;Acc:MGI:1922977]	0.0206455	-1.15968	-0.213727	-0.393777	-0.033676
ENSMUSG00000044155	76522	Lsm8	protein_coding	tripartite motif-containing 27 [Source:MGI Symbol;Acc:MGI:97904]	0.0214767	1.16575	0.221262	0.0348536	0.40767
ENSMUSG00000087395	NA	Gm12705	antisense	Sec24 related gene family, member D (S. cerevisiae) [Source:MGI Symbol;Acc:MGI:1916858]	0.0210141	1.84455	0.883268	0.139128	1.62741
ENSMUSG00000021326	19720	Trim27	protein_coding	spastic paraplegia 20, spartin (Troyer syndrome) homolog (human) [Source:MGI Symbol;Acc:MGI:2139806]	0.0208989	1.29603	0.374099	0.0588927	0.689306
ENSMUSG00000074736	433485	Syndig1	protein_coding	synapse differentiation inducing 1 [Source:MGI Symbol;Acc:MGI:3702158]	0.0214862	-1.21673	-0.283006	-0.521478	-0.0445334
ENSMUSG00000039103	68810	Nexn	protein_coding	Wilms tumour 1-associating protein [Source:MGI Symbol;Acc:MGI:1926395]	0.0207127	1.18918	0.249967	0.0393033	0.46063
ENSMUSG00000074579	624866	Lekr1	protein_coding	small nuclear ribonucleoprotein D1 [Source:MGI Symbol;Acc:MGI:98344]	0.0218835	1.31808	0.398438	0.0623839	0.734492
ENSMUSG00000020137	66816	Thap2	protein_coding	EMG1 N1-specific pseudouridine methyltransferase [Source:MGI Symbol;Acc:MGI:1315195]	0.0217783	-1.25639	-0.329284	-0.60708	-0.0514878
ENSMUSG00000005951	74637	Shpk	protein_coding	THAP domain containing, apoptosis associated protein 2 [Source:MGI Symbol;Acc:MGI:1914066]	0.0216286	-1.28611	-0.36302	-0.669364	-0.0566757
ENSMUSG00000026429	67196	Ube2t	protein_coding	ubiquitin-conjugating enzyme E2T [Source:MGI Symbol;Acc:MGI:1914446]	0.0217224	1.2431	0.313941	0.0488834	0.578998
ENSMUSG00000004268	14791	Emg1	protein_coding	PDZ and LIM domain 3 [Source:MGI Symbol;Acc:MGI:1859274]	0.0219612	1.14421	0.194355	0.0301872	0.358523
ENSMUSG00000022822	27416	Abcc5	protein_coding	acyl-CoA synthetase bubblegum family member 1 [Source:MGI Symbol;Acc:MGI:2385656]	0.0218776	-1.17326	-0.230523	-0.425382	-0.0356651
ENSMUSG00000032281	94180	Acsbg1	protein_coding	calponin 3, acidic [Source:MGI Symbol;Acc:MGI:1919244]	0.0218883	-1.17667	-0.234714	-0.433134	-0.0362939
ENSMUSG00000002477	20641	Snrpd1	protein_coding	leucine, glutamate and lysine rich 1 [Source:MGI Symbol;Acc:MGI:3645902]	0.0215988	1.21099	0.276185	0.0426952	0.509674
ENSMUSG00000053931	71994	Cnn3	protein_coding	sedoheptulokinase [Source:MGI Symbol;Acc:MGI:1921887]	0.021663	-1.24459	-0.315672	-0.582554	-0.0487891
ENSMUSG00000031636	53318	Pdlim3	protein_coding	hydroxysteroid dehydrogenase like 1 [Source:MGI Symbol;Acc:MGI:1919802]	0.0219682	-1.77536	-0.828112	-1.52865	-0.127572
ENSMUSG00000034189	72552	Hsdl1	protein_coding	predicted gene 10146 [Source:MGI Symbol;Acc:MGI:3704367]	0.02201	-1.18538	-0.245355	-0.452925	-0.0377853
ENSMUSG00000024130	27410	Abca3	protein_coding	ATP-binding cassette, sub-family C (CFTR/MRP), member 5 [Source:MGI Symbol;Acc:MGI:1351644]	0.0218656	-1.28967	-0.367008	-0.677544	-0.0564715
ENSMUSG00000064317	NA	Gm10146	processed_pseudogene	ATP-binding cassette, sub-family A (ABC1), member 3 [Source:MGI Symbol;Acc:MGI:1351617]	0.0219874	1.27491	0.350399	0.0538611	0.646936
ENSMUSG00000065701	19872	Rny1	misc_RNA	RNA, Y1 small cytoplasmic, Ro-associated [Source:MGI Symbol;Acc:MGI:97995]	0.0220439	1.6009	0.678884	0.104195	1.25357
ENSMUSG00000022536	74022	Glyr1	protein_coding	glyoxylate reductase 1 homolog (Arabidopsis) [Source:MGI Symbol;Acc:MGI:1921272]	0.0220839	-1.16052	-0.214777	-0.396649	-0.0329045
ENSMUSG00000039414	320473	Heatr5b	protein_coding	HEAT repeat containing 5B [Source:MGI Symbol;Acc:MGI:2444098]	0.0221659	-1.28457	-0.361281	-0.667416	-0.0551454
ENSMUSG00000083705	NA	Gm8624	transcribed_processed_pseudogene	Aly/REF export factor [Source:MGI Symbol;Acc:MGI:1341044]	0.0222813	1.47408	0.559812	0.0851695	1.03445
ENSMUSG00000025134	21681	Alyref	protein_coding	transmembrane protein 258 [Source:MGI Symbol;Acc:MGI:1916288]	0.0223125	1.24355	0.314463	0.0477496	0.581176
ENSMUSG00000032398	330959	Snapc5	protein_coding	small nuclear RNA activating complex, polypeptide 5 [Source:MGI Symbol;Acc:MGI:1914282]	0.0222918	1.19509	0.257125	0.0390245	0.475225
ENSMUSG00000036372	69038	Tmem258	protein_coding	predicted gene 8624 [Source:MGI Symbol;Acc:MGI:3646811]	0.0222384	1.16044	0.214678	0.0325518	0.396804
ENSMUSG00000022751	52633	Nit2	protein_coding	MIS18 kinetochore protein A [Source:MGI Symbol;Acc:MGI:1913828]	0.0225167	1.14396	0.194034	0.0293243	0.358743
ENSMUSG00000031012	12361	Cask	protein_coding	calcium/calmodulin-dependent serine protein kinase (MAGUK family) [Source:MGI Symbol;Acc:MGI:1309489]	0.02243	-1.21201	-0.277405	-0.51297	-0.0418398
ENSMUSG00000001855	227720	Nup214	protein_coding	nitrilase family, member 2 [Source:MGI Symbol;Acc:MGI:1261838]	0.0223855	-1.21174	-0.277083	-0.512466	-0.0416997
ENSMUSG00000032470	17532	Mras	protein_coding	low density lipoprotein receptor adaptor protein 1 [Source:MGI Symbol;Acc:MGI:2140175]	0.0225101	-1.18279	-0.242197	-0.447991	-0.0364024
ENSMUSG00000037295	100017	Ldlrap1	protein_coding	nucleoporin 214 [Source:MGI Symbol;Acc:MGI:1095411]	0.0224783	-1.34485	-0.42744	-0.790645	-0.0642349
ENSMUSG00000022978	66578	Mis18a	protein_coding	muscle and microspikes RAS [Source:MGI Symbol;Acc:MGI:1100856]	0.0225068	1.22517	0.29298	0.0440153	0.541946
ENSMUSG00000051235	209334	Gen1	protein_coding	GEN1, Holliday junction 5' flap endonuclease [Source:MGI Symbol;Acc:MGI:2443149]	0.0225463	1.47257	0.558333	0.0837672	1.0329
ENSMUSG00000034714	117160	Ttyh2	protein_coding	tweety family member 2 [Source:MGI Symbol;Acc:MGI:2157091]	0.0225844	-1.21468	-0.280572	-0.519122	-0.0420215
ENSMUSG00000017861	17865	Mybl2	protein_coding	high mobility group box 1, pseudogene 1 [Source:MGI Symbol;Acc:MGI:3768536]	0.0231336	1.51913	0.603243	0.0897723	1.11671
ENSMUSG00000021245	217716	Mlh3	protein_coding	F-box protein 5 [Source:MGI Symbol;Acc:MGI:1914391]	0.0230669	-1.23652	-0.306287	-0.567035	-0.0455388
ENSMUSG00000050926	245403	Dcaf12l2	protein_coding	family with sequence similarity 219, member B [Source:MGI Symbol;Acc:MGI:1925573]	0.0233062	1.51502	0.599333	0.0891061	1.10956
ENSMUSG00000023349	56620	Clec4n	protein_coding	high mobility group box 1 [Source:MGI Symbol;Acc:MGI:96113]	0.0232674	-1.63512	-0.709399	-1.31364	-0.105158
ENSMUSG00000021895	71704	Arhgef3	protein_coding	high mobility group box 1 [Source:MGI Symbol;Acc:MGI:96113]	0.0232674	1.41427	0.500058	0.0740005	0.926115
ENSMUSG00000027977	83398	Ndst3	protein_coding	eukaryotic translation elongation factor 1 epsilon 1 [Source:MGI Symbol;Acc:MGI:1913393]	0.022893	-1.2209	-0.287943	-0.533296	-0.0425888
ENSMUSG00000034560	319277	Washc4	protein_coding	formation of mitochondrial complex V assembly factor 1 [Source:MGI Symbol;Acc:MGI:1913367]	0.0228894	-1.26774	-0.342256	-0.633957	-0.0505555
ENSMUSG00000019689	66117	Fmc1	protein_coding	mutL homolog 3 [Source:MGI Symbol;Acc:MGI:1353455]	0.0227448	1.18387	0.243507	0.035966	0.451047
ENSMUSG00000001707	66143	Eef1e1	protein_coding	Rho guanine nucleotide exchange factor (GEF) 3 [Source:MGI Symbol;Acc:MGI:1918954]	0.0228475	1.17638	0.234354	0.0346085	0.4341
ENSMUSG00000000826	13002	Dnajc5	protein_coding	six transmembrane epithelial antigen of the prostate 1 [Source:MGI Symbol;Acc:MGI:1917608]	0.023306	-1.16208	-0.216704	-0.401462	-0.0319461
ENSMUSG00000030666	116903	Calcb	protein_coding	DDB1 and CUL4 associated factor 12-like 2 [Source:MGI Symbol;Acc:MGI:2445178]	0.0227455	-3.46998	-1.79493	-3.3258	-0.264059
ENSMUSG00000069208	235956	Zfp825	protein_coding	mitochondrial ribosomal protein S30 [Source:MGI Symbol;Acc:MGI:1926237]	0.0232943	1.32323	0.404069	0.0592502	0.748887
ENSMUSG00000019773	67141	Fbxo5	protein_coding	C-type lectin domain family 4, member n [Source:MGI Symbol;Acc:MGI:1861231]	0.0228104	1.24567	0.31692	0.0464292	0.58741
ENSMUSG00000084129	NA	Hmgb1-ps1	processed_pseudogene	zinc finger protein 825 [Source:MGI Symbol;Acc:MGI:2385315]	0.0230473	1.60834	0.685569	0.100129	1.27101
ENSMUSG00000042198	66433	Chchd7	protein_coding	DnaJ heat shock protein family (Hsp40) member C5 [Source:MGI Symbol;Acc:MGI:892995]	0.0229311	1.21018	0.27522	0.04013	0.51031
ENSMUSG00000056145	NA	AI504432	lincRNA	calcitonin-related polypeptide, beta [Source:MGI Symbol;Acc:MGI:2151254]	0.0229761	2.37777	1.24961	0.18202	2.3172
ENSMUSG00000020238	103425	Ncln	protein_coding	coiled-coil-helix-coiled-coil-helix domain containing 7 [Source:MGI Symbol;Acc:MGI:1913683]	0.0231696	-1.34585	-0.428521	-0.794708	-0.062334
ENSMUSG00000066551	100862258	Hmgb1	protein_coding	expressed sequence AI504432 [Source:MGI Symbol;Acc:MGI:2139742]	0.0231918	1.16284	0.217655	0.0315936	0.403717
ENSMUSG00000066551	15289	Hmgb1	protein_coding	cyclin Y [Source:MGI Symbol;Acc:MGI:1915224]	0.023269	1.16284	0.217655	0.0315936	0.403717
ENSMUSG00000024286	67974	Ccny	protein_coding	myeloblastosis oncogene-like 2 [Source:MGI Symbol;Acc:MGI:101785]	0.0227248	1.19599	0.258209	0.0374773	0.478941
ENSMUSG00000021731	59054	Mrps30	protein_coding	nicalin [Source:MGI Symbol;Acc:MGI:1926081]	0.0232214	1.37693	0.461456	0.0668992	0.856014
ENSMUSG00000015652	70358	Steap1	protein_coding	N-deacetylase/N-sulfotransferase (heparan glucosaminyl) 3 [Source:MGI Symbol;Acc:MGI:1932544]	0.0228588	1.2059	0.270112	0.039138	0.501086
ENSMUSG00000032305	78323	Fam219b	protein_coding	WASH complex subunit 4 [Source:MGI Symbol;Acc:MGI:2441787]	0.0228876	-1.20085	-0.264058	-0.489855	-0.0382604
ENSMUSG00000028793	75234	Rnf19b	protein_coding	ring finger protein 19B [Source:MGI Symbol;Acc:MGI:1922484]	0.0233499	1.19517	0.257216	0.0371938	0.477239
ENSMUSG00000053930	380702	Shisa6	protein_coding	shisa family member 6 [Source:MGI Symbol;Acc:MGI:2685725]	0.0234244	-1.27984	-0.355965	-0.660634	-0.0512958
ENSMUSG00000023015	26934	Racgap1	protein_coding	Rac GTPase-activating protein 1 [Source:MGI Symbol;Acc:MGI:1349423]	0.0234605	-1.35727	-0.440712	-0.818022	-0.0634018
ENSMUSG00000073640	NA	Rpl27-ps3	processed_pseudogene	ribosomal protein L27, pseudogene 3 [Source:MGI Symbol;Acc:MGI:3646174]	0.0235012	1.50714	0.591818	0.0849796	1.09866
ENSMUSG00000039156	116873	Stim2	protein_coding	stromal interaction molecule 2 [Source:MGI Symbol;Acc:MGI:2151156]	0.023557	1.1667	0.222433	0.0318566	0.413009
ENSMUSG00000021123	77974	Rdh12	protein_coding	Rho GTPase activating protein 44 [Source:MGI Symbol;Acc:MGI:2144423]	0.0240798	-1.41391	-0.49969	-0.92801	-0.0713707
ENSMUSG00000021707	13361	Dhfr	protein_coding	sodium channel, type IV, beta [Source:MGI Symbol;Acc:MGI:2687406]	0.0240097	1.19525	0.257318	0.0366899	0.477946
ENSMUSG00000052504	13837	Epha3	protein_coding	TATA-box binding protein associated factor 7 [Source:MGI Symbol;Acc:MGI:1346348]	0.0240051	-1.90038	-0.926285	-1.72096	-0.131609
ENSMUSG00000031574	20845	Star	protein_coding	potassium channel tetramerisation domain containing 7 [Source:MGI Symbol;Acc:MGI:2442265]	0.0238206	-1.66159	-0.732561	-1.36108	-0.104042
ENSMUSG00000073647	NA	Gm10557	processed_pseudogene	Eph receptor A3 [Source:MGI Symbol;Acc:MGI:99612]	0.0237278	-1.35578	-0.43912	-0.815899	-0.0623413
ENSMUSG00000034110	212919	Kctd7	protein_coding	maestro heat-like repeat family member 1 [Source:MGI Symbol;Acc:MGI:2442558]	0.0240955	-1.28633	-0.363264	-0.675138	-0.0513903
ENSMUSG00000027956	70652	Tmem144	protein_coding	retrotransposon Gag like 6 [Source:MGI Symbol;Acc:MGI:2675858]	0.0239628	-1.20907	-0.273901	-0.509132	-0.0386695
ENSMUSG00000024176	20681	Sox8	protein_coding	dihydrofolate reductase [Source:MGI Symbol;Acc:MGI:94890]	0.0236522	-1.28237	-0.358814	-0.667147	-0.0504814
ENSMUSG00000055745	223732	Rtl6	protein_coding	SRY (sex determining region Y)-box 8 [Source:MGI Symbol;Acc:MGI:98370]	0.0239384	-1.22839	-0.296764	-0.551823	-0.0417038
ENSMUSG00000051316	24074	Taf7	protein_coding	spectrin alpha, erythrocytic 1 [Source:MGI Symbol;Acc:MGI:98385]	0.0240853	1.19238	0.253839	0.0356007	0.472077
ENSMUSG00000046480	399548	Scn4b	protein_coding	transmembrane protein 144 [Source:MGI Symbol;Acc:MGI:1917902]	0.0238641	-1.88166	-0.91201	-1.69614	-0.127881
ENSMUSG00000064325	15245	Hhip	protein_coding	methionyl aminopeptidase type 1D (mitochondrial) [Source:MGI Symbol;Acc:MGI:1913809]	0.0240746	-1.76591	-0.820412	-1.52583	-0.114989
ENSMUSG00000041921	66559	Metap1d	protein_coding	steroidogenic acute regulatory protein [Source:MGI Symbol;Acc:MGI:102760]	0.0237365	1.13624	0.184272	0.0257597	0.342784
ENSMUSG00000033389	216831	Arhgap44	protein_coding	Hedgehog-interacting protein [Source:MGI Symbol;Acc:MGI:1341847]	0.0240187	-1.15837	-0.212094	-0.394546	-0.0296416
ENSMUSG00000026532	20739	Spta1	protein_coding	predicted gene 10557 [Source:MGI Symbol;Acc:MGI:3708638]	0.0237451	-1.44497	-0.531041	-0.987885	-0.0741978
ENSMUSG00000022558	223658	Mroh1	protein_coding	retinol dehydrogenase 12 [Source:MGI Symbol;Acc:MGI:1925224]	0.0236154	-1.21723	-0.283596	-0.527587	-0.0396053
ENSMUSG00000039361	233489	Picalm	protein_coding	phosphatidylinositol binding clathrin assembly protein [Source:MGI Symbol;Acc:MGI:2385902]	0.0242134	1.14251	0.192205	0.0266933	0.357717
ENSMUSG00000044502	69556	Bod1	protein_coding	solute carrier family 1 (glial high affinity glutamate transporter), member 3 [Source:MGI Symbol;Acc:MGI:99917]	0.0248009	1.23419	0.303565	0.0417719	0.565358
ENSMUSG00000055652	207952	Klhl25	protein_coding	thrombospondin 2 [Source:MGI Symbol;Acc:MGI:98738]	0.024933	-1.22121	-0.288309	-0.536966	-0.0396525
ENSMUSG00000049658	544971	Bdp1	protein_coding	nucleoporin 35 [Source:MGI Symbol;Acc:MGI:1916732]	0.0248774	1.24663	0.318033	0.0437274	0.592339
ENSMUSG00000096086	NA	Gm4761	processed_pseudogene	ribosomal protein S20 [Source:MGI Symbol;Acc:MGI:1914677]	0.0250816	1.77282	0.826047	0.113081	1.53901
ENSMUSG00000029763	20336	Exoc4	protein_coding	solute carrier family 4 (anion exchanger), member 1, adaptor protein [Source:MGI Symbol;Acc:MGI:1196608]	0.0250088	-1.14135	-0.190735	-0.355412	-0.0260575
ENSMUSG00000040482	112403	Dxo	protein_coding	transmembrane protein 200A [Source:MGI Symbol;Acc:MGI:1924470]	0.0246214	1.27688	0.352619	0.0481104	0.657128
ENSMUSG00000049420	77220	Tmem200a	protein_coding	ribosomal protein L35A [Source:MGI Symbol;Acc:MGI:1928894]	0.0249153	-1.17422	-0.231705	-0.431849	-0.0315615
ENSMUSG00000020917	104112	Acly	protein_coding	ribosomal protein L39 [Source:MGI Symbol;Acc:MGI:1914498]	0.0250198	-1.21872	-0.285364	-0.531904	-0.0388251
ENSMUSG00000074282	22756	Zfp94	protein_coding	centrosome and spindle pole associated protein 1 [Source:MGI Symbol;Acc:MGI:2681832]	0.024913	-1.29166	-0.369227	-0.688515	-0.0499385
ENSMUSG00000005360	20512	Slc1a3	protein_coding	kelch-like 25 [Source:MGI Symbol;Acc:MGI:2668031]	0.0244188	-1.17025	-0.226813	-0.422996	-0.0306308
ENSMUSG00000022376	11514	Adcy8	protein_coding	decapping exoribonuclease [Source:MGI Symbol;Acc:MGI:1890444]	0.024587	1.32611	0.407197	0.0549209	0.759472
ENSMUSG00000026999	69482	Nup35	protein_coding	exocyst complex component 4 [Source:MGI Symbol;Acc:MGI:1096376]	0.0245595	1.14481	0.195102	0.0262516	0.363953
ENSMUSG00000062743	210503	Zfp677	protein_coding	predicted gene 4761 [Source:MGI Symbol;Acc:MGI:3648855]	0.024517	-1.35705	-0.44047	-0.821705	-0.0592341
ENSMUSG00000056763	211660	Cspp1	protein_coding	biorientation of chromosomes in cell division 1 [Source:MGI Symbol;Acc:MGI:1916806]	0.0244081	1.15843	0.212172	0.0284997	0.395845
ENSMUSG00000060636	57808	Rpl35a	protein_coding	zinc finger protein 94 [Source:MGI Symbol;Acc:MGI:107610]	0.0247696	1.19725	0.259731	0.0348839	0.484577
ENSMUSG00000028381	22234	Ugcg	protein_coding	B double prime 1, subunit of RNA polymerase III transcription initiation factor IIIB [Source:MGI Symbol;Acc:MGI:1347077]	0.0244251	1.16631	0.221958	0.0298031	0.414112
ENSMUSG00000023885	21826	Thbs2	protein_coding	ATP citrate lyase [Source:MGI Symbol;Acc:MGI:103251]	0.0246459	-1.33271	-0.414359	-0.773113	-0.0556044
ENSMUSG00000044037	235633	Als2cl	protein_coding	prenylcysteine oxidase 1 [Source:MGI Symbol;Acc:MGI:1914131]	0.0249965	1.3631	0.446896	0.0598046	0.833988
ENSMUSG00000029998	66881	Pcyox1	protein_coding	ALS2 C-terminal like [Source:MGI Symbol;Acc:MGI:2447532]	0.0249906	-1.15699	-0.210374	-0.392604	-0.0281447
ENSMUSG00000029141	20534	Slc4a1ap	protein_coding	zinc finger protein 677 [Source:MGI Symbol;Acc:MGI:3053207]	0.0248888	1.2553	0.328028	0.0438589	0.612197
ENSMUSG00000079641	67248	Rpl39	protein_coding	adenylate cyclase 8 [Source:MGI Symbol;Acc:MGI:1341110]	0.0248276	1.20752	0.272051	0.0363552	0.507746
ENSMUSG00000028710	230649	Atpaf1	protein_coding	ATP synthase mitochondrial F1 complex assembly factor 1 [Source:MGI Symbol;Acc:MGI:2180560]	0.0250694	-1.43614	-0.522199	-0.974781	-0.0696165
ENSMUSG00000028234	67427	Rps20	protein_coding	MAP kinase-activated protein kinase 5 [Source:MGI Symbol;Acc:MGI:1333110]	0.0250929	1.17129	0.228101	0.0303912	0.425811
ENSMUSG00000029454	17165	Mapkapk5	protein_coding	UDP-glucose ceramide glucosyltransferase [Source:MGI Symbol;Acc:MGI:1332243]	0.0249206	1.24937	0.321204	0.0427723	0.599636
ENSMUSG00000022526	71591	Zfp251	protein_coding	zinc finger protein 251 [Source:MGI Symbol;Acc:MGI:1918841]	0.0252655	-1.23467	-0.304124	-0.568088	-0.0401606
ENSMUSG00000002052	20926	Supt6	protein_coding	prominin 1 [Source:MGI Symbol;Acc:MGI:1100886]	0.0254183	-1.16139	-0.215852	-0.403262	-0.0284415
ENSMUSG00000022545	50505	Ercc4	protein_coding	suppressor of Ty 6 [Source:MGI Symbol;Acc:MGI:107726]	0.0253107	-1.18667	-0.246918	-0.461369	-0.0324666
ENSMUSG00000029601	75732	Iqcd	protein_coding	IQ motif containing D [Source:MGI Symbol;Acc:MGI:1922982]	0.0253929	-1.53668	-0.619818	-1.15829	-0.0813432
ENSMUSG00000029086	19126	Prom1	protein_coding	basic leucine zipper and W2 domains 2 [Source:MGI Symbol;Acc:MGI:1914162]	0.0254303	-1.22761	-0.295855	-0.552932	-0.0387792
ENSMUSG00000020547	66912	Bzw2	protein_coding	podoplanin [Source:MGI Symbol;Acc:MGI:103098]	0.0254447	1.11677	0.159332	0.0208722	0.297792
ENSMUSG00000028583	14726	Pdpn	protein_coding	excision repair cross-complementing rodent repair deficiency, complementation group 4 [Source:MGI Symbol;Acc:MGI:1354163]	0.0253538	-1.19187	-0.253225	-0.4733	-0.0331487
ENSMUSG00000062526	225651	Mppe1	protein_coding	mitochondrial ribosomal protein L51 [Source:MGI Symbol;Acc:MGI:1913743]	0.0259371	-1.31353	-0.393454	-0.735555	-0.0513542
ENSMUSG00000075592	277154	Nynrin	protein_coding	a disintegrin and metallopeptidase domain 9 (meltrin gamma) [Source:MGI Symbol;Acc:MGI:105376]	0.0260526	-1.74436	-0.802695	-1.50109	-0.104297
ENSMUSG00000037815	12385	Ctnna1	protein_coding	enkurin, TRPC channel interacting protein [Source:MGI Symbol;Acc:MGI:1918483]	0.0260222	-1.17106	-0.227816	-0.426165	-0.0294672
ENSMUSG00000084808	NA	9430091E24Rik	processed_transcript	catenin (cadherin associated protein), alpha 1 [Source:MGI Symbol;Acc:MGI:88274]	0.0256894	-1.76687	-0.821197	-1.53627	-0.106126
ENSMUSG00000024083	224938	Pja2	protein_coding	zinc finger with KRAB and SCAN domains 3 [Source:MGI Symbol;Acc:MGI:1919989]	0.0258783	-1.15088	-0.202735	-0.379279	-0.0261898
ENSMUSG00000010054	80385	Tusc2	protein_coding	amine oxidase, copper containing 2 (retina-specific) [Source:MGI Symbol;Acc:MGI:2668431]	0.0258645	1.22906	0.297555	0.0384342	0.556675
ENSMUSG00000017721	78928	Pigt	protein_coding	synovial apoptosis inhibitor 1, synoviolin [Source:MGI Symbol;Acc:MGI:1921376]	0.0258116	-1.20691	-0.271324	-0.507642	-0.0350071
ENSMUSG00000074247	66498	Dda1	protein_coding	predicted gene 11868 [Source:MGI Symbol;Acc:MGI:3650507]	0.0260493	-1.28676	-0.36374	-0.680591	-0.0468885
ENSMUSG00000024807	74126	Syvn1	protein_coding	praja ring finger ubiquitin ligase 2 [Source:MGI Symbol;Acc:MGI:2159342]	0.0257151	-1.27764	-0.353479	-0.661512	-0.0454469
ENSMUSG00000026305	16978	Lrrfip1	protein_coding	metallophosphoesterase 1 [Source:MGI Symbol;Acc:MGI:2661311]	0.0255049	-1.18367	-0.24327	-0.455343	-0.0311967
ENSMUSG00000078651	237940	Aoc2	protein_coding	DET1 and DDB1 associated 1 [Source:MGI Symbol;Acc:MGI:1913748]	0.0257586	1.73017	0.790913	0.101423	1.4804
ENSMUSG00000021327	72739	Zkscan3	protein_coding	tumor suppressor 2, mitochondrial calcium regulator [Source:MGI Symbol;Acc:MGI:1931086]	0.0257176	1.13933	0.188182	0.0241151	0.35225
ENSMUSG00000034997	15558	Htr2a	protein_coding	NYN domain and retroviral integrase containing [Source:MGI Symbol;Acc:MGI:2652872]	0.0255971	-1.77685	-0.829318	-1.55251	-0.10613
ENSMUSG00000030335	66493	Mrpl51	protein_coding	5-hydroxytryptamine (serotonin) receptor 2A [Source:MGI Symbol;Acc:MGI:109521]	0.0259059	1.13599	0.183944	0.0235034	0.344384
ENSMUSG00000026679	71233	Enkur	protein_coding	leucine rich repeat (in FLII) interacting protein 1 [Source:MGI Symbol;Acc:MGI:1342770]	0.0258638	1.2116	0.27691	0.0352332	0.518587
ENSMUSG00000050550	NA	Gm11868	processed_pseudogene	RIKEN cDNA 9430091E24 gene [Source:MGI Symbol;Acc:MGI:1924618]	0.0257072	-1.63332	-0.70781	-1.32568	-0.0899385
ENSMUSG00000031555	11502	Adam9	protein_coding	mitogen-activated protein kinase kinase 3 [Source:MGI Symbol;Acc:MGI:1346868]	0.0260626	-1.18053	-0.239436	-0.448453	-0.0304193
ENSMUSG00000018932	26397	Map2k3	protein_coding	phosphatidylinositol glycan anchor biosynthesis, class T [Source:MGI Symbol;Acc:MGI:1926178]	0.0257402	-1.34524	-0.427864	-0.801397	-0.054331
ENSMUSG00000028261	68493	Ndufaf4	protein_coding	NADH:ubiquinone oxidoreductase complex assembly factor 4 [Source:MGI Symbol;Acc:MGI:1915743]	0.0261193	1.18333	0.242852	0.0307509	0.454952
ENSMUSG00000083097	NA	Gm14494	processed_pseudogene	tRNA methyltransferase 61B [Source:MGI Symbol;Acc:MGI:1916039]	0.0263325	-1.64207	-0.715515	-1.34103	-0.0899998
ENSMUSG00000007812	72611	Zfp655	protein_coding	RUN domain containing 3A [Source:MGI Symbol;Acc:MGI:1858752]	0.0263375	-1.18926	-0.250067	-0.468735	-0.0313998
ENSMUSG00000085492	68789	Trmt61b	antisense	zinc finger protein 655 [Source:MGI Symbol;Acc:MGI:1919861]	0.0262876	1.27792	0.353803	0.0443257	0.66328
ENSMUSG00000006575	51799	Rundc3a	protein_coding	predicted gene 14494 [Source:MGI Symbol;Acc:MGI:3704210]	0.026253	-1.45804	-0.544029	-1.01992	-0.0681408
ENSMUSG00000017756	20499	Slc12a7	protein_coding	solute carrier family 12, member 7 [Source:MGI Symbol;Acc:MGI:1342283]	0.0263807	-1.24597	-0.317269	-0.594886	-0.0396527
ENSMUSG00000018209	58231	Stk4	protein_coding	glutamic-oxaloacetic transaminase 1-like 1 [Source:MGI Symbol;Acc:MGI:1923865]	0.0265415	-1.18512	-0.245035	-0.459578	-0.0304929
ENSMUSG00000039720	76615	Got1l1	protein_coding	baculoviral IAP repeat-containing 5 [Source:MGI Symbol;Acc:MGI:1203517]	0.0266149	1.39008	0.475168	0.0589088	0.891428
ENSMUSG00000018341	16162	Il12rb2	protein_coding	zinc finger protein 607A [Source:MGI Symbol;Acc:MGI:3584526]	0.0266164	1.27443	0.349854	0.043354	0.656354
ENSMUSG00000044349	319317	Snhg11	protein_coding	small nucleolar RNA host gene 11 [Source:MGI Symbol;Acc:MGI:2441845]	0.0265731	-1.44911	-0.535167	-1.00409	-0.0662416
ENSMUSG00000017716	11799	Birc5	protein_coding	serine/threonine kinase 4 [Source:MGI Symbol;Acc:MGI:1929004]	0.0264666	1.25085	0.322912	0.0398848	0.60594
ENSMUSG00000020420	545938	Zfp607a	protein_coding	interleukin 12 receptor, beta 2 [Source:MGI Symbol;Acc:MGI:1270861]	0.0265502	-1.40104	-0.4865	-0.912913	-0.060086
ENSMUSG00000071528	66477	Usmg5	protein_coding	upregulated during skeletal muscle growth 5 [Source:MGI Symbol;Acc:MGI:1891435]	0.0266873	1.22389	0.29147	0.0358697	0.54707
ENSMUSG00000041354	19732	Rgl2	protein_coding	Mir22 host gene (non-protein coding) [Source:MGI Symbol;Acc:MGI:1914348]	0.0269068	-1.26674	-0.341116	-0.640438	-0.0417943
ENSMUSG00000009090	11764	Ap1b1	protein_coding	coiled-coil domain containing 126 [Source:MGI Symbol;Acc:MGI:1889376]	0.0268928	-1.18363	-0.243214	-0.456783	-0.0296446
ENSMUSG00000074800	NA	Gm4149	processed_pseudogene	ral guanine nucleotide dissociation stimulator-like 2 [Source:MGI Symbol;Acc:MGI:107483]	0.0267744	1.24582	0.317101	0.0386261	0.595576
ENSMUSG00000050786	57895	Ccdc126	protein_coding	predicted pseudogene 4149 [Source:MGI Symbol;Acc:MGI:3782325]	0.026889	-1.18843	-0.249054	-0.467776	-0.0303313
ENSMUSG00000085148	NA	Mir22hg	processed_transcript	adaptor protein complex AP-1, beta 1 subunit [Source:MGI Symbol;Acc:MGI:1096368]	0.0268766	1.11227	0.153503	0.0186813	0.288324
ENSMUSG00000033653	209018	Vps8	protein_coding	ribosomal protein L23 [Source:MGI Symbol;Acc:MGI:1929455]	0.0271543	-1.29742	-0.375649	-0.705845	-0.0454543
ENSMUSG00000046792	67109	Zfp787	protein_coding	ribosomal protein L23 [Source:MGI Symbol;Acc:MGI:1929455]	0.0271543	1.37281	0.457135	0.0551931	0.859078
ENSMUSG00000021038	104799	Vipas39	protein_coding	ribosomal protein L23 [Source:MGI Symbol;Acc:MGI:1929455]	0.0271543	-1.13119	-0.177844	-0.334278	-0.0214094
ENSMUSG00000074754	228715	Smim26	protein_coding	small integral membrane protein 26 [Source:MGI Symbol;Acc:MGI:2685407]	0.0271214	1.22492	0.292687	0.035231	0.550142
ENSMUSG00000071415	65019	Rpl23	protein_coding	VPS8 CORVET complex subunit [Source:MGI Symbol;Acc:MGI:2146407]	0.0270194	1.18389	0.24353	0.0292644	0.457796
ENSMUSG00000071415	100044627	Rpl23	protein_coding	predicted gene 11478 [Source:MGI Symbol;Acc:MGI:3650888]	0.0271643	1.18389	0.24353	0.0292644	0.457796
ENSMUSG00000071415	100862455	Rpl23	protein_coding	VPS33B interacting protein, apical-basolateral polarity regulator, spe-39 homolog [Source:MGI Symbol;Acc:MGI:2144805]	0.0271194	1.18389	0.24353	0.0292644	0.457796
ENSMUSG00000083992	NA	Gm11478	processed_pseudogene	zinc finger protein 787 [Source:MGI Symbol;Acc:MGI:1914359]	0.0270622	1.20563	0.269783	0.0324025	0.507163
ENSMUSG00000006850	71983	Tmco6	protein_coding	transmembrane and coiled-coil domains 6 [Source:MGI Symbol;Acc:MGI:1919233]	0.0272393	-1.47922	-0.564839	-1.0621	-0.0675789
ENSMUSG00000035373	20306	Ccl7	protein_coding	N-myc (and STAT) interactor [Source:MGI Symbol;Acc:MGI:1928368]	0.0276032	1.34873	0.431602	0.0514017	0.811803
ENSMUSG00000061330	NA	Gm6436	processed_pseudogene	chemokine (C-C motif) ligand 7 [Source:MGI Symbol;Acc:MGI:99512]	0.0273283	1.18523	0.245163	0.0291237	0.461203
ENSMUSG00000058230	232906	Arhgap35	protein_coding	predicted gene 12366 [Source:MGI Symbol;Acc:MGI:3649557]	0.0274413	-1.1826	-0.241964	-0.455232	-0.0286964
ENSMUSG00000082762	NA	Gm12366	processed_pseudogene	WD repeat domain 35 [Source:MGI Symbol;Acc:MGI:1921932]	0.0274686	-2.11104	-1.07795	-2.02828	-0.12763
ENSMUSG00000066643	74682	Wdr35	protein_coding	UPF3 regulator of nonsense transcripts homolog B (yeast) [Source:MGI Symbol;Acc:MGI:1915384]	0.027485	-1.22366	-0.291205	-0.54798	-0.03443
ENSMUSG00000036572	68134	Upf3b	protein_coding	Rho GTPase activating protein 35 [Source:MGI Symbol;Acc:MGI:1929494]	0.0274091	1.16264	0.217406	0.0256826	0.409129
ENSMUSG00000018068	70422	Ints2	protein_coding	betacellulin, epidermal growth factor family member [Source:MGI Symbol;Acc:MGI:99439]	0.0276069	-1.27294	-0.348161	-0.655296	-0.0410252
ENSMUSG00000000568	11991	Hnrnpd	protein_coding	integrator complex subunit 2 [Source:MGI Symbol;Acc:MGI:1917672]	0.0275335	1.23981	0.310122	0.0365243	0.583719
ENSMUSG00000026946	64685	Nmi	protein_coding	heterogeneous nuclear ribonucleoprotein D [Source:MGI Symbol;Acc:MGI:101947]	0.0275433	1.21623	0.282421	0.0331582	0.531684
ENSMUSG00000082361	12223	Btc	protein_coding	predicted gene 6436 [Source:MGI Symbol;Acc:MGI:3644667]	0.0273774	-1.49439	-0.579561	-1.09109	-0.0680314
ENSMUSG00000045083	242384	Lingo2	protein_coding	tumor protein, translationally-controlled, pseudogene 5 [Source:MGI Symbol;Acc:MGI:2664999]	0.0277039	-1.47917	-0.56479	-1.06346	-0.0661213
ENSMUSG00000059252	NA	Tpt1-ps5	processed_pseudogene	leucine rich repeat and Ig domain containing 2 [Source:MGI Symbol;Acc:MGI:2442298]	0.0276579	-1.41426	-0.500047	-0.941692	-0.0584009
ENSMUSG00000030032	75659	Wdr54	protein_coding	WD repeat domain 54 [Source:MGI Symbol;Acc:MGI:1922909]	0.0277502	1.17746	0.235683	0.0274591	0.443908
ENSMUSG00000079487	59024	Med12	protein_coding	cyclin B2, pseudogene [Source:MGI Symbol;Acc:MGI:3779896]	0.0278916	-1.41359	-0.499369	-0.940905	-0.0578335
ENSMUSG00000097789	NA	Gm2115	protein_coding	reticulon 3 [Source:MGI Symbol;Acc:MGI:1339970]	0.0278777	1.19972	0.262694	0.0304058	0.494983
ENSMUSG00000024758	20168	Rtn3	protein_coding	predicted gene 2115 [Source:MGI Symbol;Acc:MGI:3780284]	0.0278752	-1.26178	-0.335462	-0.632102	-0.0388232
ENSMUSG00000083718	NA	Ccnb2-ps	transcribed_processed_pseudogene	mediator complex subunit 12 [Source:MGI Symbol;Acc:MGI:1926212]	0.0278642	-1.54297	-0.625713	-1.17907	-0.0723612
ENSMUSG00000031673	12552	Cdh11	protein_coding	cadherin 11 [Source:MGI Symbol;Acc:MGI:99217]	0.028014	-1.16866	-0.224856	-0.423875	-0.0258363
ENSMUSG00000061080	268890	Lsamp	protein_coding	limbic system-associated membrane protein [Source:MGI Symbol;Acc:MGI:1261760]	0.0280304	-1.36795	-0.452013	-0.852134	-0.0518917
ENSMUSG00000023036	93707	Pcdhgc4	protein_coding	protocadherin gamma subfamily C, 4 [Source:MGI Symbol;Acc:MGI:1935203]	0.0280772	-1.18748	-0.247907	-0.467423	-0.0283897
ENSMUSG00000080880	NA	Gm14278	unprocessed_pseudogene	predicted gene 14278 [Source:MGI Symbol;Acc:MGI:3650108]	0.0281671	-1.53748	-0.620566	-1.1704	-0.0707273
ENSMUSG00000028693	50927	Nasp	protein_coding	5-hydroxytryptamine (serotonin) receptor 2B [Source:MGI Symbol;Acc:MGI:109323]	0.0282128	1.14847	0.199717	0.0227598	0.376674
ENSMUSG00000081926	NA	Gm15536	processed_pseudogene	predicted gene 15536 [Source:MGI Symbol;Acc:MGI:3782984]	0.0282123	1.4769	0.56257	0.0639634	1.06118
ENSMUSG00000026228	15559	Htr2b	protein_coding	nuclear autoantigenic sperm protein (histone-binding) [Source:MGI Symbol;Acc:MGI:1355328]	0.0281691	-1.66608	-0.73646	-1.38919	-0.0837321
ENSMUSG00000028040	13639	Efna4	protein_coding	cadherin-related family member 1 [Source:MGI Symbol;Acc:MGI:2157782]	0.0283145	-1.33404	-0.415806	-0.784581	-0.0470308
ENSMUSG00000021803	170677	Cdhr1	protein_coding	ring finger protein 227 [Source:MGI Symbol;Acc:MGI:1915359]	0.0284594	-1.45057	-0.536615	-1.01255	-0.0606807
ENSMUSG00000042246	209760	Tmc7	protein_coding	transmembrane protein 40 [Source:MGI Symbol;Acc:MGI:2137870]	0.0286517	-1.45821	-0.544195	-1.027	-0.0613938
ENSMUSG00000075486	66200	Commd6	protein_coding	mago homolog, exon junction complex core component [Source:MGI Symbol;Acc:MGI:1330312]	0.0284678	1.17748	0.235703	0.026543	0.444863
ENSMUSG00000043419	NA	Rnf227	protein_coding	Rab interacting lysosomal protein [Source:MGI Symbol;Acc:MGI:2144271]	0.0286499	1.63615	0.710307	0.0797008	1.34091
ENSMUSG00000028609	17149	Magoh	protein_coding	interferon activated gene 205 [Source:MGI Symbol;Acc:MGI:101847]	0.0285912	1.17953	0.238207	0.0267162	0.449698
ENSMUSG00000022508	12053	Bcl6	protein_coding	COMM domain containing 6 [Source:MGI Symbol;Acc:MGI:1913450]	0.028392	-1.27717	-0.352956	-0.666574	-0.0393375
ENSMUSG00000054203	226695	Ifi205	protein_coding	B cell leukemia/lymphoma 6 [Source:MGI Symbol;Acc:MGI:107187]	0.0285847	1.3648	0.448692	0.0499898	0.847393
ENSMUSG00000033542	54324	Arhgef5	protein_coding	solute carrier family 10 (sodium/bile acid cotransporter family), member 7 [Source:MGI Symbol;Acc:MGI:1924025]	0.0287212	-1.22653	-0.294584	-0.55641	-0.0327575
ENSMUSG00000038195	280408	Rilp	protein_coding	Rho guanine nucleotide exchange factor (GEF) 5 [Source:MGI Symbol;Acc:MGI:1858952]	0.0286267	1.34115	0.423473	0.0470308	0.799914
ENSMUSG00000059900	94346	Tmem40	protein_coding	general transcription factor IIIC, polypeptide 4 [Source:MGI Symbol;Acc:MGI:2138937]	0.0287513	-1.19898	-0.261803	-0.494533	-0.0290729
ENSMUSG00000050668	53951	Gpatch11	protein_coding	G patch domain containing 11 [Source:MGI Symbol;Acc:MGI:1858435]	0.0286534	1.12255	0.166779	0.0185189	0.315039
ENSMUSG00000039202	54608	Abhd2	protein_coding	solute carrier family 7 (cationic amino acid transporter, y+ system), member 2 [Source:MGI Symbol;Acc:MGI:99828]	0.0287883	-1.29488	-0.372817	-0.704354	-0.0412804
ENSMUSG00000031684	76775	Slc10a7	protein_coding	predicted gene, 26578 [Source:MGI Symbol;Acc:MGI:5477072]	0.0287581	-1.23149	-0.30041	-0.567585	-0.0332349
ENSMUSG00000035666	269252	Gtf3c4	protein_coding	transmembrane channel-like gene family 7 [Source:MGI Symbol;Acc:MGI:2443317]	0.0283583	-1.21041	-0.275495	-0.520561	-0.0304288
ENSMUSG00000097928	NA	Gm26578	lincRNA	ephrin A4 [Source:MGI Symbol;Acc:MGI:106643]	0.02831	2.22891	1.15634	0.127672	2.18501
ENSMUSG00000031596	11988	Slc7a2	protein_coding	abhydrolase domain containing 2 [Source:MGI Symbol;Acc:MGI:1914344]	0.0287056	-1.19447	-0.256371	-0.484483	-0.0282597
ENSMUSG00000017631	109934	Abr	protein_coding	active BCR-related gene [Source:MGI Symbol;Acc:MGI:107771]	0.028844	-1.17695	-0.235051	-0.444271	-0.0258311
ENSMUSG00000032246	75600	Calml4	protein_coding	exonuclease 3'-5' domain containing 1 [Source:MGI Symbol;Acc:MGI:3045306]	0.0290749	1.2781	0.354	0.0388001	0.6692
ENSMUSG00000014668	231600	Chfr	protein_coding	proteasome (prosome, macropain) subunit, beta type 4 [Source:MGI Symbol;Acc:MGI:1098257]	0.0289829	-1.18325	-0.242761	-0.459027	-0.0264941
ENSMUSG00000005779	19172	Psmb4	protein_coding	poly (ADP-ribose) polymerase family, member 12 [Source:MGI Symbol;Acc:MGI:2143990]	0.0292869	1.1463	0.196978	0.0214835	0.372473
ENSMUSG00000027937	23922	Jtb	protein_coding	small nuclear ribonucleoprotein 40 (U5) [Source:MGI Symbol;Acc:MGI:1913835]	0.0291226	1.16218	0.216834	0.0235767	0.410092
ENSMUSG00000020003	18634	Pex7	protein_coding	kelch-like 24 [Source:MGI Symbol;Acc:MGI:1923035]	0.0294596	1.36017	0.443782	0.0481588	0.839405
ENSMUSG00000048647	241624	Exd1	protein_coding	coiled-coil domain containing 180 [Source:MGI Symbol;Acc:MGI:2685871]	0.0291861	-1.23535	-0.304917	-0.576745	-0.0330886
ENSMUSG00000074088	66585	Snrnp40	protein_coding	transmembrane protein 121 [Source:MGI Symbol;Acc:MGI:1916445]	0.0292213	1.17636	0.234324	0.0253613	0.443286
ENSMUSG00000035539	381522	Ccdc180	protein_coding	RIKEN cDNA 3110009E18 gene [Source:MGI Symbol;Acc:MGI:1920353]	0.0292519	-2.4991	-1.32141	-2.5003	-0.14252
ENSMUSG00000049036	69195	Tmem121	protein_coding	predicted pseudogene 15501 [Source:MGI Symbol;Acc:MGI:3704296]	0.0292945	-1.90723	-0.931477	-1.76269	-0.100269
ENSMUSG00000026388	73103	3110009E18Rik	protein_coding	checkpoint with forkhead and ring finger domains [Source:MGI Symbol;Acc:MGI:2444898]	0.0289709	1.22114	0.288223	0.0309734	0.545473
ENSMUSG00000039155	381409	Cdh26	protein_coding	protein phosphatase 1, regulatory subunit 3B [Source:MGI Symbol;Acc:MGI:2177268]	0.0294463	-1.23962	-0.309894	-0.586511	-0.0332767
ENSMUSG00000038507	243771	Parp12	protein_coding	calmodulin-like 4 [Source:MGI Symbol;Acc:MGI:1922850]	0.0288927	1.26649	0.340842	0.036557	0.645127
ENSMUSG00000087412	NA	Gm15501	transcribed_processed_pseudogene	UDP-glucose glycoprotein glucosyltransferase 2 [Source:MGI Symbol;Acc:MGI:1913685]	0.0293871	1.23143	0.300336	0.0321989	0.568473
ENSMUSG00000042104	66435	Uggt2	protein_coding	cadherin-like 26 [Source:MGI Symbol;Acc:MGI:2685856]	0.0292657	-1.22742	-0.295628	-0.559724	-0.0315318
ENSMUSG00000046794	244416	Ppp1r3b	protein_coding	zinc finger protein 697 [Source:MGI Symbol;Acc:MGI:2139736]	0.029451	-1.34108	-0.423397	-0.801783	-0.0450113
ENSMUSG00000050064	242109	Zfp697	protein_coding	jumping translocation breakpoint [Source:MGI Symbol;Acc:MGI:1346082]	0.0290389	1.22782	0.296096	0.0314697	0.560723
ENSMUSG00000062901	75785	Klhl24	protein_coding	rosbin, round spermatid basic protein 1 [Source:MGI Symbol;Acc:MGI:2444993]	0.0294626	-1.18501	-0.244896	-0.463776	-0.0260155
ENSMUSG00000044098	229675	Rsbn1	protein_coding	peroxisomal biogenesis factor 7 [Source:MGI Symbol;Acc:MGI:1321392]	0.0290745	-1.4494	-0.535457	-1.01404	-0.0568724
ENSMUSG00000028549	67733	Itgb3bp	protein_coding	integrin beta 3 binding protein (beta3-endonexin) [Source:MGI Symbol;Acc:MGI:1914983]	0.0295586	1.24588	0.317169	0.0335073	0.600831
ENSMUSG00000021900	26363	Btd	protein_coding	biotinidase [Source:MGI Symbol;Acc:MGI:1347001]	0.0296431	-1.13538	-0.183179	-0.347098	-0.0192606
ENSMUSG00000071037	73582	Camkmt	protein_coding	caspase recruitment domain family, member 9 [Source:MGI Symbol;Acc:MGI:2685628]	0.0299916	1.34036	0.422623	0.0442304	0.801016
ENSMUSG00000022750	224023	Klhl22	protein_coding	ribosomal protein S8 [Source:MGI Symbol;Acc:MGI:98166]	0.0298371	-1.15361	-0.206156	-0.390814	-0.0214979
ENSMUSG00000047675	20116	Rps8	protein_coding	ribosomal protein S8 [Source:MGI Symbol;Acc:MGI:98166]	0.0298371	1.15755	0.211069	0.0219517	0.400187
ENSMUSG00000047675	100040298	Rps8	protein_coding	ribosomal protein L23A [Source:MGI Symbol;Acc:MGI:3040672]	0.0300254	1.15755	0.211069	0.0219517	0.400187
ENSMUSG00000036712	74256	Cyld	protein_coding	calmodulin-lysine N-methyltransferase [Source:MGI Symbol;Acc:MGI:1920832]	0.029726	-1.19564	-0.257782	-0.488785	-0.02678
ENSMUSG00000022177	219072	Haus4	protein_coding	kelch-like 22 [Source:MGI Symbol;Acc:MGI:1337995]	0.02979	-1.48674	-0.572156	-1.08492	-0.059392
ENSMUSG00000060679	69527	Mrps9	protein_coding	coiled-coil domain containing 58 [Source:MGI Symbol;Acc:MGI:2146423]	0.0299609	1.11788	0.160765	0.0166322	0.304898
ENSMUSG00000019846	16775	Lama4	protein_coding	CYLD lysine 63 deubiquitinase [Source:MGI Symbol;Acc:MGI:1921506]	0.0298569	-1.32358	-0.404447	-0.767108	-0.0417852
ENSMUSG00000075229	381045	Ccdc58	protein_coding	predicted gene 14165 [Source:MGI Symbol;Acc:MGI:3650537]	0.0300013	1.19601	0.258232	0.026669	0.489795
ENSMUSG00000026928	332579	Card9	protein_coding	mitochondrial ribosomal protein S9 [Source:MGI Symbol;Acc:MGI:1916777]	0.02993	-2.62245	-1.39091	-2.63843	-0.143396
ENSMUSG00000081434	NA	Gm14165	processed_pseudogene	laminin, alpha 4 [Source:MGI Symbol;Acc:MGI:109321]	0.0299542	1.2171	0.283449	0.029206	0.537693
ENSMUSG00000058546	268449	Rpl23a	protein_coding	HAUS augmin-like complex, subunit 4 [Source:MGI Symbol;Acc:MGI:1261794]	0.0298709	1.22246	0.289787	0.0298181	0.549756
ENSMUSG00000015095	30839	Fbxw5	protein_coding	F-box and WD-40 domain protein 5 [Source:MGI Symbol;Acc:MGI:1354731]	0.0301078	-1.13485	-0.182506	-0.34632	-0.018691
ENSMUSG00000034820	269061	Cpsf7	protein_coding	leucine rich repeat protein 1 [Source:MGI Symbol;Acc:MGI:1916956]	0.0302277	-1.15501	-0.207901	-0.394638	-0.0211632
ENSMUSG00000034883	69706	Lrr1	protein_coding	focadhesin [Source:MGI Symbol;Acc:MGI:2676921]	0.0302613	1.59151	0.670398	0.0681878	1.27261
ENSMUSG00000038368	230393	Focad	protein_coding	cleavage and polyadenylation specific factor 7 [Source:MGI Symbol;Acc:MGI:1917826]	0.0302136	-1.33319	-0.414879	-0.787641	-0.0421169
ENSMUSG00000027460	11602	Angpt4	protein_coding	angiopoietin 4 [Source:MGI Symbol;Acc:MGI:1336887]	0.0303021	-1.38308	-0.467881	-0.888376	-0.047386
ENSMUSG00000030111	232345	A2m	protein_coding	alpha-2-macroglobulin [Source:MGI Symbol;Acc:MGI:2449119]	0.0303674	-1.32253	-0.4033	-0.765908	-0.0406917
ENSMUSG00000031954	23837	Cfdp1	protein_coding	craniofacial development protein 1 [Source:MGI Symbol;Acc:MGI:1344403]	0.0304186	1.13242	0.179411	0.0180485	0.340774
ENSMUSG00000024844	23825	Banf1	protein_coding	TatD DNase domain containing 2 [Source:MGI Symbol;Acc:MGI:3576210]	0.0329812	1.15318	0.205613	0.020607	0.390618
ENSMUSG00000060512	76261	0610040J01Rik	protein_coding	lysyl oxidase-like 3 [Source:MGI Symbol;Acc:MGI:1337004]	0.0313929	-1.60071	-0.678713	-1.28957	-0.0678519
ENSMUSG00000019861	94221	Gopc	protein_coding	inter-alpha trypsin inhibitor, heavy chain 3 [Source:MGI Symbol;Acc:MGI:96620]	0.0317302	1.27759	0.353421	0.0352264	0.671615
ENSMUSG00000000759	259279	Tubgcp3	protein_coding	secernin 1 [Source:MGI Symbol;Acc:MGI:1917188]	0.0323808	-1.18251	-0.24185	-0.459608	-0.0240918
ENSMUSG00000023118	68188	Sympk	protein_coding	phosphofructokinase, platelet [Source:MGI Symbol;Acc:MGI:1891833]	0.0316477	-1.30803	-0.387398	-0.73645	-0.0383463
ENSMUSG00000099655	NA	2310034G01Rik	protein_coding	barrier to autointegration factor 1 [Source:MGI Symbol;Acc:MGI:1346330]	0.0304831	1.66802	0.738137	0.072929	1.40335
ENSMUSG00000006488	19113	Prl7a1	protein_coding	VSP16 CORVET/HOPS core subunit [Source:MGI Symbol;Acc:MGI:2136772]	0.0328903	1.61631	0.692704	0.0683321	1.31708
ENSMUSG00000004730	13733	Adgre1	protein_coding	aminoacyl tRNA synthetase complex-interacting multifunctional protein 2 [Source:MGI Symbol;Acc:MGI:2385237]	0.0310236	-1.37902	-0.463645	-0.881759	-0.0455303
ENSMUSG00000086583	NA	Gm15500	transcribed_processed_pseudogene	RIKEN cDNA 0610040J01 gene [Source:MGI Symbol;Acc:MGI:1923511]	0.0305263	1.21478	0.280697	0.0275613	0.533833
ENSMUSG00000050192	208691	Eif5a2	protein_coding	zinc finger protein 960 [Source:MGI Symbol;Acc:MGI:3052731]	0.0323679	-1.26887	-0.34355	-0.653553	-0.0335472
ENSMUSG00000034729	64657	Mrps10	protein_coding	prolactin family 7, subfamily a, member 1 [Source:MGI Symbol;Acc:MGI:1206572]	0.0307547	1.13801	0.186513	0.0182037	0.354822
ENSMUSG00000029610	231872	Aimp2	protein_coding	lectin, galactose binding, soluble 1 [Source:MGI Symbol;Acc:MGI:96777]	0.0320947	1.15099	0.202871	0.0196969	0.386045
ENSMUSG00000049130	12273	C5ar1	protein_coding	hydroxymethylbilane synthase [Source:MGI Symbol;Acc:MGI:96112]	0.0311708	-1.26474	-0.338846	-0.644821	-0.0328709
ENSMUSG00000015488	381356	Cacfd1	protein_coding	sema domain, seven thrombospondin repeats (type 1 and type 1-like), transmembrane domain (TM) and short cytoplasmic domain, (semaphorin) 5A [Source:MGI Symbol;Acc:MGI:107556]	0.0311119	-1.21215	-0.277565	-0.528228	-0.0269017
ENSMUSG00000022231	20356	Sema5a	protein_coding	antigen identified by monoclonal antibody Ki 67 [Source:MGI Symbol;Acc:MGI:106035]	0.031838	-1.26743	-0.34191	-0.650797	-0.0330224
ENSMUSG00000040483	327959	Xaf1	protein_coding	predicted gene 13375 [Source:MGI Symbol;Acc:MGI:3649913]	0.0311438	1.28778	0.364881	0.0351883	0.694574
ENSMUSG00000075514	NA	Gm13375	antisense	solute carrier family 16 (monocarboxylic acid transporters), member 3 [Source:MGI Symbol;Acc:MGI:1933438]	0.0320418	1.30681	0.386045	0.0372141	0.734877
ENSMUSG00000032126	15288	Hmbs	protein_coding	elongator acetyltransferase complex subunit 4 [Source:MGI Symbol;Acc:MGI:1925016]	0.032558	-1.51651	-0.600751	-1.14368	-0.0578181
ENSMUSG00000090958	434215	Lrrc32	protein_coding	cytoskeleton associated protein 2 [Source:MGI Symbol;Acc:MGI:1931797]	0.03279	-1.41325	-0.499014	-0.950151	-0.0478768
ENSMUSG00000063605	234582	Ccdc102a	protein_coding	PRKC, apoptosis, WT1, regulator [Source:MGI Symbol;Acc:MGI:2149961]	0.0325001	1.38735	0.472328	0.0452903	0.899365
ENSMUSG00000040751	56743	Lat2	protein_coding	calcium-binding tyrosine-(Y)-phosphorylation regulated (fibrousheathin 2) [Source:MGI Symbol;Acc:MGI:1918382]	0.032775	-1.29243	-0.370083	-0.704803	-0.0353622
ENSMUSG00000043621	212190	Ubxn10	protein_coding	NADH:ubiquinone oxidoreductase subunit C1 [Source:MGI Symbol;Acc:MGI:1913627]	0.0321709	1.32547	0.4065	0.0387472	0.774253
ENSMUSG00000025474	74237	Tubgcp2	protein_coding	mitochondrial ribosomal protein S10 [Source:MGI Symbol;Acc:MGI:1928139]	0.0309354	-1.15469	-0.207505	-0.395299	-0.0197098
ENSMUSG00000000693	16950	Loxl3	protein_coding	zinc finger protein 964 [Source:MGI Symbol;Acc:MGI:3646490]	0.0328522	-1.20155	-0.264898	-0.50464	-0.0251566
ENSMUSG00000051329	59015	Nup160	protein_coding	UBX domain protein 10 [Source:MGI Symbol;Acc:MGI:2443123]	0.0313315	-1.37261	-0.456926	-0.870517	-0.0433349
ENSMUSG00000071671	NA	Gm10343	processed_pseudogene	cytoplasmic FMR1 interacting protein 1 [Source:MGI Symbol;Acc:MGI:1338801]	0.0322267	1.55074	0.632958	0.0599808	1.20593
ENSMUSG00000031969	66948	Acad8	protein_coding	RAB14, member RAS oncogene family [Source:MGI Symbol;Acc:MGI:1915615]	0.032178	-1.13152	-0.178256	-0.339708	-0.0168037
ENSMUSG00000020700	26406	Map3k3	protein_coding	GCN1 general control of amino-acid synthesis 1-like 1 (yeast) [Source:MGI Symbol;Acc:MGI:2444248]	0.0320531	1.18489	0.244755	0.0230482	0.466462
ENSMUSG00000042116	246228	Vwa1	protein_coding	LIM-domain containing, protein kinase [Source:MGI Symbol;Acc:MGI:104572]	0.0316173	-1.30024	-0.378776	-0.721924	-0.0356281
ENSMUSG00000080776	NA	Gm12174	processed_pseudogene	coiled-coil domain containing 102A [Source:MGI Symbol;Acc:MGI:2686927]	0.0312326	1.21412	0.27991	0.0263112	0.533508
ENSMUSG00000034349	70099	Smc4	protein_coding	brain glycogen phosphorylase [Source:MGI Symbol;Acc:MGI:97828]	0.0326015	1.20088	0.264091	0.0247754	0.503406
ENSMUSG00000029674	16885	Limk1	protein_coding	structural maintenance of chromosomes 4 [Source:MGI Symbol;Acc:MGI:1917349]	0.0315942	1.52936	0.612928	0.0574206	1.16843
ENSMUSG00000024537	107047	Psmg2	protein_coding	von Willebrand factor A domain containing 1 [Source:MGI Symbol;Acc:MGI:2179729]	0.031551	1.14317	0.193038	0.0180682	0.368009
ENSMUSG00000021196	56421	Pfkp	protein_coding	leucine rich repeat containing 32 [Source:MGI Symbol;Acc:MGI:93882]	0.031223	-1.12696	-0.172442	-0.32876	-0.0161248
ENSMUSG00000006522	16426	Itih3	protein_coding	nuclear receptor subfamily 1, group H, member 4 [Source:MGI Symbol;Acc:MGI:1352464]	0.0321195	-1.43272	-0.518761	-0.989257	-0.0482644
ENSMUSG00000038384	208043	Setd1b	protein_coding	RIKEN cDNA 2310034G01 gene [Source:MGI Symbol;Acc:MGI:1922829]	0.0307278	1.41029	0.495987	0.0461391	0.945835
ENSMUSG00000031004	17345	Mki67	protein_coding	RIKEN cDNA 2900005J15 gene [Source:MGI Symbol;Acc:MGI:1914511]	0.0326124	1.26242	0.336195	0.0310723	0.641318
ENSMUSG00000028218	68099	Fam92a	protein_coding	linker for activation of T cells family, member 2 [Source:MGI Symbol;Acc:MGI:1926479]	0.0312909	-1.29601	-0.374075	-0.713986	-0.0341646
ENSMUSG00000025161	80879	Slc16a3	protein_coding	mitogen-activated protein kinase kinase kinase 3 [Source:MGI Symbol;Acc:MGI:1346874]	0.0315323	-1.7728	-0.826031	-1.57667	-0.0753877
ENSMUSG00000093904	67952	Tomm20	protein_coding	symplekin [Source:MGI Symbol;Acc:MGI:1915438]	0.0306963	-1.281	-0.357268	-0.681948	-0.0325871
ENSMUSG00000041638	231659	Gcn1l1	protein_coding	REST corepressor 3 [Source:MGI Symbol;Acc:MGI:2441920]	0.0329705	-1.24294	-0.313756	-0.598897	-0.0286147
ENSMUSG00000048109	229700	Rbm15	protein_coding	eukaryotic translation initiation factor 5A2 [Source:MGI Symbol;Acc:MGI:1933735]	0.030927	-1.51364	-0.598019	-1.1415	-0.0545362
ENSMUSG00000068220	16852	Lgals1	protein_coding	zinc finger protein 622 [Source:MGI Symbol;Acc:MGI:1289282]	0.0324394	1.14122	0.190574	0.0173355	0.363813
ENSMUSG00000047638	20186	Nr1h4	protein_coding	predicted gene 16153 [Source:MGI Symbol;Acc:MGI:3802057]	0.0326457	-1.80992	-0.855924	-1.63411	-0.0777385
ENSMUSG00000036353	70839	P2ry12	protein_coding	myosin IE [Source:MGI Symbol;Acc:MGI:106621]	0.0327514	1.57585	0.656127	0.0594205	1.25283
ENSMUSG00000037152	66377	Ndufc1	protein_coding	acyl-Coenzyme A dehydrogenase family, member 8 [Source:MGI Symbol;Acc:MGI:1914198]	0.031515	1.18033	0.239194	0.021655	0.456734
ENSMUSG00000026878	68365	Rab14	protein_coding	TBCC domain containing 1 [Source:MGI Symbol;Acc:MGI:1917823]	0.0323781	-1.19869	-0.261458	-0.499256	-0.0236599
ENSMUSG00000030447	20430	Cyfip1	protein_coding	protein-O-mannosyltransferase 2 [Source:MGI Symbol;Acc:MGI:2444430]	0.0324518	-1.22291	-0.290323	-0.554454	-0.0261921
ENSMUSG00000038987	227736	Cfap157	protein_coding	RNA binding motif protein 15 [Source:MGI Symbol;Acc:MGI:2443205]	0.0320541	-1.25101	-0.323099	-0.617052	-0.0291462
ENSMUSG00000096696	449000	Zfp960	protein_coding	adhesion G protein-coupled receptor E1 [Source:MGI Symbol;Acc:MGI:106912]	0.0308315	1.40422	0.489767	0.0437942	0.93574
ENSMUSG00000004462	70573	Tbccd1	protein_coding	tubulin, gamma complex associated protein 3 [Source:MGI Symbol;Acc:MGI:2183752]	0.0305877	-1.15448	-0.207246	-0.395973	-0.0185197
ENSMUSG00000019124	69938	Scrn1	protein_coding	kinesin light chain 1 [Source:MGI Symbol;Acc:MGI:107978]	0.0328687	-1.11855	-0.161636	-0.30883	-0.0144414
ENSMUSG00000052253	52521	Zfp622	protein_coding	family with sequence similarity 92, member A [Source:MGI Symbol;Acc:MGI:1915349]	0.0320302	1.21643	0.282651	0.0251601	0.540143
ENSMUSG00000069972	NA	Rps13-ps2	processed_pseudogene	nudix (nucleoside diphosphate linked moiety X)-type motif 9 [Source:MGI Symbol;Acc:MGI:1921417]	0.0324678	1.23927	0.309486	0.0275286	0.591444
ENSMUSG00000034126	217734	Pomt2	protein_coding	CD84 antigen [Source:MGI Symbol;Acc:MGI:1336885]	0.032682	-1.16042	-0.214644	-0.410197	-0.0190915
ENSMUSG00000029310	74167	Nudt9	protein_coding	LMBR1 domain containing 2 [Source:MGI Symbol;Acc:MGI:2444173]	0.0328443	-1.14037	-0.189499	-0.36216	-0.0168378
ENSMUSG00000035873	114774	Pawr	protein_coding	predicted gene 11966 [Source:MGI Symbol;Acc:MGI:3649988]	0.0327068	1.22489	0.29265	0.0259499	0.55935
ENSMUSG00000035325	69162	Sec31a	protein_coding	predicted pseudogene 15500 [Source:MGI Symbol;Acc:MGI:3782947]	0.0308336	-1.18471	-0.24453	-0.467449	-0.0216102
ENSMUSG00000027167	77766	Elp4	protein_coding	calcium channel flower domain containing 1 [Source:MGI Symbol;Acc:MGI:1924317]	0.0310532	1.19757	0.260114	0.0229801	0.497248
ENSMUSG00000033059	110078	Pygb	protein_coding	leucyl/cystinyl aminopeptidase [Source:MGI Symbol;Acc:MGI:2387123]	0.0326181	-1.17234	-0.22939	-0.43857	-0.0202095
ENSMUSG00000043833	67261	2900005J15Rik	processed_transcript	purinergic receptor P2Y, G-protein coupled 12 [Source:MGI Symbol;Acc:MGI:1918089]	0.0321656	-1.57883	-0.658859	-1.25971	-0.0580059
ENSMUSG00000023845	240028	Lnpep	protein_coding	complement component 5a receptor 1 [Source:MGI Symbol;Acc:MGI:88232]	0.0310379	-1.38134	-0.466066	-0.891114	-0.0410176
ENSMUSG00000085687	NA	Gm16153	processed_transcript	proteasome (prosome, macropain) assembly chaperone 2 [Source:MGI Symbol;Acc:MGI:1922901]	0.0316319	-1.43074	-0.516765	-0.98813	-0.0453991
ENSMUSG00000038147	12523	Cd84	protein_coding	Sec31 homolog A (S. cerevisiae) [Source:MGI Symbol;Acc:MGI:1916412]	0.032553	-1.31975	-0.400265	-0.765446	-0.0350826
ENSMUSG00000080904	NA	Gm11966	processed_pseudogene	predicted gene 10343 [Source:MGI Symbol;Acc:MGI:3642690]	0.0314285	1.39394	0.479171	0.0419319	0.91641
ENSMUSG00000032220	71602	Myo1e	protein_coding	translocase of outer mitochondrial membrane 20 [Source:MGI Symbol;Acc:MGI:1915202]	0.0320511	-1.15737	-0.210852	-0.403306	-0.0183987
ENSMUSG00000024430	71132	Cabyr	protein_coding	golgi associated PDZ and coiled-coil motif containing [Source:MGI Symbol;Acc:MGI:2149946]	0.0305777	-1.35411	-0.437342	-0.83658	-0.0381038
ENSMUSG00000037725	80986	Ckap2	protein_coding	nucleoporin 160 [Source:MGI Symbol;Acc:MGI:1926227]	0.031415	1.13983	0.188815	0.0164349	0.361196
ENSMUSG00000039704	320506	Lmbrd2	protein_coding	predicted gene 12174 [Source:MGI Symbol;Acc:MGI:3651722]	0.0315619	-1.28577	-0.362638	-0.693822	-0.0314543
ENSMUSG00000091764	636741	Zfp964	protein_coding	XIAP associated factor 1 [Source:MGI Symbol;Acc:MGI:3772572]	0.0311369	-1.73063	-0.791299	-1.514	-0.0686
ENSMUSG00000021288	16593	Klc1	protein_coding	cilia and flagella associated protein 157 [Source:MGI Symbol;Acc:MGI:2447809]	0.0322282	-1.26537	-0.339562	-0.649718	-0.0294062
ENSMUSG00000027411	80743	Vps16	protein_coding	tubulin, gamma complex associated protein 2 [Source:MGI Symbol;Acc:MGI:1921487]	0.0313897	-1.13134	-0.178029	-0.340662	-0.0153959
ENSMUSG00000033732	101943	Sf3b3	protein_coding	splicing factor 3b, subunit 3 [Source:MGI Symbol;Acc:MGI:1289341]	0.0329414	-1.18924	-0.250035	-0.478519	-0.0215514
ENSMUSG00000037395	214742	Rcor3	protein_coding	ribosomal protein S13, pseudogene 2 [Source:MGI Symbol;Acc:MGI:3704295]	0.0324509	-1.25261	-0.32494	-0.621926	-0.0279546
ENSMUSG00000056952	381801	Tatdn2	protein_coding	SET domain containing 1B [Source:MGI Symbol;Acc:MGI:2652820]	0.0317325	1.334	0.415763	0.0357433	0.795783
ENSMUSG00000068129	13011	Cst7	protein_coding	interleukin 23 receptor [Source:MGI Symbol;Acc:MGI:2181693]	0.0331144	-1.50775	-0.592401	-1.13425	-0.0505484
ENSMUSG00000049093	209590	Il23r	protein_coding	cystatin F (leukocystatin) [Source:MGI Symbol;Acc:MGI:1298217]	0.0330961	1.50983	0.594389	0.0506574	1.13812
ENSMUSG00000082196	NA	Gm14231	processed_pseudogene	HPS5, biogenesis of lysosomal organelles complex 2 subunit 2 [Source:MGI Symbol;Acc:MGI:2180307]	0.0335059	1.49356	0.578752	0.0488913	1.10861
ENSMUSG00000051736	66337	Fam229b	protein_coding	ribosomal protein S27A [Source:MGI Symbol;Acc:MGI:1925544]	0.0334475	1.20373	0.267508	0.0224825	0.512534
ENSMUSG00000028364	21923	Tnc	protein_coding	proteasome (prosome, macropain) 26S subunit, ATPase, 6 [Source:MGI Symbol;Acc:MGI:1914339]	0.0345275	-1.26439	-0.338448	-0.648555	-0.0283408
ENSMUSG00000025971	68115	Maip1	protein_coding	immunoglobulin superfamily, member 11 [Source:MGI Symbol;Acc:MGI:2388477]	0.0335983	1.1648	0.220086	0.018404	0.421767
ENSMUSG00000001630	232533	Stk38l	protein_coding	heat shock protein 12A [Source:MGI Symbol;Acc:MGI:1920692]	0.0340189	-1.13566	-0.183534	-0.351734	-0.0153347
ENSMUSG00000032531	56332	Amotl2	protein_coding	ribosomal protein S26 [Source:MGI Symbol;Acc:MGI:1351628]	0.0348086	1.15092	0.202793	0.0169286	0.388658
ENSMUSG00000020460	78294	Rps27a	protein_coding	matrix AAA peptidase interacting protein 1 [Source:MGI Symbol;Acc:MGI:1915365]	0.0334021	1.18435	0.24409	0.0203498	0.467831
ENSMUSG00000014418	246694	Hps5	protein_coding	stearoyl-coenzyme A desaturase 4 [Source:MGI Symbol;Acc:MGI:2670997]	0.0341381	-1.22375	-0.291306	-0.55842	-0.0241917
ENSMUSG00000039458	268783	Mtmr12	protein_coding	predicted gene 14231 [Source:MGI Symbol;Acc:MGI:3652156]	0.0332486	-1.217	-0.283335	-0.543264	-0.0234055
ENSMUSG00000022790	207683	Igsf11	protein_coding	transmembrane protein 256 [Source:MGI Symbol;Acc:MGI:1916436]	0.0336989	-1.17819	-0.236575	-0.453625	-0.0195252
ENSMUSG00000038722	231889	Bud31	protein_coding	translocase of inner mitochondrial membrane 9 [Source:MGI Symbol;Acc:MGI:1353436]	0.0337072	1.18561	0.245625	0.0202159	0.471034
ENSMUSG00000070394	69186	Tmem256	protein_coding	poly-U binding splicing factor 60 [Source:MGI Symbol;Acc:MGI:1915209]	0.0338714	1.16915	0.225456	0.0184819	0.43243
ENSMUSG00000021079	30056	Timm9	protein_coding	integrin beta 3 [Source:MGI Symbol;Acc:MGI:96612]	0.0347466	1.17711	0.235255	0.0192744	0.451236
ENSMUSG00000079884	NA	Gm10698	processed_pseudogene	galanin receptor 2 [Source:MGI Symbol;Acc:MGI:1337018]	0.0340389	-1.6824	-0.750516	-1.43986	-0.0611691
ENSMUSG00000032754	170756	Slc8b1	protein_coding	proliferating cell nuclear antigen [Source:MGI Symbol;Acc:MGI:97503]	0.0343781	-1.2272	-0.295375	-0.566686	-0.0240638
ENSMUSG00000002524	67959	Puf60	protein_coding	zinc finger, CCHC domain containing 4 [Source:MGI Symbol;Acc:MGI:1926046]	0.0347561	-1.12691	-0.17237	-0.330775	-0.0139657
ENSMUSG00000058603	NA	Rpl28-ps1	processed_pseudogene	angiomotin-like 2 [Source:MGI Symbol;Acc:MGI:1929286]	0.0334282	1.23353	0.30279	0.0244744	0.581105
ENSMUSG00000032612	22258	Usp4	protein_coding	retinol dehydrogenase 5 [Source:MGI Symbol;Acc:MGI:1201412]	0.03487	-1.15927	-0.213221	-0.409287	-0.0171555
ENSMUSG00000039542	17967	Ncam1	protein_coding	BUD31 homolog [Source:MGI Symbol;Acc:MGI:2141291]	0.0336396	-1.16577	-0.221278	-0.424807	-0.0177498
ENSMUSG00000025092	73442	Hspa12a	protein_coding	predicted pseudogene 2574 [Source:MGI Symbol;Acc:MGI:3780741]	0.0343088	-1.34461	-0.427188	-0.820112	-0.0342636
ENSMUSG00000020793	14428	Galr2	protein_coding	ganglioside-induced differentiation-associated-protein 10 [Source:MGI Symbol;Acc:MGI:1338008]	0.0344654	1.84804	0.885994	0.0709656	1.70102
ENSMUSG00000030323	81896	Ift122	protein_coding	enolase 2, gamma neuronal [Source:MGI Symbol;Acc:MGI:95394]	0.0340723	-1.21242	-0.27789	-0.533549	-0.022231
ENSMUSG00000004267	13807	Eno2	protein_coding	pleckstrin and Sec7 domain containing 2 [Source:MGI Symbol;Acc:MGI:1921252]	0.0344447	-1.13977	-0.188747	-0.362411	-0.0150834
ENSMUSG00000031197	22327	Vbp1	protein_coding	RAB2A, member RAS oncogene family [Source:MGI Symbol;Acc:MGI:1928750]	0.0343962	1.18222	0.241501	0.019292	0.46371
ENSMUSG00000089992	14380	G6pd2	protein_coding	family with sequence similarity 229, member B [Source:MGI Symbol;Acc:MGI:1913587]	0.0333263	1.51016	0.594704	0.0474977	1.14191
ENSMUSG00000029127	75079	Zbtb49	protein_coding	hydroxyacyl-Coenzyme A dehydrogenase/3-ketoacyl-Coenzyme A thiolase/enoyl-Coenzyme A hydratase (trifunctional protein), beta subunit [Source:MGI Symbol;Acc:MGI:2136381]	0.0345736	-1.39166	-0.476808	-0.915684	-0.0379317
ENSMUSG00000050195	329065	Scd4	protein_coding	solute carrier family 8 (sodium/lithium/calcium exchanger), member B1 [Source:MGI Symbol;Acc:MGI:2180781]	0.0337905	-1.62334	-0.698965	-1.34233	-0.0556033
ENSMUSG00000027752	69639	Exosc8	protein_coding	predicted gene 10036 [Source:MGI Symbol;Acc:MGI:3642334]	0.0348088	1.16088	0.215223	0.0171056	0.413341
ENSMUSG00000057060	210027	Slc35f3	protein_coding	exosome component 8 [Source:MGI Symbol;Acc:MGI:1916889]	0.0341513	-1.39435	-0.479593	-0.921324	-0.0378627
ENSMUSG00000019359	71584	Gdpd2	protein_coding	ELK1, member of ETS oncogene family [Source:MGI Symbol;Acc:MGI:101833]	0.034879	-1.19295	-0.254535	-0.489028	-0.0200418
ENSMUSG00000078162	NA	Gm2574	processed_pseudogene	predicted gene 10698 [Source:MGI Symbol;Acc:MGI:3704329]	0.0337843	1.57689	0.657081	0.0516552	1.26251
ENSMUSG00000027342	18538	Pcna	protein_coding	von Hippel-Lindau binding protein 1 [Source:MGI Symbol;Acc:MGI:1333804]	0.0340777	1.14016	0.189232	0.0148042	0.36366
ENSMUSG00000047187	59021	Rab2a	protein_coding	serine/threonine kinase 38 like [Source:MGI Symbol;Acc:MGI:1922250]	0.0334147	1.14515	0.195541	0.0152783	0.375803
ENSMUSG00000024347	74002	Psd2	protein_coding	glycerophosphodiester phosphodiesterase domain containing 2 [Source:MGI Symbol;Acc:MGI:1918834]	0.0342859	1.48119	0.566761	0.0441324	1.08939
ENSMUSG00000096954	NA	Gdap10	lincRNA	kelch repeat and BTB (POZ) domain containing 2 [Source:MGI Symbol;Acc:MGI:2384811]	0.0345101	-1.57999	-0.659915	-1.26852	-0.0513111
ENSMUSG00000059810	50780	Rgs3	protein_coding	tenascin C [Source:MGI Symbol;Acc:MGI:101922]	0.0333814	-1.17096	-0.227691	-0.43768	-0.0177015
ENSMUSG00000032192	14697	Gnb5	protein_coding	intraflagellar transport 122 [Source:MGI Symbol;Acc:MGI:1932386]	0.0340567	-1.15386	-0.206474	-0.396931	-0.0160168
ENSMUSG00000059486	210973	Kbtbd2	protein_coding	ubiquitin specific peptidase 4 (proto-oncogene) [Source:MGI Symbol;Acc:MGI:98905]	0.0339734	-1.15481	-0.207654	-0.399214	-0.0160953
ENSMUSG00000021832	67089	Psmc6	protein_coding	solute carrier family 35, member F3 [Source:MGI Symbol;Acc:MGI:2444426]	0.0342479	1.14793	0.199033	0.015408	0.382658
ENSMUSG00000059447	231086	Hadhb	protein_coding	glucose-6-phosphate dehydrogenase 2 [Source:MGI Symbol;Acc:MGI:105977]	0.0340806	-1.13242	-0.179411	-0.344978	-0.0138438
ENSMUSG00000021067	64010	Sav1	protein_coding	salvador family WW domain containing 1 [Source:MGI Symbol;Acc:MGI:1927144]	0.0346045	1.31589	0.396042	0.0304926	0.761591
ENSMUSG00000020689	16416	Itgb3	protein_coding	neural cell adhesion molecule 1 [Source:MGI Symbol;Acc:MGI:97281]	0.0340176	-1.4176	-0.503452	-0.968532	-0.0383718
ENSMUSG00000029179	78796	Zcchc4	protein_coding	junction adhesion molecule 2 [Source:MGI Symbol;Acc:MGI:1933820]	0.0347673	-1.20318	-0.266849	-0.513373	-0.0203246
ENSMUSG00000053062	67374	Jam2	protein_coding	synaptojanin 2 binding protein [Source:MGI Symbol;Acc:MGI:1344347]	0.034775	-1.11646	-0.158929	-0.305762	-0.0120952
ENSMUSG00000090935	24071	Synj2bp	protein_coding	ribosomal protein L28, pseudogene 1 [Source:MGI Symbol;Acc:MGI:3705349]	0.0339061	1.1335	0.180785	0.0137509	0.347818
ENSMUSG00000025362	27370	Rps26	protein_coding	regulator of G-protein signaling 3 [Source:MGI Symbol;Acc:MGI:1354734]	0.0344674	1.1657	0.221194	0.016784	0.425605
ENSMUSG00000058064	NA	Gm10036	processed_pseudogene	guanine nucleotide binding protein (G protein), beta 5 [Source:MGI Symbol;Acc:MGI:101848]	0.0344986	1.20935	0.274229	0.020808	0.52765
ENSMUSG00000025350	19682	Rdh5	protein_coding	myotubularin related protein 12 [Source:MGI Symbol;Acc:MGI:2443034]	0.0335849	1.28472	0.361456	0.027306	0.695606
ENSMUSG00000009406	13712	Elk1	protein_coding	gastrulation brain homeobox 2 [Source:MGI Symbol;Acc:MGI:95668]	0.0348863	-1.2535	-0.325965	-0.627321	-0.0246089
ENSMUSG00000034486	14472	Gbx2	protein_coding	zinc finger and BTB domain containing 49 [Source:MGI Symbol;Acc:MGI:1922329]	0.0341377	-1.54081	-0.623692	-1.20032	-0.0470614
ENSMUSG00000050213	76793	Snip1	protein_coding	potassium channel, subfamily K, member 2 [Source:MGI Symbol;Acc:MGI:109366]	0.0365204	1.32266	0.403447	0.0302764	0.776618
ENSMUSG00000024829	353242	Mrpl21	protein_coding	endoplasmic reticulum-golgi intermediate compartment (ERGIC) 1 [Source:MGI Symbol;Acc:MGI:1914708]	0.0359855	1.15782	0.211416	0.0158558	0.406976
ENSMUSG00000071793	NA	2610005L07Rik	transcribed_unprocessed_pseudogene	ribosomal protein S5 [Source:MGI Symbol;Acc:MGI:1097682]	0.0362085	-1.27036	-0.345241	-0.664844	-0.0256381
ENSMUSG00000055093	NA	Gm8430	processed_pseudogene	integral membrane protein 2B [Source:MGI Symbol;Acc:MGI:1309517]	0.0365386	1.2512	0.323313	0.0239854	0.62264
ENSMUSG00000025076	12369	Casp7	protein_coding	mitochondrial ribosomal protein L21 [Source:MGI Symbol;Acc:MGI:2660674]	0.0349704	-1.21848	-0.285088	-0.549097	-0.0210785
ENSMUSG00000022351	20775	Sqle	protein_coding	caspase 7 [Source:MGI Symbol;Acc:MGI:109383]	0.0351658	-1.10402	-0.142769	-0.274994	-0.0105447
ENSMUSG00000055762	66656	Eef1d	protein_coding	A kinase (PRKA) interacting protein 1 [Source:MGI Symbol;Acc:MGI:3041226]	0.0361359	1.12361	0.168139	0.0123198	0.323957
ENSMUSG00000043415	71198	Otud1	protein_coding	KIF1 binding protein [Source:MGI Symbol;Acc:MGI:1919570]	0.0364179	1.25638	0.329267	0.0240284	0.634506
ENSMUSG00000024191	224630	Bnip1	protein_coding	carbonic anhydrase 10 [Source:MGI Symbol;Acc:MGI:1919855]	0.036012	1.18687	0.247156	0.0177858	0.476526
ENSMUSG00000033543	235459	Gtf2a2	protein_coding	PRP38 pre-mRNA processing factor 38 (yeast) domain containing A [Source:MGI Symbol;Acc:MGI:1916962]	0.0357814	1.17173	0.228636	0.016279	0.440993
ENSMUSG00000026439	213464	Rbbp5	protein_coding	predicted gene, 25360 [Source:MGI Symbol;Acc:MGI:5455137]	0.0358678	-1.17703	-0.235147	-0.453657	-0.0166373
ENSMUSG00000063800	230596	Prpf38a	protein_coding	coiled-coil domain containing 62 [Source:MGI Symbol;Acc:MGI:2684996]	0.0363678	1.14415	0.194274	0.013718	0.374831
ENSMUSG00000031871	12562	Cdh5	protein_coding	eukaryotic translation elongation factor 1 delta (guanine nucleotide exchange protein) [Source:MGI Symbol;Acc:MGI:1913906]	0.0352886	-1.44466	-0.530733	-1.02403	-0.0374393
ENSMUSG00000033020	69833	Polr2f	protein_coding	carnitine palmitoyltransferase 1a, liver [Source:MGI Symbol;Acc:MGI:1098296]	0.0366373	1.144	0.194091	0.0136901	0.374492
ENSMUSG00000061848	NA	Gm5805	processed_pseudogene	mitogen-activated protein kinase kinase kinase 19 [Source:MGI Symbol;Acc:MGI:1203481]	0.0359528	1.24355	0.314469	0.0221653	0.606773
ENSMUSG00000041303	98488	Gtf3c3	protein_coding	DNA segment, Chr 1, ERATO Doi 622, expressed [Source:MGI Symbol;Acc:MGI:1277184]	0.0364824	-1.20293	-0.266556	-0.514342	-0.01877
ENSMUSG00000021112	56217	Mpp5	protein_coding	general transcription factor II A, 2 [Source:MGI Symbol;Acc:MGI:1933289]	0.035672	-1.14889	-0.20024	-0.386409	-0.0140707
ENSMUSG00000079658	67923	Eloc	protein_coding	cerebellar degeneration-related 2 [Source:MGI Symbol;Acc:MGI:1100885]	0.0363845	1.16498	0.220301	0.0154692	0.425133
ENSMUSG00000094655	NA	Gm25360	snRNA	polymerase (RNA) II (DNA directed) polypeptide F [Source:MGI Symbol;Acc:MGI:1349393]	0.0357958	2.22842	1.15602	0.081092	2.23095
ENSMUSG00000051590	22625	Map3k19	protein_coding	retinoblastoma binding protein 5, histone lysine methyltransferase complex subunit [Source:MGI Symbol;Acc:MGI:1918367]	0.0357552	-1.35245	-0.435576	-0.840796	-0.0303558
ENSMUSG00000037997	101187	Parp11	protein_coding	succinate dehydrogenase complex, subunit A, flavoprotein (Fp) [Source:MGI Symbol;Acc:MGI:1914195]	0.0360678	-1.1861	-0.246221	-0.475288	-0.0171536
ENSMUSG00000001576	67458	Ergic1	protein_coding	membrane protein, palmitoylated 5 (MAGUK p55 subfamily member 5) [Source:MGI Symbol;Acc:MGI:1927339]	0.0358451	-1.15164	-0.203685	-0.393212	-0.0141592
ENSMUSG00000022555	13350	Dgat1	protein_coding	microtubule associated monooxygenase, calponin and LIM domain containing 3 [Source:MGI Symbol;Acc:MGI:2442733]	0.0360116	-1.32882	-0.410148	-0.791822	-0.0284729
ENSMUSG00000051586	194401	Mical3	protein_coding	elongin C [Source:MGI Symbol;Acc:MGI:1915173]	0.0358546	-1.2884	-0.365578	-0.705795	-0.0253621
ENSMUSG00000056158	72605	Car10	protein_coding	phosphoinositide-3-kinase interacting protein 1 [Source:MGI Symbol;Acc:MGI:1917016]	0.0365197	-1.413	-0.498765	-0.962928	-0.034601
ENSMUSG00000021577	66945	Sdha	protein_coding	general transcription factor IIIC, polypeptide 3 [Source:MGI Symbol;Acc:MGI:2138383]	0.0358177	-1.12282	-0.167124	-0.322705	-0.011544
ENSMUSG00000073096	243371	Lrrc61	protein_coding	mitochondrial ribosomal protein L11 [Source:MGI Symbol;Acc:MGI:2137215]	0.0365895	-1.26966	-0.344437	-0.665107	-0.0237675
ENSMUSG00000056367	242894	Actr3b	protein_coding	lymphocyte antigen 75 [Source:MGI Symbol;Acc:MGI:106662]	0.0365496	-1.26863	-0.343278	-0.662963	-0.0235923
ENSMUSG00000031023	57373	Akip1	protein_coding	NSE1 homolog, SMC5-SMC6 complex component [Source:MGI Symbol;Acc:MGI:1914961]	0.0366334	1.16684	0.222605	0.015295	0.429914
ENSMUSG00000032633	216805	Flcn	protein_coding	UTP11 small subunit processome component [Source:MGI Symbol;Acc:MGI:1914455]	0.0365942	-1.16917	-0.225488	-0.435503	-0.0154741
ENSMUSG00000049422	103172	Chchd10	protein_coding	neural precursor cell expressed, developmentally down-regulated 4 [Source:MGI Symbol;Acc:MGI:97297]	0.0365595	1.35203	0.435131	0.0298342	0.840428
ENSMUSG00000037012	15275	Hk1	protein_coding	OTU domain containing 1 [Source:MGI Symbol;Acc:MGI:1918448]	0.0353433	-1.16009	-0.214239	-0.413793	-0.0146846
ENSMUSG00000079139	NA	Gm4204	processed_pseudogene	leucine rich repeat containing 49 [Source:MGI Symbol;Acc:MGI:2442689]	0.0363721	1.13427	0.181767	0.0124491	0.351085
ENSMUSG00000012848	20103	Rps5	protein_coding	predicted pseudogene 8430 [Source:MGI Symbol;Acc:MGI:3645406]	0.0351198	1.13602	0.183986	0.0125701	0.355402
ENSMUSG00000061882	208908	Ccdc62	protein_coding	leucine rich repeat containing 61 [Source:MGI Symbol;Acc:MGI:2652848]	0.0360809	-1.25129	-0.323415	-0.625009	-0.0218208
ENSMUSG00000047766	102747	Lrrc49	protein_coding	hexokinase 1 [Source:MGI Symbol;Acc:MGI:96103]	0.036167	-1.13813	-0.186661	-0.360732	-0.0125896
ENSMUSG00000030878	12585	Cdr2	protein_coding	diacylglycerol O-acyltransferase 1 [Source:MGI Symbol;Acc:MGI:1333825]	0.0360031	1.20669	0.271049	0.0182635	0.523834
ENSMUSG00000036955	72320	Kif1bp	protein_coding	BCL2/adenovirus E1B interacting protein 1 [Source:MGI Symbol;Acc:MGI:109328]	0.0355309	1.19039	0.251429	0.0168967	0.485962
ENSMUSG00000099966	NA	2810402E24Rik	antisense	cadherin 5 [Source:MGI Symbol;Acc:MGI:105057]	0.0357943	1.24622	0.317553	0.0212857	0.61382
ENSMUSG00000097136	NA	Gm26772	lincRNA	folliculin [Source:MGI Symbol;Acc:MGI:2442184]	0.0361517	1.35075	0.433762	0.0290366	0.838486
ENSMUSG00000044768	52392	D1Ertd622e	protein_coding	poly (ADP-ribose) polymerase family, member 11 [Source:MGI Symbol;Acc:MGI:2141505]	0.0359572	1.1649	0.2202	0.0147223	0.425678
ENSMUSG00000060419	NA	Rps16-ps2	processed_pseudogene	coiled-coil-helix-coiled-coil-helix domain containing 10 [Source:MGI Symbol;Acc:MGI:2143558]	0.0361631	1.23713	0.306993	0.0205091	0.593476
ENSMUSG00000034614	216505	Pik3ip1	protein_coding	Smad nuclear interacting protein 1 [Source:MGI Symbol;Acc:MGI:2156003]	0.0349619	-1.30904	-0.388508	-0.751117	-0.0258979
ENSMUSG00000037624	16526	Kcnk2	protein_coding	predicted gene 5805 [Source:MGI Symbol;Acc:MGI:3644633]	0.035805	-1.12638	-0.171698	-0.331952	-0.0114447
ENSMUSG00000022108	16432	Itm2b	protein_coding	predicted gene 4204 [Source:MGI Symbol;Acc:MGI:3782381]	0.0361771	-1.37253	-0.456842	-0.883277	-0.0304071
ENSMUSG00000026980	17076	Ly75	protein_coding	RIKEN cDNA 2810402E24 gene [Source:MGI Symbol;Acc:MGI:1913715]	0.0364501	-1.36489	-0.448787	-0.86773	-0.0298446
ENSMUSG00000032216	17999	Nedd4	protein_coding	predicted gene, 26772 [Source:MGI Symbol;Acc:MGI:5477266]	0.0364669	-1.18727	-0.247642	-0.478829	-0.0164553
ENSMUSG00000024902	66419	Mrpl11	protein_coding	RIKEN cDNA 2610005L07 gene [Source:MGI Symbol;Acc:MGI:1914283]	0.035106	1.15053	0.202298	0.01341	0.391186
ENSMUSG00000028907	67205	Utp11	protein_coding	squalene epoxidase [Source:MGI Symbol;Acc:MGI:109296]	0.0351803	1.15406	0.206719	0.0136979	0.399741
ENSMUSG00000030750	67711	Nsmce1	protein_coding	ARP3 actin-related protein 3B [Source:MGI Symbol;Acc:MGI:2661120]	0.0361327	1.12734	0.172924	0.0114224	0.334426
ENSMUSG00000024900	12894	Cpt1a	protein_coding	ribosomal protein S16, pseudogene 2 [Source:MGI Symbol;Acc:MGI:3704259]	0.0364922	-1.14129	-0.190669	-0.368748	-0.0125906
ENSMUSG00000036198	75404	Arhgap36	protein_coding	leucine rich repeat containing 8A [Source:MGI Symbol;Acc:MGI:2652847]	0.0368961	-1.43352	-0.519566	-1.00506	-0.0340703
ENSMUSG00000054021	68346	Sirt5	protein_coding	pleckstrin [Source:MGI Symbol;Acc:MGI:1860485]	0.0373538	1.16314	0.218022	0.0142427	0.421801
ENSMUSG00000062328	319195	Rpl17	protein_coding	ribonucleotide reductase M2 [Source:MGI Symbol;Acc:MGI:98181]	0.0374246	1.15502	0.207913	0.0135753	0.402251
ENSMUSG00000038486	64051	Sv2a	protein_coding	COMM domain containing 1 [Source:MGI Symbol;Acc:MGI:109474]	0.0372139	-1.32208	-0.402805	-0.779379	-0.026232
ENSMUSG00000007476	241296	Lrrc8a	protein_coding	sirtuin 5 [Source:MGI Symbol;Acc:MGI:1915596]	0.0367703	-1.35608	-0.439439	-0.850464	-0.028414
ENSMUSG00000039497	212898	Dse	protein_coding	ribosomal protein L17 [Source:MGI Symbol;Acc:MGI:2448270]	0.0367767	-1.18863	-0.249302	-0.482578	-0.0160254
ENSMUSG00000032855	18763	Pkd1	protein_coding	apoptosis enhancing nuclease [Source:MGI Symbol;Acc:MGI:1915298]	0.0373759	-1.29895	-0.377344	-0.730448	-0.0242396
ENSMUSG00000031924	66427	Cyb5b	protein_coding	RAB3A interacting protein [Source:MGI Symbol;Acc:MGI:105933]	0.0373345	-1.12231	-0.166474	-0.32226	-0.0106881
ENSMUSG00000013033	330814	Adgrl1	protein_coding	cytochrome b5 type B [Source:MGI Symbol;Acc:MGI:1913677]	0.0369823	-1.17037	-0.226962	-0.439511	-0.0144127
ENSMUSG00000038712	75007	Mindy1	protein_coding	proteasome (prosome, macropain) activator subunit 2 (PA28 beta) [Source:MGI Symbol;Acc:MGI:1096365]	0.0373061	-1.13184	-0.178667	-0.345997	-0.0113374
ENSMUSG00000048240	14708	Gng7	protein_coding	Rho GTPase activating protein 36 [Source:MGI Symbol;Acc:MGI:1922654]	0.0367237	-1.24787	-0.319472	-0.618697	-0.0202461
ENSMUSG00000019797	67851	1700021F05Rik	protein_coding	DENN/MADD domain containing 3 [Source:MGI Symbol;Acc:MGI:2146009]	0.0373905	1.15167	0.203728	0.0129046	0.394551
ENSMUSG00000051355	17846	Commd1	protein_coding	zinc finger protein 879 [Source:MGI Symbol;Acc:MGI:3053099]	0.0373276	1.13366	0.180988	0.0113983	0.350577
ENSMUSG00000026792	227738	Lrsam1	protein_coding	MINDY lysine 48 deubiquitinase 1 [Source:MGI Symbol;Acc:MGI:1922257]	0.0371237	-1.21485	-0.280777	-0.54394	-0.0176141
ENSMUSG00000079197	19188	Psme2	protein_coding	RIKEN cDNA 1700021F05 gene [Source:MGI Symbol;Acc:MGI:1915101]	0.037145	1.15542	0.208411	0.013024	0.403798
ENSMUSG00000078193	NA	Gm2000	protein_coding	adhesion G protein-coupled receptor L1 [Source:MGI Symbol;Acc:MGI:1929461]	0.0371147	1.35397	0.43719	0.0273158	0.847065
ENSMUSG00000044296	214779	Zfp879	protein_coding	guanine nucleotide binding protein (G protein), gamma 7 [Source:MGI Symbol;Acc:MGI:95787]	0.037139	-1.65274	-0.724862	-1.40451	-0.0452158
ENSMUSG00000064181	216363	Rab3ip	protein_coding	synaptic vesicle glycoprotein 2 a [Source:MGI Symbol;Acc:MGI:1927139]	0.0368087	1.23656	0.30633	0.0190973	0.593563
ENSMUSG00000020120	56193	Plek	protein_coding	dermatan sulfate epimerase [Source:MGI Symbol;Acc:MGI:2443455]	0.0369675	-1.30629	-0.385472	-0.746952	-0.0239919
ENSMUSG00000030609	68048	Aen	protein_coding	leucine rich repeat and sterile alpha motif containing 1 [Source:MGI Symbol;Acc:MGI:2684789]	0.0372603	-1.13681	-0.184992	-0.358492	-0.0114925
ENSMUSG00000036661	105841	Dennd3	protein_coding	polycystin 1, transient receptor poteintial channel interacting [Source:MGI Symbol;Acc:MGI:97603]	0.0369758	-1.49975	-0.584722	-1.13316	-0.0362802
ENSMUSG00000020649	20135	Rrm2	protein_coding	predicted gene 2000 [Source:MGI Symbol;Acc:MGI:3780170]	0.0373083	1.18599	0.246096	0.0152253	0.476966
ENSMUSG00000022054	18040	Nefm	protein_coding	DNA cross-link repair 1C [Source:MGI Symbol;Acc:MGI:2441769]	0.0375478	1.41668	0.502512	0.0308052	0.974219
ENSMUSG00000043631	407800	Ecm2	protein_coding	extracellular matrix protein 2, female organ and adipocyte specific [Source:MGI Symbol;Acc:MGI:3039578]	0.0375427	1.29575	0.373793	0.0228934	0.724692
ENSMUSG00000026648	227525	Dclre1c	protein_coding	ribosomal protein S11, pseudogene 3 [Source:MGI Symbol;Acc:MGI:3649802]	0.0376083	-1.23373	-0.303024	-0.587498	-0.0185509
ENSMUSG00000055319	207352	Sec23ip	protein_coding	neurofilament, medium polypeptide [Source:MGI Symbol;Acc:MGI:97314]	0.037532	-1.1752	-0.232904	-0.451586	-0.0142212
ENSMUSG00000081715	NA	Rps11-ps3	processed_pseudogene	Sec23 interacting protein [Source:MGI Symbol;Acc:MGI:2450915]	0.037578	1.36791	0.45197	0.0275255	0.876414
ENSMUSG00000058638	65020	Zfp110	protein_coding	predicted gene 13365 [Source:MGI Symbol;Acc:MGI:3651225]	0.0381671	-1.18551	-0.245505	-0.476297	-0.0147141
ENSMUSG00000023089	68202	Ndufa5	protein_coding	nicotinamide N-methyltransferase [Source:MGI Symbol;Acc:MGI:1099443]	0.0383947	1.1941	0.255922	0.0153017	0.496543
ENSMUSG00000021996	13885	Esd	protein_coding	signal transducing adaptor family member 2 [Source:MGI Symbol;Acc:MGI:2147039]	0.0388115	1.15419	0.20688	0.0123624	0.401397
ENSMUSG00000060019	NA	Gm10073	protein_coding	ribosomal protein S21 [Source:MGI Symbol;Acc:MGI:1913731]	0.0387555	1.23963	0.309913	0.0184687	0.601358
ENSMUSG00000063694	13063	Cycs	protein_coding	STIP1 homology and U-Box containing protein 1 [Source:MGI Symbol;Acc:MGI:1891731]	0.0384531	1.17205	0.229028	0.013638	0.444419
ENSMUSG00000020458	68585	Rtn4	protein_coding	ribosomal protein L32 [Source:MGI Symbol;Acc:MGI:98038]	0.0387627	1.15873	0.21255	0.0125234	0.412577
ENSMUSG00000022945	110749	Chaf1b	protein_coding	cytochrome c, somatic [Source:MGI Symbol;Acc:MGI:88578]	0.0378665	1.25103	0.323118	0.0189346	0.627301
ENSMUSG00000049775	19241	Tmsb4x	protein_coding	membrane magnesium transporter 2 [Source:MGI Symbol;Acc:MGI:2448491]	0.0388295	1.19029	0.25131	0.0146908	0.487929
ENSMUSG00000025872	73666	Thoc3	protein_coding	LIM and calponin homology domains 1 [Source:MGI Symbol;Acc:MGI:1924819]	0.0381711	-1.38938	-0.474441	-0.921188	-0.0276947
ENSMUSG00000031226	67683	Pbdc1	protein_coding	THO complex 3 [Source:MGI Symbol;Acc:MGI:1920916]	0.0380909	1.1465	0.197233	0.011484	0.382982
ENSMUSG00000082632	NA	Gm13365	processed_pseudogene	small nuclear ribonucleoprotein D2 [Source:MGI Symbol;Acc:MGI:98345]	0.0384089	-1.47571	-0.56141	-1.09027	-0.0325483
ENSMUSG00000037736	77569	Limch1	protein_coding	stearoyl-Coenzyme A desaturase 2 [Source:MGI Symbol;Acc:MGI:98240]	0.0387525	-1.13945	-0.188342	-0.365769	-0.0109154
ENSMUSG00000091537	66167	Tma7	protein_coding	flavin containing monooxygenase 5 [Source:MGI Symbol;Acc:MGI:1310004]	0.0386182	1.20466	0.268626	0.0155439	0.521709
ENSMUSG00000010453	226976	Kansl3	protein_coding	esterase D/formylglutathione hydrolase [Source:MGI Symbol;Acc:MGI:95421]	0.0378265	-1.16149	-0.215974	-0.419465	-0.0124834
ENSMUSG00000029910	56150	Mad2l1	protein_coding	N-terminal Asn amidase [Source:MGI Symbol;Acc:MGI:108471]	0.0388254	1.20459	0.268543	0.01551	0.521576
ENSMUSG00000027678	17979	Ncoa3	protein_coding	NADH:ubiquinone oxidoreductase subunit A5 [Source:MGI Symbol;Acc:MGI:1915452]	0.03782	-1.26903	-0.343727	-0.667829	-0.0196258
ENSMUSG00000081895	100042880	Rpl17-ps10	processed_pseudogene	thymosin, beta 4, X chromosome [Source:MGI Symbol;Acc:MGI:99510]	0.0380749	1.19757	0.260114	0.0148352	0.505393
ENSMUSG00000032271	18113	Nnmt	protein_coding	reticulon 4 [Source:MGI Symbol;Acc:MGI:1915835]	0.0379864	1.28279	0.35928	0.0204034	0.698157
ENSMUSG00000040824	107686	Snrpd2	protein_coding	polysaccharide biosynthesis domain containing 1 [Source:MGI Symbol;Acc:MGI:1914933]	0.0381192	1.15208	0.204243	0.0115838	0.396902
ENSMUSG00000042251	212933	Pm20d1	protein_coding	chromatin assembly factor 1, subunit B (p60) [Source:MGI Symbol;Acc:MGI:1314881]	0.0380476	-1.21572	-0.281814	-0.547668	-0.01596
ENSMUSG00000002210	71997	Smg9	protein_coding	MAD2 mitotic arrest deficient-like 1 [Source:MGI Symbol;Acc:MGI:1860374]	0.0382092	-1.25716	-0.330164	-0.641659	-0.0186692
ENSMUSG00000039615	56424	Stub1	protein_coding	nuclear receptor coactivator 3 [Source:MGI Symbol;Acc:MGI:1276535]	0.0383357	-1.36776	-0.451816	-0.87811	-0.0255214
ENSMUSG00000020091	13688	Eif4ebp2	protein_coding	ribosomal protein L17, pseudogene 10 [Source:MGI Symbol;Acc:MGI:3642871]	0.0383479	-1.37582	-0.46029	-0.894834	-0.0257453
ENSMUSG00000004221	16151	Ikbkg	protein_coding	inhibitor of kappaB kinase gamma [Source:MGI Symbol;Acc:MGI:1338074]	0.0385804	-1.15853	-0.212294	-0.412737	-0.0118513
ENSMUSG00000097121	NA	D130020L05Rik	antisense	translational machinery associated 7 [Source:MGI Symbol;Acc:MGI:1913417]	0.0381884	1.42569	0.511661	0.0285438	0.994779
ENSMUSG00000028088	14263	Fmo5	protein_coding	eukaryotic translation initiation factor 4E binding protein 2 [Source:MGI Symbol;Acc:MGI:109198]	0.0385596	1.31975	0.400262	0.0222661	0.778257
ENSMUSG00000025203	20250	Scd2	protein_coding	heme binding protein 1 [Source:MGI Symbol;Acc:MGI:1333880]	0.038771	-1.19166	-0.252977	-0.492057	-0.0138966
ENSMUSG00000039001	66481	Rps21	protein_coding	peptidase M20 domain containing 1 [Source:MGI Symbol;Acc:MGI:2442939]	0.0384248	1.16558	0.221054	0.0121395	0.429968
ENSMUSG00000057841	19951	Rpl32	protein_coding	RIKEN cDNA D130020L05 gene [Source:MGI Symbol;Acc:MGI:2450270]	0.0385877	1.14493	0.195263	0.010716	0.37981
ENSMUSG00000042770	15199	Hebp1	protein_coding	zinc finger protein 110 [Source:MGI Symbol;Acc:MGI:1890378]	0.0377926	1.16871	0.224916	0.0123336	0.437499
ENSMUSG00000097587	NA	4930578M01Rik	processed_transcript	smg-9 homolog, nonsense mediated mRNA decay factor (C. elegans) [Source:MGI Symbol;Acc:MGI:1919247]	0.0384417	1.49919	0.584187	0.0319229	1.13645
ENSMUSG00000038781	106766	Stap2	protein_coding	predicted pseudogene 10073 [Source:MGI Symbol;Acc:MGI:3641908]	0.0378577	-1.66989	-0.739751	-1.43909	-0.04041
ENSMUSG00000022681	18203	Ntan1	protein_coding	RIKEN cDNA 4930578M01 gene [Source:MGI Symbol;Acc:MGI:1923201]	0.038808	1.11829	0.161297	0.00879949	0.313793
ENSMUSG00000048497	216829	Mmgt2	protein_coding	KAT8 regulatory NSL complex subunit 3 [Source:MGI Symbol;Acc:MGI:1918055]	0.0382007	-1.12951	-0.175695	-0.341808	-0.00958126
ENSMUSG00000046567	68281	4930430F08Rik	protein_coding	NADH:ubiquinone oxidoreductase subunit C2 [Source:MGI Symbol;Acc:MGI:1344370]	0.0389533	-1.16734	-0.223229	-0.434401	-0.0120567
ENSMUSG00000050628	319370	Ubald2	protein_coding	RIKEN cDNA 4930430F08 gene [Source:MGI Symbol;Acc:MGI:1921197]	0.0389306	-1.45081	-0.536856	-1.04476	-0.0289554
ENSMUSG00000030647	68197	Ndufc2	protein_coding	UBA-like domain containing 2 [Source:MGI Symbol;Acc:MGI:1914635]	0.0389452	1.17481	0.232431	0.0125265	0.452336
ENSMUSG00000037197	76938	Rbm17	protein_coding	transmembrane protein 242 [Source:MGI Symbol;Acc:MGI:1917794]	0.0393701	1.21225	0.277687	0.0148503	0.540525
ENSMUSG00000061477	20115	Rps7	protein_coding	tubulin polymerization-promoting protein family member 3 [Source:MGI Symbol;Acc:MGI:1915221]	0.0392453	1.16772	0.223699	0.0119191	0.435479
ENSMUSG00000040659	27984	Efhd2	protein_coding	LSM6 homolog, U6 small nuclear RNA and mRNA degradation associated [Source:MGI Symbol;Acc:MGI:1925901]	0.0396496	1.16037	0.214581	0.0112777	0.417884
ENSMUSG00000015697	84505	Setdb1	protein_coding	BMP-binding endothelial regulator [Source:MGI Symbol;Acc:MGI:1920480]	0.0394778	-1.18123	-0.240294	-0.467987	-0.0126011
ENSMUSG00000014846	67971	Tppp3	protein_coding	arylsulfatase B [Source:MGI Symbol;Acc:MGI:88075]	0.0397768	1.15696	0.210336	0.0110188	0.409652
ENSMUSG00000073557	329251	Ppp1r12b	protein_coding	ribosomal protein S7 [Source:MGI Symbol;Acc:MGI:1333818]	0.0390717	-1.21868	-0.285321	-0.555826	-0.0148167
ENSMUSG00000036834	269437	Plch1	protein_coding	ribosomal protein L9, pseudogene 6 [Source:MGI Symbol;Acc:MGI:3642682]	0.039763	-1.30058	-0.379149	-0.738643	-0.0196564
ENSMUSG00000004945	70544	Tmem242	protein_coding	protein phosphatase 1, regulatory subunit 12B [Source:MGI Symbol;Acc:MGI:1916417]	0.0393341	1.18835	0.248962	0.0128824	0.485042
ENSMUSG00000067870	NA	Rpl31-ps8	processed_pseudogene	decapping mRNA 1A [Source:MGI Symbol;Acc:MGI:1923151]	0.0397545	1.38472	0.4696	0.0242598	0.91494
ENSMUSG00000010136	100503311	Pifo	protein_coding	SET domain, bifurcated 1 [Source:MGI Symbol;Acc:MGI:1934229]	0.0392349	1.27951	0.355589	0.0182938	0.692884
ENSMUSG00000048416	17349	Mlf1	protein_coding	diacylglycerol kinase, beta [Source:MGI Symbol;Acc:MGI:2442474]	0.0394471	1.20625	0.270529	0.0139069	0.52715
ENSMUSG00000036095	217480	Dgkb	protein_coding	methylenetetrahydrofolate dehydrogenase (NADP+ dependent) 1-like [Source:MGI Symbol;Acc:MGI:1924836]	0.0397253	-1.27308	-0.34832	-0.678754	-0.0178857
ENSMUSG00000031963	73230	Bmper	protein_coding	platelet factor 4 [Source:MGI Symbol;Acc:MGI:1888711]	0.0397398	-1.29756	-0.375799	-0.73236	-0.0192375
ENSMUSG00000026568	70456	Mpc2	protein_coding	mitochondrial pyruvate carrier 2 [Source:MGI Symbol;Acc:MGI:1917706]	0.039509	1.21179	0.277138	0.0141426	0.540134
ENSMUSG00000031683	78651	Lsm6	protein_coding	neurexin III [Source:MGI Symbol;Acc:MGI:1096389]	0.0397226	1.12921	0.17531	0.00881975	0.3418
ENSMUSG00000001627	15982	Ifrd1	protein_coding	interferon-related developmental regulator 1 [Source:MGI Symbol;Acc:MGI:1316717]	0.0396632	1.26345	0.337365	0.0169491	0.65778
ENSMUSG00000019804	54198	Snx3	protein_coding	sorting nexin 3 [Source:MGI Symbol;Acc:MGI:1860188]	0.0396938	-1.14537	-0.195813	-0.38182	-0.00980691
ENSMUSG00000066392	18191	Nrxn3	protein_coding	myeloid leukemia factor 1 [Source:MGI Symbol;Acc:MGI:1341819]	0.0394359	-1.30054	-0.379111	-0.739291	-0.0189309
ENSMUSG00000040675	270685	Mthfd1l	protein_coding	RNA binding motif protein 17 [Source:MGI Symbol;Acc:MGI:1924188]	0.0390336	-1.13246	-0.179464	-0.349969	-0.00895913
ENSMUSG00000029373	56744	Pf4	protein_coding	ribosomal protein L31, pseudogene 8 [Source:MGI Symbol;Acc:MGI:3647726]	0.0393864	-1.49483	-0.579986	-1.13106	-0.0289107
ENSMUSG00000021962	75901	Dcp1a	protein_coding	phospholipase C, eta 1 [Source:MGI Symbol;Acc:MGI:2683547]	0.0393508	-1.27935	-0.355411	-0.693133	-0.0176894
ENSMUSG00000062456	NA	Rpl9-ps6	protein_coding	primary cilia formation [Source:MGI Symbol;Acc:MGI:1923670]	0.0394281	1.18718	0.247539	0.0123098	0.482768
ENSMUSG00000042082	11881	Arsb	protein_coding	EF hand domain containing 2 [Source:MGI Symbol;Acc:MGI:106504]	0.0392123	-1.38491	-0.46979	-0.916251	-0.0233287
ENSMUSG00000090641	78251	Zfp712	protein_coding	ribosomal protein 13A, pseudogene 1 [Source:MGI Symbol;Acc:MGI:3648883]	0.0399552	-1.41824	-0.504104	-0.983515	-0.0246923
ENSMUSG00000069565	70248	Dazap1	protein_coding	zinc finger protein 712 [Source:MGI Symbol;Acc:MGI:1925501]	0.0399088	1.2635	0.337431	0.016507	0.658354
ENSMUSG00000037640	22718	Zfp60	protein_coding	zinc finger protein 60 [Source:MGI Symbol;Acc:MGI:99207]	0.0399362	-1.27015	-0.344995	-0.673139	-0.0168504
ENSMUSG00000062083	NA	Rpl13a-ps1	processed_pseudogene	DAZ associated protein 1 [Source:MGI Symbol;Acc:MGI:1917498]	0.0399212	1.33682	0.418808	0.0204152	0.817202
ENSMUSG00000025862	20843	Stag2	protein_coding	stromal antigen 2 [Source:MGI Symbol;Acc:MGI:1098583]	0.0399673	-1.28979	-0.367137	-0.7164	-0.0178736
ENSMUSG00000033960	240185	Jcad	protein_coding	junctional cadherin 5 associated [Source:MGI Symbol;Acc:MGI:2685174]	0.0400453	-1.18525	-0.245186	-0.478533	-0.0118389
ENSMUSG00000024127	213760	Prepl	protein_coding	t-complex 11 (mouse) like 2 [Source:MGI Symbol;Acc:MGI:2444679]	0.0403835	-1.1646	-0.219832	-0.429237	-0.0104262
ENSMUSG00000026927	68112	Entr1	protein_coding	prolyl endopeptidase-like [Source:MGI Symbol;Acc:MGI:2441932]	0.0402135	1.22365	0.291185	0.0136092	0.568762
ENSMUSG00000028599	21938	Tnfrsf1b	protein_coding	predicted gene 12191 [Source:MGI Symbol;Acc:MGI:3651293]	0.0404929	-1.23854	-0.308639	-0.602871	-0.0144072
ENSMUSG00000020034	216198	Tcp11l2	protein_coding	small nucleolar RNA host gene 5 [Source:MGI Symbol;Acc:MGI:1919905]	0.0404966	-1.15399	-0.206627	-0.403632	-0.00962115
ENSMUSG00000054428	11983	Atpif1	protein_coding	RUN and FYVE domain-containing 2 [Source:MGI Symbol;Acc:MGI:1917682]	0.0405573	1.1738	0.231189	0.0106694	0.451709
ENSMUSG00000032596	74153	Uba7	protein_coding	endosome associated trafficking regulator 1 [Source:MGI Symbol;Acc:MGI:1915362]	0.0403493	-1.31256	-0.392389	-0.766669	-0.0181083
ENSMUSG00000083061	NA	Gm12191	processed_pseudogene	TAO kinase 3 [Source:MGI Symbol;Acc:MGI:3041177]	0.0405276	1.29054	0.367976	0.0169296	0.719022
ENSMUSG00000097195	72655	Snhg5	processed_transcript	tumor necrosis factor receptor superfamily, member 1b [Source:MGI Symbol;Acc:MGI:1314883]	0.0403606	1.14599	0.196591	0.00904098	0.384142
ENSMUSG00000061288	330177	Taok3	protein_coding	ATPase inhibitory factor 1 [Source:MGI Symbol;Acc:MGI:1196457]	0.0404648	-1.14148	-0.190905	-0.373061	-0.00874944
ENSMUSG00000020070	70432	Rufy2	protein_coding	ubiquitin-like modifier activating enzyme 7 [Source:MGI Symbol;Acc:MGI:1349462]	0.040465	-1.24257	-0.313329	-0.612344	-0.014313
ENSMUSG00000045573	18619	Penk	protein_coding	preproenkephalin [Source:MGI Symbol;Acc:MGI:104629]	0.0406298	-1.35595	-0.439306	-0.858705	-0.0199063
ENSMUSG00000097423	NA	Gm26522	lincRNA	predicted gene, 26522 [Source:MGI Symbol;Acc:MGI:5477016]	0.0406878	1.78011	0.831965	0.0374542	1.62648
ENSMUSG00000026504	76816	Sdccag8	protein_coding	serologically defined colon cancer antigen 8 [Source:MGI Symbol;Acc:MGI:1924066]	0.0407456	-1.15585	-0.208955	-0.408564	-0.00934573
ENSMUSG00000030706	52443	Mrpl48	protein_coding	mitochondrial ribosomal protein L48 [Source:MGI Symbol;Acc:MGI:1289321]	0.0407789	1.14923	0.20067	0.00894139	0.392398
ENSMUSG00000022967	15975	Ifnar1	protein_coding	interferon (alpha and beta) receptor 1 [Source:MGI Symbol;Acc:MGI:107658]	0.0408983	-1.1332	-0.180403	-0.352876	-0.00792944
ENSMUSG00000041975	228019	Mettl8	protein_coding	NADH:ubiquinone oxidoreductase core subunit S5 [Source:MGI Symbol;Acc:MGI:1890889]	0.0410509	-1.20409	-0.267945	-0.52431	-0.0115803
ENSMUSG00000028648	595136	Ndufs5	protein_coding	methyltransferase like 8 [Source:MGI Symbol;Acc:MGI:2385142]	0.0410438	1.16027	0.214467	0.0092614	0.419672
ENSMUSG00000084113	NA	Gm14277	processed_pseudogene	predicted gene 14277 [Source:MGI Symbol;Acc:MGI:3650350]	0.0410553	1.31911	0.39956	0.0172455	0.781875
ENSMUSG00000098183	NA	Gm27010	lincRNA	predicted gene, 27010 [Source:MGI Symbol;Acc:MGI:5504125]	0.0411161	1.83004	0.871874	0.037364	1.70639
ENSMUSG00000048439	231042	Nupl2	protein_coding	mediator complex subunit 16 [Source:MGI Symbol;Acc:MGI:2158394]	0.0413675	-1.44887	-0.53493	-1.04719	-0.0226705
ENSMUSG00000029034	71957	Ints11	protein_coding	NCK-associated protein 5 [Source:MGI Symbol;Acc:MGI:2686394]	0.0413146	-1.20988	-0.274867	-0.538129	-0.0116055
ENSMUSG00000049690	210356	Nckap5	protein_coding	integrator complex subunit 11 [Source:MGI Symbol;Acc:MGI:1919207]	0.0412416	-1.28953	-0.366844	-0.718334	-0.0153542
ENSMUSG00000059277	NA	R74862	processed_transcript	prefoldin 4 [Source:MGI Symbol;Acc:MGI:1923512]	0.0413672	-1.39054	-0.475648	-0.931496	-0.0198009
ENSMUSG00000052033	109054	Pfdn4	protein_coding	nucleoporin like 2 [Source:MGI Symbol;Acc:MGI:2387631]	0.0412102	1.21704	0.283383	0.0117859	0.55498
ENSMUSG00000013833	216154	Med16	protein_coding	expressed sequence R74862 [Source:MGI Symbol;Acc:MGI:2142382]	0.0413594	-1.21563	-0.281706	-0.551696	-0.0117158
ENSMUSG00000060802	12010	B2m	protein_coding	beta-2 microglobulin [Source:MGI Symbol;Acc:MGI:88127]	0.0413874	1.17297	0.230167	0.00954934	0.450784
ENSMUSG00000058997	219189	Vwa8	protein_coding	von Willebrand factor A domain containing 8 [Source:MGI Symbol;Acc:MGI:1919008]	0.0414996	-1.18409	-0.243785	-0.477593	-0.00997684
ENSMUSG00000020648	71916	Dus4l	protein_coding	RIKEN cDNA 2310022A10 gene [Source:MGI Symbol;Acc:MGI:1913617]	0.0433667	1.30583	0.384964	0.0155058	0.754422
ENSMUSG00000049233	NA	Apoo-ps	processed_pseudogene	Kruppel-like factor 4 (gut) [Source:MGI Symbol;Acc:MGI:1342287]	0.0443015	1.25753	0.330593	0.0131968	0.647989
ENSMUSG00000025978	74013	Rftn2	protein_coding	family with sequence similarity 98, member A [Source:MGI Symbol;Acc:MGI:1919972]	0.0423488	-1.10899	-0.14925	-0.29255	-0.00594959
ENSMUSG00000015846	20181	Rxra	protein_coding	solute carrier family 25 (mitochondrial carrier), member 18 [Source:MGI Symbol;Acc:MGI:1919053]	0.0430724	-1.21812	-0.284653	-0.557985	-0.0113211
ENSMUSG00000022757	21787	Tfg	protein_coding	RalBP1 associated Eps domain containing protein [Source:MGI Symbol;Acc:MGI:1196373]	0.042544	-1.15988	-0.213978	-0.41947	-0.00848615
ENSMUSG00000026017	241066	Carf	protein_coding	dihydrouridine synthase 4-like (S. cerevisiae) [Source:MGI Symbol;Acc:MGI:1919166]	0.0416285	-1.19538	-0.257466	-0.50473	-0.0102022
ENSMUSG00000063297	233271	Luzp2	protein_coding	PICALM interacting mitotic regulator [Source:MGI Symbol;Acc:MGI:1924434]	0.0424608	-1.2351	-0.304629	-0.597294	-0.0119654
ENSMUSG00000035356	80859	Nfkbiz	protein_coding	NOP10 ribonucleoprotein [Source:MGI Symbol;Acc:MGI:1913431]	0.0430711	1.25107	0.323161	0.012468	0.633854
ENSMUSG00000034066	227377	Farp2	protein_coding	ribosomal protein S3A1 [Source:MGI Symbol;Acc:MGI:1202063]	0.0437053	-1.32171	-0.402409	-0.78931	-0.015507
ENSMUSG00000001482	23854	Def8	protein_coding	polymerase (DNA-directed), epsilon 4 (p12 subunit) [Source:MGI Symbol;Acc:MGI:1914229]	0.0431684	-1.18471	-0.244539	-0.479739	-0.00933794
ENSMUSG00000022321	320873	Cdh10	protein_coding	family with sequence similarity 207, member A [Source:MGI Symbol;Acc:MGI:1916334]	0.0423409	-1.35338	-0.436569	-0.856561	-0.0165762
ENSMUSG00000028370	18491	Pappa	protein_coding	apolipoprotein O, pseudogene [Source:MGI Symbol;Acc:MGI:3649039]	0.0417003	-1.20905	-0.27387	-0.537378	-0.0103622
ENSMUSG00000022635	67197	Zcrb1	protein_coding	predicted gene 11273 [Source:MGI Symbol;Acc:MGI:3649411]	0.0443938	-1.43226	-0.518296	-1.01718	-0.0194126
ENSMUSG00000037499	66208	Nenf	protein_coding	mitochondrial ribosomal protein L39 [Source:MGI Symbol;Acc:MGI:1351620]	0.0428839	1.15103	0.202923	0.00758525	0.398261
ENSMUSG00000032977	108707	Fam207a	protein_coding	ADP-ribosylation factor-like 6 interacting protein 4 [Source:MGI Symbol;Acc:MGI:1929500]	0.0424824	-1.3538	-0.437014	-0.85798	-0.0160473
ENSMUSG00000002017	72722	Fam98a	protein_coding	transmembrane protein 177 [Source:MGI Symbol;Acc:MGI:1913593]	0.0425143	1.12145	0.165359	0.0060655	0.324653
ENSMUSG00000007836	77134	Hnrnpa0	protein_coding	zinc finger CCHC-type and RNA binding motif 1 [Source:MGI Symbol;Acc:MGI:1914447]	0.0421934	1.1892	0.249987	0.00905063	0.490922
ENSMUSG00000020808	109212	Pimreg	protein_coding	predicted gene 7536 [Source:MGI Symbol;Acc:MGI:3645137]	0.0431832	1.19905	0.261893	0.00946067	0.514325
ENSMUSG00000029404	65105	Arl6ip4	protein_coding	ribosomal protein SA, pseudogene 9 [Source:MGI Symbol;Acc:MGI:3650393]	0.0427462	1.13687	0.18506	0.00666523	0.363456
ENSMUSG00000036975	66343	Tmem177	protein_coding	RIKEN cDNA 4930412C18 gene [Source:MGI Symbol;Acc:MGI:2443490]	0.0434884	-1.12726	-0.172826	-0.339456	-0.00619725
ENSMUSG00000019854	19707	Reps1	protein_coding	ligase III, DNA, ATP-dependent [Source:MGI Symbol;Acc:MGI:109152]	0.0440868	1.17245	0.229527	0.00819662	0.450858
ENSMUSG00000025195	71972	Dnmbp	protein_coding	major facilitator superfamily domain containing 8 [Source:MGI Symbol;Acc:MGI:1919425]	0.0438883	-1.24727	-0.318771	-0.626211	-0.0113297
ENSMUSG00000031209	15203	Heph	protein_coding	CASP8 and FADD-like apoptosis regulator [Source:MGI Symbol;Acc:MGI:1336166]	0.043628	-1.64542	-0.718457	-1.41149	-0.0254211
ENSMUSG00000031274	12830	Col4a5	protein_coding	polymerase (RNA) I polypeptide D [Source:MGI Symbol;Acc:MGI:108403]	0.0432255	-1.14105	-0.190363	-0.374036	-0.00668938
ENSMUSG00000027522	228960	Stx16	protein_coding	DEAD (Asp-Glu-Ala-Asp) box polypeptide 6 [Source:MGI Symbol;Acc:MGI:104976]	0.0433978	1.13873	0.187422	0.00657503	0.368269
ENSMUSG00000046675	320351	Tmem251	protein_coding	raftlin family member 2 [Source:MGI Symbol;Acc:MGI:1921263]	0.0417113	1.18684	0.247129	0.00865942	0.485599
ENSMUSG00000028211	60599	Trp53inp1	protein_coding	leucine-rich repeats and IQ motif containing 3 [Source:MGI Symbol;Acc:MGI:1921685]	0.0432481	-1.19216	-0.253582	-0.498347	-0.00881762
ENSMUSG00000082895	NA	Rpsa-ps9	processed_pseudogene	calcium/calmodulin-dependent protein kinase II, beta [Source:MGI Symbol;Acc:MGI:88257]	0.0436022	1.2633	0.337197	0.0117034	0.66269
ENSMUSG00000096780	NA	Tmem181b-ps	transcribed_unprocessed_pseudogene	UDP glucuronosyltransferase 1 family, polypeptide A7C [Source:MGI Symbol;Acc:MGI:3032636]	0.04375	-1.25044	-0.322437	-0.633692	-0.0111826
ENSMUSG00000048307	68839	Ankrd46	protein_coding	FERM, RhoGEF and pleckstrin domain protein 2 [Source:MGI Symbol;Acc:MGI:2385126]	0.0419768	-1.11158	-0.152616	-0.299986	-0.00524648
ENSMUSG00000004364	26554	Cul3	protein_coding	calcium response factor [Source:MGI Symbol;Acc:MGI:2182269]	0.0417589	1.15687	0.210225	0.00719804	0.413253
ENSMUSG00000027434	18088	Nkx2-2	protein_coding	synaptotagmin-like 2 [Source:MGI Symbol;Acc:MGI:1933366]	0.0434842	1.47323	0.558977	0.0191129	1.09884
ENSMUSG00000046721	NA	Rpl14-ps1	processed_pseudogene	NK2 homeobox 2 [Source:MGI Symbol;Acc:MGI:97347]	0.0428503	1.20209	0.265541	0.00905404	0.522028
ENSMUSG00000022889	27393	Mrpl39	protein_coding	ubiquinol-cytochrome c reductase binding protein [Source:MGI Symbol;Acc:MGI:1914780]	0.0429885	1.14945	0.200948	0.00683752	0.395058
ENSMUSG00000020483	68097	Dynll2	protein_coding	leucine zipper protein 2 [Source:MGI Symbol;Acc:MGI:1889615]	0.0418281	1.21906	0.28577	0.00967405	0.561866
ENSMUSG00000089872	320119	Rps6kc1	protein_coding	grainyhead like transcription factor 3 [Source:MGI Symbol;Acc:MGI:2655333]	0.0435695	-1.22052	-0.287499	-0.565328	-0.00966966
ENSMUSG00000021520	67530	Uqcrb	protein_coding	family with sequence similarity 120, member B [Source:MGI Symbol;Acc:MGI:1914794]	0.0440429	1.18981	0.250733	0.00840178	0.493064
ENSMUSG00000027133	66181	Nop10	protein_coding	differentially expressed in FDCP 8 [Source:MGI Symbol;Acc:MGI:1346331]	0.0420468	1.15808	0.21173	0.00700847	0.416452
ENSMUSG00000004902	71803	Slc25a18	protein_coding	proteasome (prosome, macropain) 26S subunit, non-ATPase, 3 [Source:MGI Symbol;Acc:MGI:98858]	0.044174	-1.19443	-0.256329	-0.504174	-0.0084831
ENSMUSG00000037860	383619	Aim2	protein_coding	STE20-related kinase adaptor beta [Source:MGI Symbol;Acc:MGI:2144047]	0.0441717	-2.02038	-1.01463	-1.99581	-0.033443
ENSMUSG00000030042	66979	Pole4	protein_coding	xylosyltransferase 1 [Source:MGI Symbol;Acc:MGI:2451073]	0.043906	1.13983	0.188819	0.0061594	0.371479
ENSMUSG00000057036	NA	Gm7536	processed_pseudogene	hephaestin [Source:MGI Symbol;Acc:MGI:1332240]	0.0426101	1.23788	0.307867	0.0100205	0.605714
ENSMUSG00000029642	20018	Polr1d	protein_coding	DCN1, defective in cullin neddylation 1, domain containing 5 (S. cerevisiae) [Source:MGI Symbol;Acc:MGI:1924113]	0.0435675	1.1465	0.197234	0.0063784	0.38809
ENSMUSG00000004668	268379	Abca13	protein_coding	neuron derived neurotrophic factor [Source:MGI Symbol;Acc:MGI:1913458]	0.0422084	-1.70819	-0.772469	-1.52001	-0.0249313
ENSMUSG00000042444	235461	Mindy2	protein_coding	cadherin 10 [Source:MGI Symbol;Acc:MGI:107436]	0.0420902	1.20458	0.268534	0.0086666	0.528401
ENSMUSG00000028182	74435	Lrriq3	protein_coding	MINDY lysine 48 deubiquitinase 2 [Source:MGI Symbol;Acc:MGI:2443086]	0.0432388	1.39011	0.475203	0.0153148	0.935092
ENSMUSG00000037470	320011	Uggt1	protein_coding	BTB (POZ) domain containing 3 [Source:MGI Symbol;Acc:MGI:2385155]	0.0436552	-1.1773	-0.235486	-0.463481	-0.00748986
ENSMUSG00000049643	66367	2310022A10Rik	protein_coding	zinc finger protein 871 [Source:MGI Symbol;Acc:MGI:1921793]	0.0438959	-1.15899	-0.212865	-0.418994	-0.00673582
ENSMUSG00000032097	13209	Ddx6	protein_coding	zinc finger protein 518B [Source:MGI Symbol;Acc:MGI:2140750]	0.0435975	1.16893	0.22519	0.00709133	0.443288
ENSMUSG00000030616	83671	Sytl2	protein_coding	transmembrane protein 181B, pseudogene [Source:MGI Symbol;Acc:MGI:3779544]	0.0427515	-1.16397	-0.219054	-0.431303	-0.00680502
ENSMUSG00000085558	NA	4930412C18Rik	processed_transcript	Trk-fused gene [Source:MGI Symbol;Acc:MGI:1338041]	0.0417521	-1.50293	-0.587774	-1.1573	-0.0182475
ENSMUSG00000032002	76863	Dcun1d5	protein_coding	splA/ryanodine receptor domain and SOCS box containing 1 [Source:MGI Symbol;Acc:MGI:1921896]	0.0443841	1.22858	0.296988	0.00910449	0.584872
ENSMUSG00000037188	230824	Grhl3	protein_coding	ribosomal protein S6 kinase polypeptide 1 [Source:MGI Symbol;Acc:MGI:2443419]	0.0429633	-1.63587	-0.710059	-1.39836	-0.0217606
ENSMUSG00000046572	100515	Zfp518b	protein_coding	syntaxin 16 [Source:MGI Symbol;Acc:MGI:1923396]	0.0426709	-1.24653	-0.317913	-0.626127	-0.0096992
ENSMUSG00000057897	12323	Camk2b	protein_coding	La ribonucleoprotein domain family, member 7 [Source:MGI Symbol;Acc:MGI:107634]	0.0443538	-1.24449	-0.315549	-0.621479	-0.00961981
ENSMUSG00000026031	12633	Cflar	protein_coding	acyl-Coenzyme A oxidase 3, pristanoyl [Source:MGI Symbol;Acc:MGI:1933156]	0.044134	-1.11441	-0.156283	-0.307821	-0.00474462
ENSMUSG00000062098	228662	Btbd3	protein_coding	thiamine pyrophosphokinase [Source:MGI Symbol;Acc:MGI:1352500]	0.0439251	-1.18957	-0.250436	-0.493303	-0.00756955
ENSMUSG00000028081	20091	Rps3a1	protein_coding	transmembrane protein 251 [Source:MGI Symbol;Acc:MGI:2443862]	0.0426792	1.1556	0.208644	0.00625509	0.411033
ENSMUSG00000090124	394432	Ugt1a7c	protein_coding	predicted pseudogene 6472 [Source:MGI Symbol;Acc:MGI:3648396]	0.0440184	-1.44089	-0.526964	-1.03824	-0.0156826
ENSMUSG00000064080	14115	Fbln2	protein_coding	nuclear factor of kappa light polypeptide gene enhancer in B cells inhibitor, zeta [Source:MGI Symbol;Acc:MGI:1931595]	0.0419676	-1.24832	-0.319985	-0.630516	-0.00945299
ENSMUSG00000025759	72175	Mfsd8	protein_coding	dynein light chain LC8-type 2 [Source:MGI Symbol;Acc:MGI:1915347]	0.042919	-1.16079	-0.215104	-0.423952	-0.00625582
ENSMUSG00000024298	208292	Zfp871	protein_coding	RAB GTPase activating protein 1-like [Source:MGI Symbol;Acc:MGI:1352507]	0.0441132	-1.19211	-0.253514	-0.499665	-0.00736342
ENSMUSG00000035529	72843	Prdm4	protein_coding	integrin, beta-like 1 [Source:MGI Symbol;Acc:MGI:2443439]	0.0440218	1.19162	0.252918	0.00733966	0.498497
ENSMUSG00000030657	233781	Xylt1	protein_coding	cullin 3 [Source:MGI Symbol;Acc:MGI:1347360]	0.0428408	-1.39846	-0.483841	-0.953652	-0.0140294
ENSMUSG00000039954	269019	Stk32a	protein_coding	ATP-binding cassette, sub-family A (ABC1), member 13 [Source:MGI Symbol;Acc:MGI:2388707]	0.0432386	-1.15379	-0.206381	-0.406779	-0.00598219
ENSMUSG00000029735	29807	Tpk1	protein_coding	PR domain containing 4 [Source:MGI Symbol;Acc:MGI:1920093]	0.0439011	-1.20129	-0.264589	-0.521531	-0.00764733
ENSMUSG00000095597	102638448	Gm6472	transcribed_processed_pseudogene	absent in melanoma 2 [Source:MGI Symbol;Acc:MGI:2686159]	0.0430995	1.27944	0.355512	0.0101129	0.700911
ENSMUSG00000032925	223272	Itgbl1	protein_coding	predicted gene 12734 [Source:MGI Symbol;Acc:MGI:3650213]	0.0443512	-1.15303	-0.205427	-0.405013	-0.00584016
ENSMUSG00000014763	67544	Fam120b	protein_coding	proteasome (prosome, macropain) 26S subunit, non-ATPase, 2 [Source:MGI Symbol;Acc:MGI:1096584]	0.0441993	-1.13306	-0.180221	-0.355337	-0.00510503
ENSMUSG00000020697	16882	Lig3	protein_coding	mutS homolog 3 [Source:MGI Symbol;Acc:MGI:109519]	0.0443554	-1.24742	-0.318946	-0.628926	-0.00896608
ENSMUSG00000026721	29809	Rabgap1l	protein_coding	mediator complex subunit 23 [Source:MGI Symbol;Acc:MGI:1917458]	0.0442425	-1.16923	-0.225564	-0.444816	-0.00631185
ENSMUSG00000029098	80911	Acox3	protein_coding	ankyrin repeat domain 46 [Source:MGI Symbol;Acc:MGI:1916089]	0.042813	-1.15028	-0.201984	-0.398337	-0.0056315
ENSMUSG00000026027	227154	Stradb	protein_coding	UDP-glucose glycoprotein glucosyltransferase 1 [Source:MGI Symbol;Acc:MGI:2443162]	0.0433337	-1.15359	-0.206134	-0.406558	-0.00570923
ENSMUSG00000017221	22123	Psmd3	protein_coding	retinoid X receptor alpha [Source:MGI Symbol;Acc:MGI:98214]	0.0417297	-1.24582	-0.317099	-0.625419	-0.00877903
ENSMUSG00000006998	21762	Psmd2	protein_coding	dynamin binding protein [Source:MGI Symbol;Acc:MGI:1917352]	0.042578	-1.12602	-0.171228	-0.337736	-0.00471945
ENSMUSG00000019984	70208	Med23	protein_coding	transformation related protein 53 inducible nuclear protein 1 [Source:MGI Symbol;Acc:MGI:1926609]	0.0427332	-1.23114	-0.299999	-0.591792	-0.00820534
ENSMUSG00000003032	16600	Klf4	protein_coding	collagen, type IV, alpha 5 [Source:MGI Symbol;Acc:MGI:88456]	0.042659	1.1753	0.233028	0.00630655	0.45975
ENSMUSG00000038580	20287	Sct	protein_coding	serine/threonine kinase 32A [Source:MGI Symbol;Acc:MGI:2442403]	0.043908	-1.77729	-0.829681	-1.63702	-0.0223439
ENSMUSG00000081451	NA	Gm12734	processed_pseudogene	ribosomal protein L14, pseudogene 1 [Source:MGI Symbol;Acc:MGI:3710579]	0.0428697	1.35187	0.434958	0.0116662	0.858249
ENSMUSG00000027968	28036	Larp7	protein_coding	secretin [Source:MGI Symbol;Acc:MGI:99466]	0.0443287	1.15486	0.207719	0.00556863	0.409868
ENSMUSG00000014850	17686	Msh3	protein_coding	fibulin 2 [Source:MGI Symbol;Acc:MGI:95488]	0.0437946	-1.27117	-0.346153	-0.683029	-0.00927722
ENSMUSG00000039911	74646	Spsb1	protein_coding	pregnancy-associated plasma protein A [Source:MGI Symbol;Acc:MGI:97479]	0.0421169	-1.24266	-0.313431	-0.618506	-0.00835635
ENSMUSG00000079941	NA	Gm11273	protein_coding	heterogeneous nuclear ribonucleoprotein A0 [Source:MGI Symbol;Acc:MGI:1924384]	0.0424446	1.19271	0.25425	0.00676652	0.501733
ENSMUSG00000021413	19134	Prpf4b	protein_coding	matrix metallopeptidase 28 (epilysin) [Source:MGI Symbol;Acc:MGI:2153062]	0.044575	-1.11911	-0.162345	-0.32044	-0.00424983
ENSMUSG00000062981	67270	Mrpl42	protein_coding	natriuretic peptide type C [Source:MGI Symbol;Acc:MGI:97369]	0.0445167	1.15621	0.209408	0.00546575	0.413351
ENSMUSG00000026241	18159	Nppc	protein_coding	valosin containing protein lysine (K) methyltransferase [Source:MGI Symbol;Acc:MGI:2684917]	0.0445602	-1.34258	-0.425005	-0.838953	-0.0110565
ENSMUSG00000049882	207965	Vcpkmt	protein_coding	pre-mRNA processing factor 4B [Source:MGI Symbol;Acc:MGI:109584]	0.0444833	1.30697	0.386222	0.00996589	0.762478
ENSMUSG00000020682	118453	Mmp28	protein_coding	mitochondrial ribosomal protein L42 [Source:MGI Symbol;Acc:MGI:1333774]	0.0444991	-1.67176	-0.741365	-1.46365	-0.0190765
ENSMUSG00000042350	68497	Arel1	protein_coding	transcription elongation factor A like 9 [Source:MGI Symbol;Acc:MGI:109567]	0.0448374	-1.2887	-0.36592	-0.722598	-0.00924196
ENSMUSG00000001999	109778	Blvra	protein_coding	apoptosis resistant E3 ubiquitin protein ligase 1 [Source:MGI Symbol;Acc:MGI:1915747]	0.0446727	1.15529	0.208261	0.00519882	0.411323
ENSMUSG00000026849	30931	Tor1a	protein_coding	RUN and FYVE domain containing 3 [Source:MGI Symbol;Acc:MGI:106484]	0.044769	-1.19762	-0.260172	-0.513854	-0.00649076
ENSMUSG00000029291	52822	Rufy3	protein_coding	KN motif and ankyrin repeat domains 1 [Source:MGI Symbol;Acc:MGI:2147707]	0.0448048	-1.16777	-0.223761	-0.441974	-0.00554677
ENSMUSG00000032702	107351	Kank1	protein_coding	torsin family 1, member A (torsin A) [Source:MGI Symbol;Acc:MGI:1353568]	0.0447363	-1.16883	-0.225059	-0.444577	-0.00553983
ENSMUSG00000042712	22381	Tceal9	protein_coding	biliverdin reductase A [Source:MGI Symbol;Acc:MGI:88170]	0.0447331	1.14844	0.199676	0.00488346	0.394468
ENSMUSG00000055491	226169	Pprc1	protein_coding	sarcoglycan, beta (dystrophin-associated glycoprotein) [Source:MGI Symbol;Acc:MGI:1346523]	0.0450539	-1.21511	-0.281084	-0.555428	-0.00673988
ENSMUSG00000031299	18597	Pdha1	protein_coding	enhancer of mRNA decapping 3 [Source:MGI Symbol;Acc:MGI:2142951]	0.0453756	-1.13881	-0.187522	-0.370612	-0.00443262
ENSMUSG00000029156	24051	Sgcb	protein_coding	ELMO/CED-12 domain containing 1 [Source:MGI Symbol;Acc:MGI:3583900]	0.0450845	-1.263	-0.33685	-0.665815	-0.0078849
ENSMUSG00000041986	270162	Elmod1	protein_coding	ribosomal protein S27 [Source:MGI Symbol;Acc:MGI:1888676]	0.0453864	1.29073	0.368191	0.00856408	0.727818
ENSMUSG00000028948	74035	Nol9	protein_coding	transmembrane protein 126A [Source:MGI Symbol;Acc:MGI:1913521]	0.0453084	1.20945	0.274355	0.00617327	0.542537
ENSMUSG00000035495	272027	Tstd2	protein_coding	mediator complex subunit 19 [Source:MGI Symbol;Acc:MGI:1914234]	0.045338	-1.25615	-0.329012	-0.650682	-0.00734315
ENSMUSG00000020946	56494	Gosr2	protein_coding	peroxisome proliferative activated receptor, gamma, coactivator-related 1 [Source:MGI Symbol;Acc:MGI:2385096]	0.0449362	-1.12958	-0.175781	-0.347646	-0.00391565
ENSMUSG00000030615	66271	Tmem126a	protein_coding	ribosomal protein L19, pseudogene 11 [Source:MGI Symbol;Acc:MGI:3642193]	0.0453535	1.13533	0.183115	0.00406104	0.362169
ENSMUSG00000066406	75547	Akap13	protein_coding	nucleolar protein 9 [Source:MGI Symbol;Acc:MGI:1921285]	0.0452414	-1.17641	-0.234386	-0.463603	-0.00516921
ENSMUSG00000027080	381379	Med19	protein_coding	pre B cell leukemia homeobox 2 [Source:MGI Symbol;Acc:MGI:1341793]	0.0454058	1.12459	0.169397	0.00373256	0.335062
ENSMUSG00000081094	NA	Rpl19-ps11	processed_pseudogene	MAX interactor 1, dimerization protein [Source:MGI Symbol;Acc:MGI:97245]	0.0453543	1.20267	0.26624	0.00584651	0.526634
ENSMUSG00000025025	17859	Mxi1	protein_coding	pyruvate dehydrogenase E1 alpha 1 [Source:MGI Symbol;Acc:MGI:97532]	0.0450064	1.18744	0.247853	0.00544178	0.490264
ENSMUSG00000038957	353190	Edc3	protein_coding	A kinase (PRKA) anchor protein 13 [Source:MGI Symbol;Acc:MGI:2676556]	0.0453339	-1.16171	-0.216253	-0.427781	-0.00472578
ENSMUSG00000090733	57294	Rps27	protein_coding	thiosulfate sulfurtransferase (rhodanese)-like domain containing 2 [Source:MGI Symbol;Acc:MGI:3039624]	0.0452791	1.18006	0.238864	0.00520747	0.47252
ENSMUSG00000034673	18515	Pbx2	protein_coding	golgi SNAP receptor complex member 2 [Source:MGI Symbol;Acc:MGI:1927204]	0.045288	1.25684	0.329802	0.00715918	0.652446
ENSMUSG00000031529	21951	Tnks	protein_coding	tankyrase, TRF1-interacting ankyrin-related ADP-ribose polymerase [Source:MGI Symbol;Acc:MGI:1341087]	0.0454624	-1.24558	-0.31682	-0.626849	-0.00679078
ENSMUSG00000026584	240880	Scyl3	protein_coding	SCY1-like 3 (S. cerevisiae) [Source:MGI Symbol;Acc:MGI:1921385]	0.0455197	-1.16662	-0.222338	-0.439973	-0.00470424
ENSMUSG00000073233	NA	Gm9144	processed_pseudogene	predicted gene 14167 [Source:MGI Symbol;Acc:MGI:3651481]	0.045623	-1.44035	-0.526415	-1.04187	-0.0109583
ENSMUSG00000087433	102633071	Gm14167	antisense	predicted gene 9144 [Source:MGI Symbol;Acc:MGI:3643264]	0.0455905	1.43508	0.521126	0.0107667	1.03148
ENSMUSG00000049124	NA	Gm8186	processed_pseudogene	predicted gene 8186 [Source:MGI Symbol;Acc:MGI:3643110]	0.0456606	1.16803	0.224076	0.004589	0.443564
ENSMUSG00000027010	78830	Slc25a12	protein_coding	transcription factor 12 [Source:MGI Symbol;Acc:MGI:101877]	0.0457646	-1.11314	-0.154639	-0.306158	-0.00312051
ENSMUSG00000032228	21406	Tcf12	protein_coding	TM2 domain containing 1 [Source:MGI Symbol;Acc:MGI:2137022]	0.0457806	-1.12882	-0.17481	-0.346128	-0.00349259
ENSMUSG00000028563	94043	Tm2d1	protein_coding	solute carrier family 25 (mitochondrial carrier, Aralar), member 12 [Source:MGI Symbol;Acc:MGI:1926080]	0.045723	-1.51077	-0.595281	-1.17871	-0.0118474
ENSMUSG00000031161	15185	Hdac6	protein_coding	proteasome (prosome, macropain) 26S subunit, ATPase 3, interacting protein [Source:MGI Symbol;Acc:MGI:1098610]	0.0460665	-1.18145	-0.240564	-0.47652	-0.00460716
ENSMUSG00000018008	72318	Cyth4	protein_coding	mitogen-activated protein kinase 8 interacting protein 3 [Source:MGI Symbol;Acc:MGI:1353598]	0.04608	-1.30694	-0.386189	-0.765117	-0.00726001
ENSMUSG00000019303	19183	Psmc3ip	protein_coding	WASH complex subunit 5 [Source:MGI Symbol;Acc:MGI:2146110]	0.0460805	1.1533	0.205763	0.00381268	0.407713
ENSMUSG00000024163	30957	Mapk8ip3	protein_coding	cytohesin 4 [Source:MGI Symbol;Acc:MGI:2441702]	0.0460103	-1.18083	-0.239796	-0.475165	-0.0044278
ENSMUSG00000022350	223593	Washc5	protein_coding	syncoilin [Source:MGI Symbol;Acc:MGI:1916078]	0.0461056	-1.12528	-0.170286	-0.337427	-0.00314388
ENSMUSG00000001333	68828	Sync	protein_coding	histone deacetylase 6 [Source:MGI Symbol;Acc:MGI:1333752]	0.0459369	-1.38704	-0.472004	-0.93535	-0.00865749
ENSMUSG00000038622	69790	Med30	protein_coding	mediator complex subunit 30 [Source:MGI Symbol;Acc:MGI:1917040]	0.0461428	1.35341	0.436598	0.0079304	0.865265
ENSMUSG00000020790	11736	Ankfy1	protein_coding	ankyrin repeat and FYVE domain containing 1 [Source:MGI Symbol;Acc:MGI:1337008]	0.0462306	-1.22071	-0.28772	-0.570334	-0.00510521
ENSMUSG00000038545	66515	Cul7	protein_coding	gem nuclear organelle associated protein 6 [Source:MGI Symbol;Acc:MGI:1914492]	0.0478699	-1.19072	-0.251834	-0.499433	-0.00423455
ENSMUSG00000024712	54391	Rfk	protein_coding	ribosomal protein S15A [Source:MGI Symbol;Acc:MGI:2389091]	0.048102	1.14273	0.192489	0.00319784	0.381781
ENSMUSG00000045031	207175	Cetn4	protein_coding	ribosomal protein S25 [Source:MGI Symbol;Acc:MGI:1922867]	0.0482438	1.22987	0.298507	0.00493095	0.592083
ENSMUSG00000024892	18563	Pcx	protein_coding	syndecan 4 [Source:MGI Symbol;Acc:MGI:1349164]	0.0489642	-1.23064	-0.299414	-0.593913	-0.00491625
ENSMUSG00000031660	26992	Brd7	protein_coding	structural maintenance of chromosomes 6 [Source:MGI Symbol;Acc:MGI:1914491]	0.0484335	1.11741	0.160157	0.00262808	0.317687
ENSMUSG00000049470	93736	Aff4	protein_coding	peptidylprolyl isomerase domain and WD repeat containing 1 [Source:MGI Symbol;Acc:MGI:2443069]	0.0485583	-1.1515	-0.203518	-0.403749	-0.00328772
ENSMUSG00000074971	67606	Fibin	protein_coding	glial cell line derived neurotrophic factor family receptor alpha 2 [Source:MGI Symbol;Acc:MGI:1195462]	0.0491815	-1.22973	-0.298339	-0.592017	-0.00466078
ENSMUSG00000038759	70699	Nup205	protein_coding	FYVE, RhoGEF and PH domain containing 2 [Source:MGI Symbol;Acc:MGI:1347084]	0.047515	-1.20933	-0.274213	-0.544189	-0.0042372
ENSMUSG00000031557	83436	Plekha2	protein_coding	pyruvate carboxylase [Source:MGI Symbol;Acc:MGI:97520]	0.0465075	-1.15848	-0.212239	-0.421247	-0.00323057
ENSMUSG00000006715	57441	Gmnn	protein_coding	Rab40B, member RAS oncogene family [Source:MGI Symbol;Acc:MGI:2183451]	0.0473705	1.17823	0.236615	0.00358518	0.469645
ENSMUSG00000039449	67229	Prpf18	protein_coding	peptidylprolyl isomerase D (cyclophilin D) [Source:MGI Symbol;Acc:MGI:1914988]	0.0489371	-1.14773	-0.198778	-0.394822	-0.00273505
ENSMUSG00000079469	55981	Pigb	protein_coding	distal membrane arm assembly complex 1 [Source:MGI Symbol;Acc:MGI:1914178]	0.0483782	-1.20491	-0.268924	-0.534247	-0.00360154
ENSMUSG00000012640	69930	Zfp715	protein_coding	sema domain, immunoglobulin domain (Ig), short basic domain, secreted, (semaphorin) 3C [Source:MGI Symbol;Acc:MGI:107557]	0.0474685	-1.29527	-0.373258	-0.741525	-0.00499065
ENSMUSG00000058400	229214	Qrfpr	protein_coding	coenzyme Q9 [Source:MGI Symbol;Acc:MGI:1915164]	0.0483225	1.21021	0.275259	0.0036733	0.546845
ENSMUSG00000052632	211914	Asap2	protein_coding	Bardet-Biedl syndrome 10 (human) [Source:MGI Symbol;Acc:MGI:1919019]	0.0488362	-1.18315	-0.242628	-0.482109	-0.00314831
ENSMUSG00000028268	55932	Gbp3	protein_coding	ribosomal protein L35 [Source:MGI Symbol;Acc:MGI:1913739]	0.0473648	1.19824	0.260915	0.00334021	0.51849
ENSMUSG00000054871	72309	Tmem158	protein_coding	predicted gene 5141 [Source:MGI Symbol;Acc:MGI:3779466]	0.0473954	1.62579	0.701137	0.00897391	1.3933
ENSMUSG00000029238	12753	Clock	protein_coding	3-hydroxyacyl-CoA dehydratase 3 [Source:MGI Symbol;Acc:MGI:1889341]	0.0491565	-1.1811	-0.240129	-0.477211	-0.00304791
ENSMUSG00000006920	14055	Ezh1	protein_coding	CBFA2/RUNX1 translocation partner 2 [Source:MGI Symbol;Acc:MGI:1333833]	0.0478154	-1.21044	-0.275535	-0.547598	-0.00347186
ENSMUSG00000062997	66489	Rpl35	protein_coding	RAB23, member RAS oncogene family [Source:MGI Symbol;Acc:MGI:99833]	0.0487692	1.20332	0.267024	0.00329568	0.530753
ENSMUSG00000025170	217371	Rab40b	protein_coding	enhancer of zeste 1 polycomb repressive complex 2 subunit [Source:MGI Symbol;Acc:MGI:1097695]	0.0473103	-1.65345	-0.725475	-1.44202	-0.00893438
ENSMUSG00000091183	380850	Gm5141	protein_coding	adenylosuccinate synthetase like 1 [Source:MGI Symbol;Acc:MGI:87947]	0.0477687	-1.43376	-0.519807	-1.03327	-0.00634019
ENSMUSG00000038174	213056	Fam126b	protein_coding	acyl-Coenzyme A dehydrogenase, short/branched chain [Source:MGI Symbol;Acc:MGI:1914135]	0.0482722	-1.22029	-0.287226	-0.571022	-0.00343043
ENSMUSG00000050936	NA	Gm42743	lincRNA	pleckstrin homology domain-containing, family A (phosphoinositide binding specific) member 2 [Source:MGI Symbol;Acc:MGI:1928144]	0.0467587	-1.44728	-0.533345	-1.06035	-0.00634365
ENSMUSG00000028780	20348	Sema3c	protein_coding	keratinocyte associated protein 2 [Source:MGI Symbol;Acc:MGI:1913309]	0.0490537	-1.1922	-0.253628	-0.50425	-0.00300571
ENSMUSG00000024013	26382	Fgd2	protein_coding	ribosomal protein L38, pseudogene 2 [Source:MGI Symbol;Acc:MGI:3646625]	0.0476914	-1.95836	-0.969649	-1.92802	-0.011278
ENSMUSG00000027365	58800	Trpm7	protein_coding	somatostatin receptor 2 [Source:MGI Symbol;Acc:MGI:98328]	0.0476463	-1.18379	-0.243414	-0.484027	-0.00280084
ENSMUSG00000075700	69227	Selenot	protein_coding	guanylate binding protein 3 [Source:MGI Symbol;Acc:MGI:1926263]	0.0472678	1.14579	0.196347	0.00216718	0.390527
ENSMUSG00000047904	20606	Sstr2	protein_coding	small nuclear ribonucleoprotein polypeptide G [Source:MGI Symbol;Acc:MGI:1915261]	0.049069	-1.32286	-0.403665	-0.802886	-0.00444433
ENSMUSG00000020973	109065	Dnaaf2	protein_coding	myosin, heavy chain 15 [Source:MGI Symbol;Acc:MGI:3643515]	0.0491739	1.22286	0.290262	0.00318826	0.577336
ENSMUSG00000080921	NA	Rpl38-ps2	processed_pseudogene	riboflavin kinase [Source:MGI Symbol;Acc:MGI:1914688]	0.046467	1.21293	0.278495	0.00300697	0.553983
ENSMUSG00000011148	11565	Adssl1	protein_coding	transient receptor potential cation channel, subfamily M, member 7 [Source:MGI Symbol;Acc:MGI:1929996]	0.0475413	-1.36612	-0.450087	-0.895479	-0.00469529
ENSMUSG00000038533	12396	Cbfa2t2	protein_coding	pre-mRNA processing factor 18 [Source:MGI Symbol;Acc:MGI:1914479]	0.0470661	-1.18246	-0.241795	-0.481121	-0.00246913
ENSMUSG00000055760	67242	Gemin6	protein_coding	abhydrolase domain containing 4 [Source:MGI Symbol;Acc:MGI:1915938]	0.0484106	1.18221	0.241488	0.00240394	0.480572
ENSMUSG00000067608	NA	Pcna-ps2	processed_pseudogene	Alport syndrome, mental retardation, midface hypoplasia and elliptocytosis chromosomal region gene 1 [Source:MGI Symbol;Acc:MGI:1860206]	0.0491257	1.16299	0.217835	0.00210617	0.433564
ENSMUSG00000028173	68151	Wls	protein_coding	nuclear transcription factor, X-box binding-like 1 [Source:MGI Symbol;Acc:MGI:1923646]	0.0486716	-1.11888	-0.162052	-0.322546	-0.00155924
ENSMUSG00000008683	267019	Rps15a	protein_coding	AF4/FMR2 family, member 4 [Source:MGI Symbol;Acc:MGI:2136171]	0.0465631	1.14981	0.201398	0.0017846	0.401012
ENSMUSG00000024232	68010	Bambi	protein_coding	inositol polyphosphate-5-phosphatase D [Source:MGI Symbol;Acc:MGI:107357]	0.048813	1.19038	0.251417	0.00213598	0.500699
ENSMUSG00000032966	14225	Fkbp1a	protein_coding	RIB43A domain with coiled-coils 2 [Source:MGI Symbol;Acc:MGI:1914997]	0.0485926	-1.23253	-0.301619	-0.600705	-0.00253377
ENSMUSG00000083044	NA	Gm12416	processed_pseudogene	geminin [Source:MGI Symbol;Acc:MGI:1927344]	0.0467733	1.3719	0.456172	0.00382398	0.908521
ENSMUSG00000009927	75617	Rps25	protein_coding	Nfat activating molecule with ITAM motif 1 [Source:MGI Symbol;Acc:MGI:1921289]	0.0486579	1.16	0.21412	0.00175446	0.426485
ENSMUSG00000030861	66885	Acadsb	protein_coding	avian reticuloendotheliosis viral (v-rel) oncogene related B [Source:MGI Symbol;Acc:MGI:103289]	0.0486826	-1.15095	-0.202824	-0.404014	-0.00163486
ENSMUSG00000031782	67914	Coq9	protein_coding	inhibitor of growth family, member 5 [Source:MGI Symbol;Acc:MGI:1922816]	0.0487165	-1.11301	-0.154472	-0.307734	-0.00120859
ENSMUSG00000097318	NA	1700007L15Rik	bidirectional_promoter_lncRNA	wntless WNT ligand secretion mediator [Source:MGI Symbol;Acc:MGI:1915401]	0.0479405	1.27656	0.352264	0.00275063	0.701777
ENSMUSG00000039000	100763	Ube3c	protein_coding	telomeric repeat binding factor 2, interacting protein [Source:MGI Symbol;Acc:MGI:1929871]	0.0488901	-1.16101	-0.215385	-0.429099	-0.00167157
ENSMUSG00000028398	66928	Dmac1	protein_coding	centrin 4 [Source:MGI Symbol;Acc:MGI:2677454]	0.0464867	1.14313	0.192994	0.00145947	0.384529
ENSMUSG00000040997	105501	Abhd4	protein_coding	selenoprotein T [Source:MGI Symbol;Acc:MGI:1916477]	0.0476405	-1.12452	-0.169305	-0.337356	-0.00125464
ENSMUSG00000020608	67241	Smc6	protein_coding	phosphatidylinositol glycan anchor biosynthesis, class B [Source:MGI Symbol;Acc:MGI:1891825]	0.0471433	1.12043	0.164049	0.00119799	0.326899
ENSMUSG00000045268	195522	Zfp691	protein_coding	RIKEN cDNA 1700007L15 gene [Source:MGI Symbol;Acc:MGI:1916581]	0.0483258	-1.21712	-0.283467	-0.564897	-0.00203791
ENSMUSG00000031697	56452	Orc6	protein_coding	WD repeat domain 13 [Source:MGI Symbol;Acc:MGI:1914661]	0.0486238	1.12163	0.1656	0.00111321	0.330088
ENSMUSG00000021713	238831	Ppwd1	protein_coding	transmembrane protein 158 [Source:MGI Symbol;Acc:MGI:1919559]	0.0472684	1.20928	0.274155	0.00184167	0.546467
ENSMUSG00000093686	NA	Gm4705	processed_pseudogene	solute carrier family 11 (proton-coupled divalent metal ion transporters), member 2 [Source:MGI Symbol;Acc:MGI:1345279]	0.0491888	1.21821	0.284758	0.0019077	0.567608
ENSMUSG00000022431	67747	Ribc2	protein_coding	aminoadipate-semialdehyde dehydrogenase-phosphopantetheinyl transferase [Source:MGI Symbol;Acc:MGI:1914868]	0.0491363	1.4759	0.561598	0.00368233	1.11951
ENSMUSG00000031290	210297	Lrch2	protein_coding	solute carrier family 7 (cationic amino acid transporter, y+ system), member 6 [Source:MGI Symbol;Acc:MGI:2142598]	0.0489763	1.29731	0.375524	0.00242563	0.748623
ENSMUSG00000031166	73447	Wdr13	protein_coding	cytochrome b561 family, member A3 [Source:MGI Symbol;Acc:MGI:2686925]	0.0491136	-1.16276	-0.217555	-0.433716	-0.00139466
ENSMUSG00000058099	74039	Nfam1	protein_coding	cullin 7 [Source:MGI Symbol;Acc:MGI:1913765]	0.0464248	-1.69143	-0.758243	-1.51175	-0.00473959
ENSMUSG00000072889	100978	Nfxl1	protein_coding	ubiquitin protein ligase E3C [Source:MGI Symbol;Acc:MGI:2140998]	0.048336	1.22903	0.29752	0.00184062	0.593199
ENSMUSG00000002983	19698	Relb	protein_coding	ArfGAP with SH3 domain, ankyrin repeat and PH domain 2 [Source:MGI Symbol;Acc:MGI:2685438]	0.0472311	1.3565	0.439888	0.00269882	0.877078
ENSMUSG00000026283	66262	Ing5	protein_coding	fin bud initiation factor homolog (zebrafish) [Source:MGI Symbol;Acc:MGI:1914856]	0.0466746	-1.20582	-0.270008	-0.538403	-0.00161368
ENSMUSG00000004768	19335	Rab23	protein_coding	predicted gene 12416 [Source:MGI Symbol;Acc:MGI:3650588]	0.0482036	-1.16984	-0.226311	-0.451325	-0.00129667
ENSMUSG00000033712	219158	Ccar2	protein_coding	circadian locomotor output cycles kaput [Source:MGI Symbol;Acc:MGI:99698]	0.0472908	-1.19067	-0.251777	-0.502136	-0.00141723
ENSMUSG00000037339	74504	Fam53a	protein_coding	leucine-rich repeats and calponin homology (CH) domain containing 2 [Source:MGI Symbol;Acc:MGI:2147870]	0.0486134	-1.33839	-0.420496	-0.838667	-0.00232462
ENSMUSG00000026288	16331	Inpp5d	protein_coding	origin recognition complex, subunit 6 [Source:MGI Symbol;Acc:MGI:1929285]	0.0485573	-1.36536	-0.449277	-0.896072	-0.00248223
ENSMUSG00000035759	71769	Bbs10	protein_coding	solute carrier family 4 (anion exchanger), member 3 [Source:MGI Symbol;Acc:MGI:109350]	0.0492108	-1.3623	-0.446039	-0.889662	-0.00241593
ENSMUSG00000024665	56473	Fads2	protein_coding	bromodomain containing 7 [Source:MGI Symbol;Acc:MGI:1349766]	0.0465096	-1.16272	-0.2175	-0.433836	-0.00116429
ENSMUSG00000033430	57321	Terf2ip	protein_coding	FK506 binding protein 1a [Source:MGI Symbol;Acc:MGI:95541]	0.0481999	-1.25575	-0.328553	-0.65541	-0.00169675
ENSMUSG00000027804	67738	Ppid	protein_coding	transcription termination factor, RNA polymerase II [Source:MGI Symbol;Acc:MGI:1921294]	0.048953	1.14314	0.193008	0.000954297	0.385061
ENSMUSG00000025085	226251	Ablim1	protein_coding	family with sequence similarity 53, member A [Source:MGI Symbol;Acc:MGI:1919225]	0.0488122	-1.16881	-0.225043	-0.448982	-0.00110488
ENSMUSG00000040549	75786	Ckap5	protein_coding	cytoskeleton associated protein 5 [Source:MGI Symbol;Acc:MGI:1923036]	0.048947	-1.16101	-0.215386	-0.429717	-0.00105504
ENSMUSG00000033222	74044	Ttf2	protein_coding	zinc finger protein 691 [Source:MGI Symbol;Acc:MGI:3041163]	0.0484577	-1.17012	-0.226655	-0.452207	-0.0011039
ENSMUSG00000017009	20971	Sdc4	protein_coding	predicted gene 4705 [Source:MGI Symbol;Acc:MGI:3782885]	0.0485622	-1.16067	-0.214952	-0.428869	-0.00103561
ENSMUSG00000031904	330836	Slc7a6	protein_coding	fatty acid desaturase 2 [Source:MGI Symbol;Acc:MGI:1930079]	0.0488497	-1.19793	-0.260541	-0.519842	-0.00124056
ENSMUSG00000042747	66059	Krtcap2	protein_coding	actin-binding LIM protein 1 [Source:MGI Symbol;Acc:MGI:1194500]	0.0489446	1.14117	0.190516	0.000838224	0.380194
ENSMUSG00000057278	68011	Snrpg	protein_coding	tubulin, gamma complex associated protein 4 [Source:MGI Symbol;Acc:MGI:1196293]	0.049079	1.15895	0.212821	0.00092122	0.424721
ENSMUSG00000027263	51885	Tubgcp4	protein_coding	zinc finger protein 715 [Source:MGI Symbol;Acc:MGI:1917180]	0.047148	-1.20002	-0.26306	-0.524993	-0.00112635
ENSMUSG00000034445	225912	Cyb561a3	protein_coding	family with sequence similarity 126, member B [Source:MGI Symbol;Acc:MGI:1098784]	0.047449	-1.17986	-0.238615	-0.476247	-0.000983233
ENSMUSG00000042225	56068	Ammecr1	protein_coding	predicted gene 42743 [Source:MGI Symbol;Acc:MGI:5662880]	0.0474594	1.20257	0.266115	0.00108142	0.531148
ENSMUSG00000025894	67618	Aasdhppt	protein_coding	nucleoporin 205 [Source:MGI Symbol;Acc:MGI:2141625]	0.0467103	1.15075	0.202578	0.000813224	0.404344
ENSMUSG00000033629	57874	Hacd3	protein_coding	pyroglutamylated RFamide peptide receptor [Source:MGI Symbol;Acc:MGI:2677633]	0.0471533	-1.10025	-0.137838	-0.275136	-0.000540363
ENSMUSG00000092009	667772	Myh15	protein_coding	proliferating cell nuclear antigen pseudogene 2 [Source:MGI Symbol;Acc:MGI:97505]	0.0479305	-1.36105	-0.444726	-0.887744	-0.00170729
ENSMUSG00000022103	14586	Gfra2	protein_coding	dynein, axonemal assembly factor 2 [Source:MGI Symbol;Acc:MGI:1923566]	0.0476518	-1.34246	-0.424883	-0.84815	-0.00161612
ENSMUSG00000023030	18174	Slc11a2	protein_coding	BMP and activin membrane-bound inhibitor [Source:MGI Symbol;Acc:MGI:1915260]	0.0481796	-1.14826	-0.199444	-0.398136	-0.000751819
ENSMUSG00000006576	20536	Slc4a3	protein_coding	cell cycle activator and apoptosis regulator 2 [Source:MGI Symbol;Acc:MGI:2444228]	0.0487907	-1.20989	-0.274878	-0.548748	-0.00100803
ENSMUSG00000039485	72480	Tspyl4	protein_coding	mitochondrial calcium uniporter dominant negative beta subunit [Source:MGI Symbol;Acc:MGI:1914065]	0.0495121	-1.13825	-0.186818	-0.373088	-0.000548838
ENSMUSG00000041488	20908	Stx3	protein_coding	holocarboxylase synthetase (biotin- [propriony-Coenzyme A-carboxylase (ATP-hydrolysing)] ligase) [Source:MGI Symbol;Acc:MGI:894646]	0.0494546	1.1827	0.242088	0.000699742	0.483477
ENSMUSG00000080848	NA	Gm9385	processed_pseudogene	syntaxin 3 [Source:MGI Symbol;Acc:MGI:103077]	0.0493775	1.3123	0.392097	0.00112369	0.783071
ENSMUSG00000018001	19159	Cyth3	protein_coding	predicted gene 14276 [Source:MGI Symbol;Acc:MGI:3701955]	0.0494244	-1.20526	-0.269345	-0.537926	-0.000763131
ENSMUSG00000082163	NA	Gm14276	processed_pseudogene	ATP-binding cassette, sub-family B (MDR/TAP), member 7 [Source:MGI Symbol;Acc:MGI:109533]	0.0495423	-1.38031	-0.464991	-0.928739	-0.00124255
ENSMUSG00000040820	110948	Hlcs	protein_coding	methionine sulfoxide reductase A [Source:MGI Symbol;Acc:MGI:106916]	0.0494929	-1.3338	-0.415543	-0.830035	-0.00105206
ENSMUSG00000054733	110265	Msra	protein_coding	cytohesin 3 [Source:MGI Symbol;Acc:MGI:1335107]	0.0493898	-1.14132	-0.190708	-0.380966	-0.000448811
ENSMUSG00000027994	66815	Mcub	protein_coding	LY6/PLAUR domain containing 6 [Source:MGI Symbol;Acc:MGI:2443848]	0.0495754	1.20577	0.26996	0.000611231	0.539308
ENSMUSG00000031333	11306	Abcb7	protein_coding	predicted pseudogene 9385 [Source:MGI Symbol;Acc:MGI:3646182]	0.0493828	-1.32364	-0.40451	-0.808162	-0.00085899
ENSMUSG00000050447	320343	Lypd6	protein_coding	TSPY-like 4 [Source:MGI Symbol;Acc:MGI:106393]	0.0493673	-1.30953	-0.389051	-0.777336	-0.000766428
ENSMUSG00000021048	108156	Mthfd1	protein_coding	methylenetetrahydrofolate dehydrogenase (NADP+ dependent), methenyltetrahydrofolate cyclohydrolase, formyltetrahydrofolate synthase [Source:MGI Symbol;Acc:MGI:1342005]	0.0496528	-1.13848	-0.187109	-0.373916	-0.000301316
ENSMUSG00000031889	234678	D230025D16Rik	protein_coding	RIKEN cDNA D230025D16 gene [Source:MGI Symbol;Acc:MGI:2443049]	0.049835	-1.29627	-0.37437	-0.748453	-0.000286355
ENSMUSG00000036473	224617	Tbc1d24	protein_coding	immediate early response 3 [Source:MGI Symbol;Acc:MGI:104814]	0.0499043	-1.21589	-0.282014	-0.563838	-0.000189304
ENSMUSG00000039148	20227	Sart1	protein_coding	TBC1 domain family, member 24 [Source:MGI Symbol;Acc:MGI:2443456]	0.0498552	1.20233	0.265839	0.000161633	0.531517
ENSMUSG00000034993	26949	Vat1	protein_coding	vesicle amine transport 1 [Source:MGI Symbol;Acc:MGI:1349450]	0.0498745	1.1939	0.25568	0.000148715	0.511211
ENSMUSG00000003541	15937	Ier3	protein_coding	squamous cell carcinoma antigen recognized by T cells 1 [Source:MGI Symbol;Acc:MGI:1309453]	0.0498688	1.21677	0.283051	0.000125525	0.565977
ENSMUSG00000050605	22719	Zfp61	protein_coding	zinc finger protein 61 [Source:MGI Symbol;Acc:MGI:99663]	0.0499723	-1.17233	-0.229375	-0.458721	-2.94234e-05
ENSMUSG00000068099	NA	1500009C09Rik	protein_coding	RIKEN cDNA 1500009C09 gene [Source:MGI Symbol;Acc:MGI:1923755]	0.0499823	-1.26686	-0.341256	-0.682484	-2.79391e-05
