# Supplementary material for: Targeted ASO-mediated Atp1a2 knockdown in astrocytes reduces SOD1 aggregation and accelerates disease onset in mutant SOD1 mice
Source: PLoS One. 2023 Nov 28;18(11):e0294731. doi: 10.1371/journal.pone.0294731 (PMC10683999; doi:10.1371/journal.pone.0294731)
Supplement: S4 Table — p<0.05: 1080 upregulated and 976 downregulated genes corresponding to the volcano plot in Fig 7B. (XLSX) [file pone.0294731.s013.xlsx]

## Sheet: S4 Table_Fig7B_ASO3vctrlp<0.05
S4 Table_Figure 7B. ASO3 v ctrl, p<0.05, SOD1*G93A primary mouse astrocytes
Ensembl_Stable IDs	Entrez Gene ID	Gene Name (Abbreviation)	Gene Biotype	Gene Name	sod1_aso3-sod1_ctrl_P.Value	sod1_aso3-sod1_ctrl_linearFC	sod1_aso3-sod1_ctrl_logFC	sod1_aso3-sod1_ctrl_CI.L	sod1_aso3-sod1_ctrl_CI.R
ENSMUSG00000029816	93695	Gpnmb	protein_coding	glycoprotein (transmembrane) nmb [Source:MGI Symbol;Acc:MGI:1934765]	2.66368e-06	-1.41296	-0.49872	-0.677701	-0.319739
ENSMUSG00000051359	52589	Ncald	protein_coding	neurocalcin delta [Source:MGI Symbol;Acc:MGI:1196326]	6.58468e-06	-1.31055	-0.390173	-0.538255	-0.242091
ENSMUSG00000025025	17859	Mxi1	protein_coding	MAX interactor 1, dimerization protein [Source:MGI Symbol;Acc:MGI:97245]	3.77659e-05	1.50705	0.591726	0.33904	0.844412
ENSMUSG00000021731	59054	Mrps30	protein_coding	mitochondrial ribosomal protein S30 [Source:MGI Symbol;Acc:MGI:1926237]	4.94183e-05	1.89412	0.92153	0.520231	1.32283
ENSMUSG00000022103	14586	Gfra2	protein_coding	glial cell line derived neurotrophic factor family receptor alpha 2 [Source:MGI Symbol;Acc:MGI:1195462]	5.0336e-05	-2.22546	-1.15411	-1.65737	-0.650846
ENSMUSG00000032763	216136	Ilvbl	protein_coding	ilvB (bacterial acetolactate synthase)-like [Source:MGI Symbol;Acc:MGI:1351911]	5.75227e-05	-1.31652	-0.396727	-0.571442	-0.222011
ENSMUSG00000045826	19265	Ptprcap	protein_coding	protein tyrosine phosphatase, receptor type, C polypeptide-associated protein [Source:MGI Symbol;Acc:MGI:97811]	7.25676e-05	39.606	5.30765	2.92897	7.68632
ENSMUSG00000017412	12298	Cacnb4	protein_coding	calcium channel, voltage-dependent, beta 4 subunit [Source:MGI Symbol;Acc:MGI:103301]	8.06375e-05	-1.47565	-0.561346	-0.814952	-0.307739
ENSMUSG00000001300	13642	Efnb2	protein_coding	ephrin B2 [Source:MGI Symbol;Acc:MGI:105097]	9.47043e-05	1.34841	0.431255	0.233986	0.628524
ENSMUSG00000007097	98660	Atp1a2	protein_coding	ATPase, Na+/K+ transporting, alpha 2 polypeptide [Source:MGI Symbol;Acc:MGI:88106]	0.000114625	-1.66356	-0.734275	-1.07523	-0.393323
ENSMUSG00000033184	66676	Tmed7	protein_coding	transmembrane p24 trafficking protein 7 [Source:MGI Symbol;Acc:MGI:1913926]	0.000117638	1.50003	0.58499	0.312798	0.857183
ENSMUSG00000041483	226442	Zfp281	protein_coding	zinc finger protein 281 [Source:MGI Symbol;Acc:MGI:3029290]	0.000128897	1.33884	0.42098	0.223668	0.618293
ENSMUSG00000010064	76257	Slc38a3	protein_coding	solute carrier family 38, member 3 [Source:MGI Symbol;Acc:MGI:1923507]	0.000150753	-1.34111	-0.423431	-0.624415	-0.222446
ENSMUSG00000060579	14198	Fhit	protein_coding	fragile histidine triad gene [Source:MGI Symbol;Acc:MGI:1277947]	0.000157502	-1.89487	-0.922102	-1.36135	-0.482855
ENSMUSG00000031841	12554	Cdh13	protein_coding	cadherin 13 [Source:MGI Symbol;Acc:MGI:99551]	0.000169404	-1.31922	-0.399684	-0.591214	-0.208153
ENSMUSG00000046709	26414	Mapk10	protein_coding	mitogen-activated protein kinase 10 [Source:MGI Symbol;Acc:MGI:1346863]	0.000204772	-1.33502	-0.416866	-0.619799	-0.213933
ENSMUSG00000039361	233489	Picalm	protein_coding	phosphatidylinositol binding clathrin assembly protein [Source:MGI Symbol;Acc:MGI:2385902]	0.000216484	1.28614	0.363044	0.185484	0.540605
ENSMUSG00000036975	66343	Tmem177	protein_coding	transmembrane protein 177 [Source:MGI Symbol;Acc:MGI:1913593]	0.000216967	-1.2946	-0.372501	-0.554722	-0.190281
ENSMUSG00000007783	78070	Cpt1c	protein_coding	carnitine palmitoyltransferase 1c [Source:MGI Symbol;Acc:MGI:2446526]	0.000229996	-1.35371	-0.436921	-0.65171	-0.222132
ENSMUSG00000057193	68682	Slc44a2	protein_coding	solute carrier family 44, member 2 [Source:MGI Symbol;Acc:MGI:1915932]	0.00026916	-1.30025	-0.378784	-0.567514	-0.190055
ENSMUSG00000030265	16653	Kras	protein_coding	Kirsten rat sarcoma viral oncogene homolog [Source:MGI Symbol;Acc:MGI:96680]	0.000269441	1.39614	0.481445	0.241543	0.721347
ENSMUSG00000039910	17684	Cited2	protein_coding	Cbp/p300-interacting transactivator, with Glu/Asp-rich carboxy-terminal domain, 2 [Source:MGI Symbol;Acc:MGI:1306784]	0.000280732	1.52062	0.604654	0.302287	0.907022
ENSMUSG00000018379	110809	Srsf1	protein_coding	serine/arginine-rich splicing factor 1 [Source:MGI Symbol;Acc:MGI:98283]	0.000300577	1.39477	0.48003	0.238554	0.721507
ENSMUSG00000056515	106572	Rab31	protein_coding	RAB31, member RAS oncogene family [Source:MGI Symbol;Acc:MGI:1914603]	0.000303398	-1.30469	-0.383709	-0.576888	-0.190529
ENSMUSG00000097971	NA	Gm26917	lincRNA	predicted gene, 26917 [Source:MGI Symbol;Acc:MGI:5504032]	0.000304372	-1.56473	-0.645917	-0.971198	-0.320636
ENSMUSG00000061244	105504	Exoc5	protein_coding	exocyst complex component 5 [Source:MGI Symbol;Acc:MGI:2145645]	0.000305728	1.38709	0.472066	0.234243	0.709888
ENSMUSG00000030189	56449	Ybx3	protein_coding	Y box protein 3 [Source:MGI Symbol;Acc:MGI:2137670]	0.000307687	1.42661	0.512597	0.254211	0.770982
ENSMUSG00000038622	69790	Med30	protein_coding	mediator complex subunit 30 [Source:MGI Symbol;Acc:MGI:1917040]	0.000322295	1.8161	0.860843	0.425148	1.29654
ENSMUSG00000021816	19056	Ppp3cb	protein_coding	protein phosphatase 3, catalytic subunit, beta isoform [Source:MGI Symbol;Acc:MGI:107163]	0.000331849	1.41847	0.50434	0.248423	0.760258
ENSMUSG00000031753	102339	Cog4	protein_coding	component of oligomeric golgi complex 4 [Source:MGI Symbol;Acc:MGI:2142808]	0.000340287	-1.26389	-0.337871	-0.509698	-0.166045
ENSMUSG00000029167	19017	Ppargc1a	protein_coding	peroxisome proliferative activated receptor, gamma, coactivator 1 alpha [Source:MGI Symbol;Acc:MGI:1342774]	0.000356881	-1.32351	-0.404365	-0.610877	-0.197853
ENSMUSG00000002881	17936	Nab1	protein_coding	Ngfi-A binding protein 1 [Source:MGI Symbol;Acc:MGI:107564]	0.000372716	1.48999	0.575299	0.280351	0.870248
ENSMUSG00000074637	20674	Sox2	protein_coding	SRY (sex determining region Y)-box 2 [Source:MGI Symbol;Acc:MGI:98364]	0.000378303	1.53335	0.616687	0.300099	0.933276
ENSMUSG00000023942	63959	Slc29a1	protein_coding	solute carrier family 29 (nucleoside transporters), member 1 [Source:MGI Symbol;Acc:MGI:1927073]	0.000382718	-1.32965	-0.411047	-0.622285	-0.199809
ENSMUSG00000066150	20529	Slc31a1	protein_coding	solute carrier family 31, member 1 [Source:MGI Symbol;Acc:MGI:1333843]	0.00038514	-1.26619	-0.340495	-0.515575	-0.165415
ENSMUSG00000054733	110265	Msra	protein_coding	methionine sulfoxide reductase A [Source:MGI Symbol;Acc:MGI:106916]	0.00039632	-1.32286	-0.403657	-0.611749	-0.195565
ENSMUSG00000001627	15982	Ifrd1	protein_coding	interferon-related developmental regulator 1 [Source:MGI Symbol;Acc:MGI:1316717]	0.000401241	1.56439	0.645599	0.312412	0.978787
ENSMUSG00000028577	18786	Plaa	protein_coding	phospholipase A2, activating protein [Source:MGI Symbol;Acc:MGI:104810]	0.000422097	1.39104	0.47616	0.229291	0.723028
ENSMUSG00000063659	30928	Zbtb18	protein_coding	zinc finger and BTB domain containing 18 [Source:MGI Symbol;Acc:MGI:1353609]	0.000433131	1.52468	0.608504	0.292281	0.924727
ENSMUSG00000013698	18611	Pea15a	protein_coding	phosphoprotein enriched in astrocytes 15A [Source:MGI Symbol;Acc:MGI:104799]	0.000435349	-1.21295	-0.278524	-0.423333	-0.133716
ENSMUSG00000030235	58807	Slco1c1	protein_coding	solute carrier organic anion transporter family, member 1c1 [Source:MGI Symbol;Acc:MGI:1889679]	0.000443103	-1.34238	-0.424787	-0.645995	-0.20358
ENSMUSG00000000305	12561	Cdh4	protein_coding	cadherin 4 [Source:MGI Symbol;Acc:MGI:99218]	0.000457566	-1.33237	-0.413996	-0.630217	-0.197775
ENSMUSG00000025184	52013	R3hcc1l	protein_coding	R3H domain and coiled-coil containing 1 like [Source:MGI Symbol;Acc:MGI:1196316]	0.000466208	-1.37935	-0.463991	-0.706738	-0.221243
ENSMUSG00000032127	71732	Vps11	protein_coding	VPS11, CORVET/HOPS core subunit [Source:MGI Symbol;Acc:MGI:1918982]	0.000469943	-1.33542	-0.417291	-0.635766	-0.198815
ENSMUSG00000079260	100504715	Tmppe	protein_coding	transmembrane protein with metallophosphoesterase domain [Source:MGI Symbol;Acc:MGI:5317335]	0.000472019	-1.46772	-0.553573	-0.843517	-0.263629
ENSMUSG00000095115	319622	Itpripl2	protein_coding	inositol 1,4,5-triphosphate receptor interacting protein-like 2 [Source:MGI Symbol;Acc:MGI:2442416]	0.000483986	1.3817	0.466446	0.221574	0.711318
ENSMUSG00000027351	114715	Spred1	protein_coding	sprouty protein with EVH-1 domain 1, related sequence [Source:MGI Symbol;Acc:MGI:2150016]	0.000484235	1.36406	0.447904	0.212755	0.683054
ENSMUSG00000022750	224023	Klhl22	protein_coding	kelch-like 22 [Source:MGI Symbol;Acc:MGI:1337995]	0.000501552	-1.30386	-0.382786	-0.5844	-0.181171
ENSMUSG00000004071	66626	Cdip1	protein_coding	cell death inducing Trp53 target 1 [Source:MGI Symbol;Acc:MGI:1913876]	0.000508632	-1.24411	-0.315114	-0.481301	-0.148927
ENSMUSG00000023980	63856	Taf8	protein_coding	TATA-box binding protein associated factor 8 [Source:MGI Symbol;Acc:MGI:1926879]	0.0005096	-1.33429	-0.416077	-0.635549	-0.196605
ENSMUSG00000019132	79555	BC005537	protein_coding	cDNA sequence BC005537 [Source:MGI Symbol;Acc:MGI:2441726]	0.000511843	1.35889	0.442433	0.208964	0.675902
ENSMUSG00000037405	15894	Icam1	protein_coding	intercellular adhesion molecule 1 [Source:MGI Symbol;Acc:MGI:96392]	0.000532955	-1.37277	-0.457085	-0.699193	-0.214977
ENSMUSG00000037824	52588	Tspan14	protein_coding	tetraspanin 14 [Source:MGI Symbol;Acc:MGI:1196325]	0.00053736	-1.30312	-0.381964	-0.584437	-0.179491
ENSMUSG00000049858	211389	Suox	protein_coding	sulfite oxidase [Source:MGI Symbol;Acc:MGI:2446117]	0.000540682	-1.26046	-0.33395	-0.511074	-0.156827
ENSMUSG00000047866	66887	Lonp2	protein_coding	lon peptidase 2, peroxisomal [Source:MGI Symbol;Acc:MGI:1914137]	0.000551613	-1.23612	-0.305819	-0.468325	-0.143313
ENSMUSG00000025907	12421	Rb1cc1	protein_coding	RB1-inducible coiled-coil 1 [Source:MGI Symbol;Acc:MGI:1341850]	0.000562617	1.3235	0.404359	0.189093	0.619626
ENSMUSG00000034765	240672	Dusp5	protein_coding	dual specificity phosphatase 5 [Source:MGI Symbol;Acc:MGI:2685183]	0.000581303	1.38557	0.470483	0.219246	0.721721
ENSMUSG00000027332	56357	Ivd	protein_coding	isovaleryl coenzyme A dehydrogenase [Source:MGI Symbol;Acc:MGI:1929242]	0.000584438	-1.24303	-0.313862	-0.48155	-0.146175
ENSMUSG00000034761	399510	Map4k5	protein_coding	mitogen-activated protein kinase kinase kinase kinase 5 [Source:MGI Symbol;Acc:MGI:1925503]	0.000587464	1.38369	0.468524	0.218084	0.718964
ENSMUSG00000021556	105348	Golm1	protein_coding	golgi membrane protein 1 [Source:MGI Symbol;Acc:MGI:1917329]	0.000589817	-1.3103	-0.389902	-0.598394	-0.181409
ENSMUSG00000024286	67974	Ccny	protein_coding	cyclin Y [Source:MGI Symbol;Acc:MGI:1915224]	0.000590898	1.35484	0.438126	0.203806	0.672446
ENSMUSG00000030605	17304	Mfge8	protein_coding	milk fat globule-EGF factor 8 protein [Source:MGI Symbol;Acc:MGI:102768]	0.00059628	-1.26683	-0.341225	-0.523876	-0.158574
ENSMUSG00000005514	18984	Por	protein_coding	P450 (cytochrome) oxidoreductase [Source:MGI Symbol;Acc:MGI:97744]	0.000600014	-1.28305	-0.359574	-0.552161	-0.166988
ENSMUSG00000040128	108767	Pnrc1	protein_coding	proline-rich nuclear receptor coactivator 1 [Source:MGI Symbol;Acc:MGI:1917838]	0.000605099	1.39843	0.483807	0.224476	0.743139
ENSMUSG00000069662	17118	Marcks	protein_coding	myristoylated alanine rich protein kinase C substrate [Source:MGI Symbol;Acc:MGI:96907]	0.000625528	1.35468	0.437948	0.202459	0.673438
ENSMUSG00000027642	20014	Rpn2	protein_coding	ribophorin II [Source:MGI Symbol;Acc:MGI:98085]	0.000632963	-1.23091	-0.299722	-0.461067	-0.138377
ENSMUSG00000085555	69248	2610035F20Rik	processed_transcript	RIKEN cDNA 2610035F20 gene [Source:MGI Symbol;Acc:MGI:1916498]	0.000636771	1.75452	0.811072	0.374211	1.24793
ENSMUSG00000031600	52348	Vps37a	protein_coding	vacuolar protein sorting 37A [Source:MGI Symbol;Acc:MGI:1261835]	0.000637707	1.33756	0.419599	0.193562	0.645636
ENSMUSG00000022477	11429	Aco2	protein_coding	aconitase 2, mitochondrial [Source:MGI Symbol;Acc:MGI:87880]	0.000647555	-1.25464	-0.327272	-0.50383	-0.150714
ENSMUSG00000021577	66945	Sdha	protein_coding	succinate dehydrogenase complex, subunit A, flavoprotein (Fp) [Source:MGI Symbol;Acc:MGI:1914195]	0.000655448	-1.24074	-0.311205	-0.479289	-0.143121
ENSMUSG00000036955	72320	Kif1bp	protein_coding	KIF1 binding protein [Source:MGI Symbol;Acc:MGI:1919570]	0.000658037	1.37571	0.46018	0.21154	0.708819
ENSMUSG00000066457	NA	S100a11-ps	processed_pseudogene	S100 calcium binding protein A11, pseudogene [Source:MGI Symbol;Acc:MGI:3645720]	0.000667922	-1.8325	-0.873815	-1.34662	-0.401011
ENSMUSG00000007836	77134	Hnrnpa0	protein_coding	heterogeneous nuclear ribonucleoprotein A0 [Source:MGI Symbol;Acc:MGI:1924384]	0.000681118	1.38407	0.468917	0.214719	0.723114
ENSMUSG00000027411	80743	Vps16	protein_coding	VSP16 CORVET/HOPS core subunit [Source:MGI Symbol;Acc:MGI:2136772]	0.000682763	-1.25329	-0.325717	-0.502328	-0.149107
ENSMUSG00000055723	66922	Rras2	protein_coding	related RAS viral (r-ras) oncogene 2 [Source:MGI Symbol;Acc:MGI:1914172]	0.000686217	1.5191	0.603216	0.275981	0.930451
ENSMUSG00000023460	19328	Rab12	protein_coding	RAB12, member RAS oncogene family [Source:MGI Symbol;Acc:MGI:894284]	0.000687387	1.36109	0.444761	0.203446	0.686076
ENSMUSG00000022214	28199	Dcaf11	protein_coding	DDB1 and CUL4 associated factor 11 [Source:MGI Symbol;Acc:MGI:90168]	0.000688043	-1.27428	-0.349688	-0.539436	-0.15994
ENSMUSG00000098973	NA	Mir6236	miRNA	microRNA 6236 [Source:MGI Symbol;Acc:MGI:5530929]	0.000711843	-1.53756	-0.620639	-0.958515	-0.282763
ENSMUSG00000095041	NA	AC149090.1	protein_coding		0.000718216	-1.28338	-0.359944	-0.556066	-0.163822
ENSMUSG00000063015	12453	Ccni	protein_coding	OTU domain containing 1 [Source:MGI Symbol;Acc:MGI:1918448]	0.000728498	1.38848	0.473504	0.215152	0.731856
ENSMUSG00000043415	71198	Otud1	protein_coding	microRNA 6236 [Source:MGI Symbol;Acc:MGI:5530929]	0.00073259	1.50126	0.586171	0.266172	0.906169
ENSMUSG00000063524	13806	Eno1	protein_coding	enolase 1, alpha non-neuron [Source:MGI Symbol;Acc:MGI:95393]	0.000758344	-1.25849	-0.331696	-0.513381	-0.150011
ENSMUSG00000051379	71436	Flrt3	protein_coding	GM2 ganglioside activator protein [Source:MGI Symbol;Acc:MGI:95762]	0.000769118	-1.35291	-0.436061	-0.675239	-0.196883
ENSMUSG00000004364	26554	Cul3	protein_coding	mannosidase 1, alpha [Source:MGI Symbol;Acc:MGI:104677]	0.000779181	1.31322	0.393111	0.177218	0.609005
ENSMUSG00000036585	14164	Fgf1	protein_coding	fibroblast growth factor 1 [Source:MGI Symbol;Acc:MGI:95515]	0.000791261	-1.33111	-0.412629	-0.639582	-0.185676
ENSMUSG00000003746	17155	Man1a	protein_coding	cullin 3 [Source:MGI Symbol;Acc:MGI:1347360]	0.000802834	1.36716	0.451186	0.202673	0.699699
ENSMUSG00000000594	14667	Gm2a	protein_coding	fibronectin leucine rich transmembrane protein 3 [Source:MGI Symbol;Acc:MGI:1918686]	0.00080504	-1.19348	-0.255179	-0.395769	-0.114589
ENSMUSG00000064317	NA	Gm10146	processed_pseudogene	predicted gene 10146 [Source:MGI Symbol;Acc:MGI:3704367]	0.000820731	1.47691	0.562587	0.252044	0.873129
ENSMUSG00000040028	15568	Elavl1	protein_coding	ectonucleotide pyrophosphatase/phosphodiesterase 5 [Source:MGI Symbol;Acc:MGI:1933830]	0.00087415	1.35669	0.440094	0.195652	0.684536
ENSMUSG00000023960	83965	Enpp5	protein_coding	eukaryotic translation initiation factor 5B [Source:MGI Symbol;Acc:MGI:2441772]	0.000884003	-1.27395	-0.349303	-0.543533	-0.155074
ENSMUSG00000015165	15388	Hnrnpl	protein_coding	predicted gene 13487 [Source:MGI Symbol;Acc:MGI:3650141]	0.000904862	1.27511	0.350619	0.155206	0.546033
ENSMUSG00000032281	94180	Acsbg1	protein_coding	parkin RBR E3 ubiquitin protein ligase [Source:MGI Symbol;Acc:MGI:1355296]	0.000905371	-1.3066	-0.385818	-0.600861	-0.170775
ENSMUSG00000030058	54161	Copg1	protein_coding	interferon regulatory factor 2 binding protein-like [Source:MGI Symbol;Acc:MGI:2442463]	0.000910136	-1.29798	-0.376269	-0.586099	-0.166439
ENSMUSG00000028139	66353	Riiad1	protein_coding	acyl-CoA synthetase bubblegum family member 1 [Source:MGI Symbol;Acc:MGI:2385656]	0.000925766	1.57697	0.657154	0.290063	1.02424
ENSMUSG00000024425	65113	Ndfip1	protein_coding	glycerol phosphate dehydrogenase 2, mitochondrial [Source:MGI Symbol;Acc:MGI:99778]	0.000946177	1.33885	0.420994	0.185311	0.656677
ENSMUSG00000024290	19877	Rock1	protein_coding	G1 to S phase transition 1 [Source:MGI Symbol;Acc:MGI:1316728]	0.000960875	1.34446	0.427023	0.187596	0.66645
ENSMUSG00000019087	54411	Atp6ap1	protein_coding	regulatory subunit of type II PKA R-subunit (RIIa) domain containing 1 [Source:MGI Symbol;Acc:MGI:1913603]	0.00096755	-1.25831	-0.33149	-0.517481	-0.145498
ENSMUSG00000083449	NA	Gm13487	processed_pseudogene	cyclin A2 [Source:MGI Symbol;Acc:MGI:108069]	0.000983245	1.89309	0.920742	0.403299	1.43819
ENSMUSG00000023826	50873	Prkn	protein_coding	glycerophosphodiester phosphodiesterase domain containing 2 [Source:MGI Symbol;Acc:MGI:1918834]	0.000990582	-1.54455	-0.627184	-0.979915	-0.274452
ENSMUSG00000026083	226982	Eif5b	protein_coding	target of EGR1, member 1 (nuclear) [Source:MGI Symbol;Acc:MGI:1915526]	0.000996104	1.20805	0.272685	0.11924	0.42613
ENSMUSG00000019359	71584	Gdpd2	protein_coding	heterogeneous nuclear ribonucleoprotein L [Source:MGI Symbol;Acc:MGI:104816]	0.000997786	-1.37207	-0.45635	-0.713191	-0.199509
ENSMUSG00000034168	238330	Irf2bpl	protein_coding	ELAV (embryonic lethal, abnormal vision)-like 1 (Hu antigen R) [Source:MGI Symbol;Acc:MGI:1100851]	0.00101087	1.46414	0.550054	0.240068	0.86004
ENSMUSG00000028688	68276	Toe1	protein_coding	coatomer protein complex, subunit gamma 1 [Source:MGI Symbol;Acc:MGI:1858696]	0.00101723	-1.33343	-0.415139	-0.649241	-0.181037
ENSMUSG00000026827	14571	Gpd2	protein_coding	Nedd4 family interacting protein 1 [Source:MGI Symbol;Acc:MGI:1929601]	0.00102206	-1.22841	-0.296796	-0.464243	-0.129349
ENSMUSG00000039630	51810	Hnrnpu	protein_coding	Rho-associated coiled-coil containing protein kinase 1 [Source:MGI Symbol;Acc:MGI:107927]	0.0010274	1.36277	0.446543	0.194479	0.698607
ENSMUSG00000062203	14852	Gspt1	protein_coding	heterogeneous nuclear ribonucleoprotein U [Source:MGI Symbol;Acc:MGI:1858195]	0.0010356	1.29412	0.371976	0.161835	0.582118
ENSMUSG00000027715	12428	Ccna2	protein_coding	biotinidase [Source:MGI Symbol;Acc:MGI:1347001]	0.00103566	1.5146	0.598942	0.260578	0.937306
ENSMUSG00000021900	26363	Btd	protein_coding	ATPase, H+ transporting, lysosomal accessory protein 1 [Source:MGI Symbol;Acc:MGI:109629]	0.0010424	-1.24544	-0.316658	-0.495667	-0.137649
ENSMUSG00000029103	16976	Lrpap1	protein_coding	ankyrin repeat domain 13c [Source:MGI Symbol;Acc:MGI:2139746]	0.00107142	-1.21353	-0.279212	-0.437494	-0.120931
ENSMUSG00000083705	NA	Gm8624	transcribed_processed_pseudogene	HIV TAT specific factor 1 [Source:MGI Symbol;Acc:MGI:1919709]	0.00108998	1.81157	0.85724	0.370434	1.34404
ENSMUSG00000039988	433667	Ankrd13c	protein_coding	predicted gene 12184 [Source:MGI Symbol;Acc:MGI:3652174]	0.0010932	1.30282	0.381637	0.164849	0.598425
ENSMUSG00000078154	NA	Gm12184	protein_coding	predicted gene 8624 [Source:MGI Symbol;Acc:MGI:3646811]	0.00109767	1.80914	0.855303	0.369249	1.34136
ENSMUSG00000067873	72459	Htatsf1	protein_coding	low density lipoprotein receptor-related protein associated protein 1 [Source:MGI Symbol;Acc:MGI:96829]	0.00110491	1.25476	0.327414	0.141226	0.513603
ENSMUSG00000027634	29812	Ndrg3	protein_coding	galactosidase, beta 1 [Source:MGI Symbol;Acc:MGI:88151]	0.0011455	-1.21846	-0.285058	-0.44776	-0.122356
ENSMUSG00000045624	66580	Esf1	protein_coding	lipin 1 [Source:MGI Symbol;Acc:MGI:1891340]	0.00116015	1.34502	0.427632	0.183235	0.672029
ENSMUSG00000022517	17237	Mgrn1	protein_coding	mahogunin, ring finger 1 [Source:MGI Symbol;Acc:MGI:2447670]	0.00116737	-1.26473	-0.338832	-0.532603	-0.145062
ENSMUSG00000030095	74122	Tmem43	protein_coding	spastin [Source:MGI Symbol;Acc:MGI:1858896]	0.00119033	-1.29206	-0.369677	-0.581511	-0.157843
ENSMUSG00000036427	14751	Gpi1	protein_coding	N-myc downstream regulated gene 3 [Source:MGI Symbol;Acc:MGI:1352499]	0.00121845	-1.20774	-0.272307	-0.428723	-0.115891
ENSMUSG00000039103	68810	Nexn	protein_coding	cyclin L1 [Source:MGI Symbol;Acc:MGI:1922664]	0.00121967	1.31204	0.391815	0.16673	0.6169
ENSMUSG00000033382	75964	Trappc8	protein_coding	SPARC-like 1 [Source:MGI Symbol;Acc:MGI:108110]	0.00124141	1.29288	0.37059	0.157308	0.583873
ENSMUSG00000001642	11677	Akr1b3	protein_coding	mitochondrial ribosomal protein L34 [Source:MGI Symbol;Acc:MGI:2137227]	0.00125759	-1.23801	-0.308017	-0.485526	-0.130508
ENSMUSG00000005802	22785	Slc30a4	protein_coding	testis-specific protein, Y-encoded-like 1 [Source:MGI Symbol;Acc:MGI:1298395]	0.00127337	1.33375	0.415489	0.175734	0.655244
ENSMUSG00000020954	94186	Strn3	protein_coding	3-phosphoglycerate dehydrogenase [Source:MGI Symbol;Acc:MGI:1355330]	0.00127494	1.2634	0.337313	0.142644	0.531983
ENSMUSG00000021067	64010	Sav1	protein_coding	coiled-coil domain containing 112 [Source:MGI Symbol;Acc:MGI:1918800]	0.00127761	1.57738	0.657531	0.277976	1.03709
ENSMUSG00000028416	12017	Bag1	protein_coding	transmembrane protein, adipocyte asscociated 1 [Source:MGI Symbol;Acc:MGI:1345190]	0.00127954	1.36894	0.453063	0.191495	0.714631
ENSMUSG00000093149	NA	Gm23374	miRNA	carboxypeptidase Q [Source:MGI Symbol;Acc:MGI:1889205]	0.00128568	-1.45459	-0.540609	-0.852876	-0.228342
ENSMUSG00000090460	NA	Gm17511	processed_pseudogene	nexilin [Source:MGI Symbol;Acc:MGI:1916060]	0.00129237	1.67087	0.7406	0.312582	1.16862
ENSMUSG00000005949	83429	Ctns	protein_coding	mindbomb E3 ubiquitin protein ligase 1 [Source:MGI Symbol;Acc:MGI:2443157]	0.00129398	-1.34283	-0.425277	-0.67109	-0.179463
ENSMUSG00000002871	24100	Tpra1	protein_coding	predicted gene, 23374 [Source:MGI Symbol;Acc:MGI:5453151]	0.00132117	-1.22891	-0.297381	-0.469643	-0.125118
ENSMUSG00000020205	21664	Phlda1	protein_coding	sonic hedgehog [Source:MGI Symbol;Acc:MGI:98297]	0.00134288	1.57763	0.657755	0.276089	1.03942
ENSMUSG00000020946	56494	Gosr2	protein_coding	family with sequence similarity 149, member A [Source:MGI Symbol;Acc:MGI:2387177]	0.00135894	-1.24885	-0.3206	-0.506862	-0.134338
ENSMUSG00000024068	50850	Spast	protein_coding	Rho-associated coiled-coil containing protein kinase 2 [Source:MGI Symbol;Acc:MGI:107926]	0.00140613	1.31296	0.392823	0.163779	0.621868
ENSMUSG00000032002	76863	Dcun1d5	protein_coding	lysophosphatidylglycerol acyltransferase 1 [Source:MGI Symbol;Acc:MGI:2446186]	0.00141144	1.43408	0.520123	0.216734	0.823513
ENSMUSG00000006127	19062	Inpp5k	protein_coding	abhydrolase domain containing 13 [Source:MGI Symbol;Acc:MGI:1916154]	0.00141291	-1.23731	-0.307202	-0.486413	-0.12799
ENSMUSG00000025451	218693	Paip1	protein_coding	WW domain containing E3 ubiquitin protein ligase 1 [Source:MGI Symbol;Acc:MGI:1861728]	0.00141844	1.35681	0.440217	0.183303	0.697132
ENSMUSG00000024909	58859	Efemp2	protein_coding	fibromodulin [Source:MGI Symbol;Acc:MGI:1328364]	0.001423	-1.2269	-0.295017	-0.46725	-0.122784
ENSMUSG00000024294	225164	Mib1	protein_coding	TNF receptor-associated factor 2 [Source:MGI Symbol;Acc:MGI:101835]	0.00143324	1.28275	0.359235	0.149352	0.569118
ENSMUSG00000002633	20423	Shh	protein_coding	DnaJ heat shock protein family (Hsp40) member C2 [Source:MGI Symbol;Acc:MGI:99470]	0.00144235	1.7347	0.794688	0.330081	1.2593
ENSMUSG00000071855	240261	Ccdc112	protein_coding	aldo-keto reductase family 1, member B3 (aldose reductase) [Source:MGI Symbol;Acc:MGI:1353494]	0.00144832	1.49587	0.580984	0.241168	0.9208
ENSMUSG00000069237	97863	Fam8a1	protein_coding	splicing factor proline/glutamine rich (polypyrimidine tract binding protein associated) [Source:MGI Symbol;Acc:MGI:1918764]	0.00145065	1.42039	0.506283	0.210109	0.802457
ENSMUSG00000094344	NA	Gm11942	processed_pseudogene	interleukin 34 [Source:MGI Symbol;Acc:MGI:1923777]	0.00146333	1.36746	0.451501	0.187131	0.715872
ENSMUSG00000079139	NA	Gm4204	processed_pseudogene	integrin alpha V [Source:MGI Symbol;Acc:MGI:96608]	0.00146925	1.23718	0.307052	0.127185	0.486919
ENSMUSG00000028820	71514	Sfpq	protein_coding	pleckstrin homology like domain, family A, member 1 [Source:MGI Symbol;Acc:MGI:1096880]	0.0014693	1.3784	0.462996	0.191778	0.734214
ENSMUSG00000070044	212326	Fam149a	protein_coding	adaptor-related protein complex 3, sigma 1 subunit [Source:MGI Symbol;Acc:MGI:1337062]	0.00147586	1.25427	0.326843	0.135291	0.518395
ENSMUSG00000022052	71978	Ppp2r2a	protein_coding	lysosomal-associated protein transmembrane 5 [Source:MGI Symbol;Acc:MGI:108046]	0.00148264	1.28365	0.360254	0.149018	0.571489
ENSMUSG00000024480	11777	Ap3s1	protein_coding	transmembrane protein 43 [Source:MGI Symbol;Acc:MGI:1921372]	0.00149812	1.65665	0.72827	0.300775	1.15576
ENSMUSG00000022031	74195	Elp3	protein_coding	DCN1, defective in cullin neddylation 1, domain containing 5 (S. cerevisiae) [Source:MGI Symbol;Acc:MGI:1924113]	0.00150812	-1.21592	-0.282053	-0.447736	-0.11637
ENSMUSG00000041846	68734	Ppp4r3a	protein_coding	predicted pseudogene 8129 [Source:MGI Symbol;Acc:MGI:3646863]	0.00151402	1.2899	0.367259	0.151435	0.583082
ENSMUSG00000059159	NA	Gm8129	processed_pseudogene	solute carrier family 30 (zinc transporter), member 4 [Source:MGI Symbol;Acc:MGI:1345282]	0.00151995	1.58336	0.662985	0.273211	1.05276
ENSMUSG00000047714	66849	Ppp1r2	protein_coding	protein phosphatase 3, regulatory subunit B, alpha isoform (calcineurin B, type I) [Source:MGI Symbol;Acc:MGI:107172]	0.00152973	1.33516	0.41701	0.171679	0.662342
ENSMUSG00000041058	107568	Wwp1	protein_coding	family with sequence similarity 8, member A1 [Source:MGI Symbol;Acc:MGI:2145496]	0.00154243	1.32457	0.405527	0.166741	0.644313
ENSMUSG00000097330	NA	Gm26672	processed_transcript	elongator acetyltransferase complex subunit 3 [Source:MGI Symbol;Acc:MGI:1921445]	0.00154667	-1.95693	-0.968595	-1.5391	-0.39809
ENSMUSG00000030894	12751	Tpp1	protein_coding	glucose phosphate isomerase 1 [Source:MGI Symbol;Acc:MGI:95797]	0.00156971	-1.23743	-0.307349	-0.488665	-0.126033
ENSMUSG00000033953	19058	Ppp3r1	protein_coding	striatin, calmodulin binding protein 3 [Source:MGI Symbol;Acc:MGI:2151064]	0.00157177	1.37286	0.457187	0.187438	0.726936
ENSMUSG00000044147	11845	Arf6	protein_coding	trafficking protein particle complex 8 [Source:MGI Symbol;Acc:MGI:2443008]	0.00157407	1.30292	0.381746	0.156473	0.607019
ENSMUSG00000041559	14264	Fmod	protein_coding	anoctamin 10 [Source:MGI Symbol;Acc:MGI:2143103]	0.00161736	-1.29828	-0.376603	-0.59949	-0.153716
ENSMUSG00000045763	70350	Basp1	protein_coding	protein phosphatase 4 regulatory subunit 3A [Source:MGI Symbol;Acc:MGI:1915984]	0.00164085	1.42863	0.514633	0.209582	0.819684
ENSMUSG00000026942	22030	Traf2	protein_coding	UTP14B small subunit processome component [Source:MGI Symbol;Acc:MGI:2445092]	0.00164352	-1.23243	-0.301505	-0.480254	-0.122755
ENSMUSG00000047514	22110	Tspyl1	protein_coding	predicted gene 11942 [Source:MGI Symbol;Acc:MGI:3650608]	0.00164411	1.23568	0.305302	0.124294	0.486311
ENSMUSG00000029309	13602	Sparcl1	protein_coding	cathepsin D [Source:MGI Symbol;Acc:MGI:88562]	0.00165256	-1.32195	-0.402667	-0.641533	-0.163801
ENSMUSG00000056427	20564	Slit3	protein_coding	salvador family WW domain containing 1 [Source:MGI Symbol;Acc:MGI:1927144]	0.0016658	-1.59692	-0.675288	-1.07622	-0.274355
ENSMUSG00000026623	226856	Lpgat1	protein_coding	protein phosphatase 2, regulatory subunit B, alpha [Source:MGI Symbol;Acc:MGI:1919228]	0.00166669	1.2807	0.356939	0.145004	0.568873
ENSMUSG00000031750	76527	Il34	protein_coding	casein kinase 1, alpha 1 [Source:MGI Symbol;Acc:MGI:1934950]	0.00168603	-1.3245	-0.405452	-0.646492	-0.164412
ENSMUSG00000053398	236539	Phgdh	protein_coding	polyadenylate binding protein-interacting protein 1 [Source:MGI Symbol;Acc:MGI:2384993]	0.00169244	-1.33551	-0.417392	-0.665633	-0.169151
ENSMUSG00000007891	13033	Ctsd	protein_coding	glutaminyl-tRNA synthetase [Source:MGI Symbol;Acc:MGI:1915851]	0.00170262	-1.28073	-0.356965	-0.569406	-0.144525
ENSMUSG00000029014	22791	Dnajc2	protein_coding	neural cell adhesion molecule 1 [Source:MGI Symbol;Acc:MGI:97281]	0.00171113	1.56689	0.647905	0.262109	1.0337
ENSMUSG00000024576	93687	Csnk1a1	protein_coding	ESF1 nucleolar pre-rRNA processing protein homolog [Source:MGI Symbol;Acc:MGI:1913830]	0.00171536	1.27816	0.354075	0.143184	0.564965
ENSMUSG00000045594	12091	Glb1	protein_coding	brain abundant, membrane attached signal protein 1 [Source:MGI Symbol;Acc:MGI:1917600]	0.00171726	-1.23219	-0.301225	-0.48066	-0.121791
ENSMUSG00000027087	16410	Itgav	protein_coding	predicted gene 4204 [Source:MGI Symbol;Acc:MGI:3782381]	0.00172117	1.24601	0.317314	0.128249	0.506379
ENSMUSG00000034880	94065	Mrpl34	protein_coding	UDP-glucose ceramide glucosyltransferase [Source:MGI Symbol;Acc:MGI:1332243]	0.001735	1.25347	0.325933	0.131563	0.520302
ENSMUSG00000027829	56706	Ccnl1	protein_coding	ADP-ribosylation factor 6 [Source:MGI Symbol;Acc:MGI:99435]	0.0017353	1.2855	0.362332	0.146252	0.578412
ENSMUSG00000039007	54381	Cpq	protein_coding	cystinosis, nephropathic [Source:MGI Symbol;Acc:MGI:1932872]	0.00173731	-1.21275	-0.278287	-0.444267	-0.112307
ENSMUSG00000039542	17967	Ncam1	protein_coding	inositol polyphosphate 5-phosphatase K [Source:MGI Symbol;Acc:MGI:1194899]	0.00174009	-1.29192	-0.369517	-0.589949	-0.149086
ENSMUSG00000040396	68904	Abhd13	protein_coding	epidermal growth factor-containing fibulin-like extracellular matrix protein 2 [Source:MGI Symbol;Acc:MGI:1891209]	0.00174453	1.45494	0.54096	0.218167	0.863753
ENSMUSG00000020580	19878	Rock2	protein_coding	BCL2-associated athanogene 1 [Source:MGI Symbol;Acc:MGI:108047]	0.00174614	1.24383	0.31479	0.126935	0.502645
ENSMUSG00000079470	195434	Utp14b	protein_coding	tripeptidyl peptidase I [Source:MGI Symbol;Acc:MGI:1336194]	0.00176576	1.85903	0.894548	0.360064	1.42903
ENSMUSG00000020593	14245	Lpin1	protein_coding	predicted gene, 17511 [Source:MGI Symbol;Acc:MGI:4937145]	0.00176769	-1.2636	-0.33754	-0.539241	-0.135839
ENSMUSG00000028581	16792	Laptm5	protein_coding	predicted gene, 26672 [Source:MGI Symbol;Acc:MGI:5477166]	0.00176869	-1.3205	-0.401084	-0.640771	-0.161397
ENSMUSG00000032604	97541	Qars	protein_coding	cadherin 6 [Source:MGI Symbol;Acc:MGI:107435]	0.00178548	-1.21932	-0.286081	-0.457219	-0.114943
ENSMUSG00000028381	22234	Ugcg	protein_coding	slit guidance ligand 3 [Source:MGI Symbol;Acc:MGI:1315202]	0.00178885	1.26818	0.342759	0.137673	0.547845
ENSMUSG00000039385	12563	Cdh6	protein_coding	protein phosphatase 1, regulatory inhibitor subunit 2 [Source:MGI Symbol;Acc:MGI:1914099]	0.0017958	-1.3315	-0.413052	-0.660303	-0.165802
ENSMUSG00000037949	102566	Ano10	protein_coding	golgi SNAP receptor complex member 2 [Source:MGI Symbol;Acc:MGI:1927204]	0.0018038	-1.19829	-0.260971	-0.417262	-0.10468
ENSMUSG00000063179	214580	Pstk	protein_coding	phosphoseryl-tRNA kinase [Source:MGI Symbol;Acc:MGI:2685945]	0.00182353	1.32853	0.40983	0.164097	0.655562
ENSMUSG00000025156	209318	Gps1	protein_coding	G protein pathway suppressor 1 [Source:MGI Symbol;Acc:MGI:2384801]	0.0018494	-1.24712	-0.318604	-0.509933	-0.127274
ENSMUSG00000027247	228359	Arhgap1	protein_coding	base methyltransferase of 25S rRNA 2 [Source:MGI Symbol;Acc:MGI:2141466]	0.00185208	-1.26935	-0.344092	-0.550761	-0.137424
ENSMUSG00000042742	101148	Bmt2	protein_coding	Rho GTPase activating protein 1 [Source:MGI Symbol;Acc:MGI:2445003]	0.001857	1.40717	0.4928	0.196728	0.788872
ENSMUSG00000023075	68050	Akirin1	protein_coding	akirin 1 [Source:MGI Symbol;Acc:MGI:1915300]	0.0018788	1.44663	0.532693	0.212243	0.853144
ENSMUSG00000019861	94221	Gopc	protein_coding	adhesion G protein-coupled receptor G1 [Source:MGI Symbol;Acc:MGI:1340051]	0.00188366	1.47076	0.556562	0.221658	0.891466
ENSMUSG00000031785	14766	Adgrg1	protein_coding	golgi associated PDZ and coiled-coil motif containing [Source:MGI Symbol;Acc:MGI:2149946]	0.00189701	-1.37035	-0.454543	-0.728271	-0.180814
ENSMUSG00000021273	14137	Fdft1	protein_coding	farnesyl diphosphate farnesyl transferase 1 [Source:MGI Symbol;Acc:MGI:102706]	0.00189898	-1.18389	-0.243531	-0.390204	-0.0968584
ENSMUSG00000031990	83964	Jam3	protein_coding	ribosomal protein S25 [Source:MGI Symbol;Acc:MGI:1922867]	0.00195677	-1.20252	-0.266066	-0.426842	-0.105289
ENSMUSG00000021973	68514	Micu2	protein_coding	mitochondrial calcium uptake 2 [Source:MGI Symbol;Acc:MGI:1915764]	0.00197726	1.34205	0.424438	0.167665	0.68121
ENSMUSG00000036282	70646	Naa30	protein_coding	N(alpha)-acetyltransferase 30, NatC catalytic subunit [Source:MGI Symbol;Acc:MGI:1922259]	0.00198871	1.45707	0.543074	0.214319	0.871829
ENSMUSG00000043889	NA	Gm8399	processed_pseudogene	MMS19 cytosolic iron-sulfur assembly component [Source:MGI Symbol;Acc:MGI:1919449]	0.00199834	-1.28128	-0.357582	-0.574164	-0.141
ENSMUSG00000028426	19359	Rad23b	protein_coding	RAD23 homolog B, nucleotide excision repair protein [Source:MGI Symbol;Acc:MGI:105128]	0.00200244	1.27613	0.351778	0.138663	0.564892
ENSMUSG00000074978	NA	Actg-ps1	processed_pseudogene	predicted gene 8399 [Source:MGI Symbol;Acc:MGI:3647971]	0.00201153	-1.51945	-0.603551	-0.96938	-0.237723
ENSMUSG00000020029	71207	Nudt4	protein_coding	N-myc downstream regulated gene 4 [Source:MGI Symbol;Acc:MGI:2384590]	0.00201696	1.3314	0.412944	0.162572	0.663315
ENSMUSG00000009927	75617	Rps25	protein_coding	actin, gamma, pseudogene 1 [Source:MGI Symbol;Acc:MGI:87907]	0.00201995	1.29797	0.376255	0.148091	0.60442
ENSMUSG00000036564	234593	Ndrg4	protein_coding	predicted gene 15151 [Source:MGI Symbol;Acc:MGI:3705644]	0.00203401	-1.34086	-0.423163	-0.679971	-0.166355
ENSMUSG00000081331	NA	Gm15151	processed_pseudogene	nudix (nucleoside diphosphate linked moiety X)-type motif 4 [Source:MGI Symbol;Acc:MGI:1918457]	0.00203803	1.722	0.784087	0.308138	1.26004
ENSMUSG00000025159	72199	Mms19	protein_coding	junction adhesion molecule 3 [Source:MGI Symbol;Acc:MGI:1933825]	0.00204197	-1.27389	-0.349247	-0.561289	-0.137205
ENSMUSG00000031099	93761	Smarca1	protein_coding	SWI/SNF related, matrix associated, actin dependent regulator of chromatin, subfamily a, member 1 [Source:MGI Symbol;Acc:MGI:1935127]	0.00207081	1.56776	0.648702	0.254231	1.04317
ENSMUSG00000067870	NA	Rpl31-ps8	processed_pseudogene	ribosomal protein L31, pseudogene 8 [Source:MGI Symbol;Acc:MGI:3647726]	0.00207263	1.6913	0.758132	0.297073	1.21919
ENSMUSG00000027030	53416	Stk39	protein_coding	serine/threonine kinase 39 [Source:MGI Symbol;Acc:MGI:1858416]	0.00210014	1.41492	0.500725	0.195759	0.805691
ENSMUSG00000020829	52466	Slc46a1	protein_coding	solute carrier family 46, member 1 [Source:MGI Symbol;Acc:MGI:1098733]	0.00214121	-1.3034	-0.382285	-0.615621	-0.148949
ENSMUSG00000007207	20907	Stx1a	protein_coding	WW domain containing transcription regulator 1 [Source:MGI Symbol;Acc:MGI:1917649]	0.00217775	-1.45192	-0.537967	-0.866952	-0.208981
ENSMUSG00000034022	94230	Cpsf1	protein_coding	cleavage and polyadenylation specific factor 1 [Source:MGI Symbol;Acc:MGI:2679722]	0.00218461	-1.26711	-0.341538	-0.550475	-0.132602
ENSMUSG00000027803	97064	Wwtr1	protein_coding	syntaxin 1A (brain) [Source:MGI Symbol;Acc:MGI:109355]	0.00219432	1.32748	0.408694	0.15855	0.658839
ENSMUSG00000015143	109711	Actn1	protein_coding	actinin, alpha 1 [Source:MGI Symbol;Acc:MGI:2137706]	0.00221959	1.26452	0.338584	0.131083	0.546084
ENSMUSG00000000787	13205	Ddx3x	protein_coding	DEAD/H (Asp-Glu-Ala-Asp/His) box polypeptide 3, X-linked [Source:MGI Symbol;Acc:MGI:103064]	0.00222735	1.28884	0.366074	0.141638	0.59051
ENSMUSG00000032294	18746	Pkm	protein_coding	regulatory factor X, 4 (influences HLA class II expression) [Source:MGI Symbol;Acc:MGI:1918387]	0.0022478	-1.26445	-0.338514	-0.546268	-0.13076
ENSMUSG00000020037	71137	Rfx4	protein_coding	pyruvate kinase, muscle [Source:MGI Symbol;Acc:MGI:97591]	0.00225335	-1.34916	-0.432059	-0.697297	-0.166821
ENSMUSG00000059439	192197	Bcas3	protein_coding	breast carcinoma amplified sequence 3 [Source:MGI Symbol;Acc:MGI:2385848]	0.0023805	-1.25272	-0.325063	-0.525866	-0.12426
ENSMUSG00000024712	54391	Rfk	protein_coding	myotubularin related protein 11 [Source:MGI Symbol;Acc:MGI:2652817]	0.00238066	1.25438	0.326969	0.124987	0.52895
ENSMUSG00000045934	194126	Mtmr11	protein_coding	riboflavin kinase [Source:MGI Symbol;Acc:MGI:1914688]	0.00241603	-1.3046	-0.383607	-0.620977	-0.146238
ENSMUSG00000093152	NA	Gm25032	miRNA	reticulon 4 [Source:MGI Symbol;Acc:MGI:1915835]	0.00242386	-1.70478	-0.769584	-1.24596	-0.293203
ENSMUSG00000063931	18624	Pepd	protein_coding	NIMA (never in mitosis gene a)-related expressed kinase 7 [Source:MGI Symbol;Acc:MGI:1890645]	0.00242642	-1.21528	-0.281295	-0.45544	-0.107149
ENSMUSG00000020458	68585	Rtn4	protein_coding	predicted gene, 25032 [Source:MGI Symbol;Acc:MGI:5454809]	0.00243306	1.27253	0.347703	0.132378	0.563029
ENSMUSG00000042251	212933	Pm20d1	protein_coding	peptidase M20 domain containing 1 [Source:MGI Symbol;Acc:MGI:2442939]	0.00244206	-1.39382	-0.479044	-0.775832	-0.182256
ENSMUSG00000026393	59125	Nek7	protein_coding	peptidase D [Source:MGI Symbol;Acc:MGI:97542]	0.00245048	1.25191	0.324132	0.12324	0.525024
ENSMUSG00000030083	80283	Abtb1	protein_coding	nocturnin [Source:MGI Symbol;Acc:MGI:109382]	0.00245931	-1.30643	-0.385632	-0.624741	-0.146524
ENSMUSG00000023087	12457	Noct	protein_coding	ankyrin repeat and BTB (POZ) domain containing 1 [Source:MGI Symbol;Acc:MGI:1933148]	0.00246552	1.25155	0.323713	0.122939	0.524486
ENSMUSG00000029186	67073	Pi4k2b	protein_coding	phosphatidylinositol 4-kinase type 2 beta [Source:MGI Symbol;Acc:MGI:1914323]	0.00249427	1.43625	0.522308	0.19793	0.846685
ENSMUSG00000022378	223601	Fam49b	protein_coding	family with sequence similarity 49, member B [Source:MGI Symbol;Acc:MGI:1923520]	0.00254938	1.4105	0.496205	0.187261	0.805148
ENSMUSG00000031538	18791	Plat	protein_coding	plasminogen activator, tissue [Source:MGI Symbol;Acc:MGI:97610]	0.00257236	-1.30051	-0.379072	-0.615332	-0.142813
ENSMUSG00000028124	14630	Gclm	protein_coding	glutamate-cysteine ligase, modifier subunit [Source:MGI Symbol;Acc:MGI:104995]	0.00257697	1.32555	0.406595	0.153129	0.660061
ENSMUSG00000041135	192656	Ripk2	protein_coding	nicastrin [Source:MGI Symbol;Acc:MGI:1891700]	0.00263102	1.42519	0.511159	0.191743	0.830575
ENSMUSG00000070544	21969	Top1	protein_coding	receptor (TNFRSF)-interacting serine-threonine kinase 2 [Source:MGI Symbol;Acc:MGI:1891456]	0.00263447	1.20569	0.269854	0.1012	0.438507
ENSMUSG00000021282	217869	Eif5	protein_coding	topoisomerase (DNA) I [Source:MGI Symbol;Acc:MGI:98788]	0.00263491	1.24804	0.319658	0.119874	0.519442
ENSMUSG00000021870	83997	Slmap	protein_coding	sarcolemma associated protein [Source:MGI Symbol;Acc:MGI:1933549]	0.00264367	1.23178	0.300751	0.112711	0.48879
ENSMUSG00000027177	15259	Hipk3	protein_coding	predicted pseudogene 8430 [Source:MGI Symbol;Acc:MGI:3645406]	0.00264555	1.27841	0.35435	0.13278	0.57592
ENSMUSG00000003458	59287	Ncstn	protein_coding	eukaryotic translation initiation factor 5 [Source:MGI Symbol;Acc:MGI:95309]	0.00265346	-1.27455	-0.349985	-0.568901	-0.131069
ENSMUSG00000055093	NA	Gm8430	processed_pseudogene	homeodomain interacting protein kinase 3 [Source:MGI Symbol;Acc:MGI:1314882]	0.00266381	1.41494	0.500737	0.187383	0.814091
ENSMUSG00000058672	22151	Tubb2a	protein_coding	neurexin III [Source:MGI Symbol;Acc:MGI:1096389]	0.00269415	-1.20989	-0.274881	-0.447124	-0.102638
ENSMUSG00000024091	30960	Vapa	protein_coding	tubulin, beta 2A class IIA [Source:MGI Symbol;Acc:MGI:107861]	0.00271564	1.32028	0.400839	0.149437	0.652241
ENSMUSG00000066392	18191	Nrxn3	protein_coding	vesicle-associated membrane protein, associated protein A [Source:MGI Symbol;Acc:MGI:1353561]	0.00272188	-1.55212	-0.634242	-1.03214	-0.236345
ENSMUSG00000010057	56032	Nprl2	protein_coding	NPR2 like, GATOR1 complex subunit [Source:MGI Symbol;Acc:MGI:1914482]	0.00272345	-1.2074	-0.2719	-0.44249	-0.10131
ENSMUSG00000062825	11465	Actg1	protein_coding	actin, gamma, cytoplasmic 1 [Source:MGI Symbol;Acc:MGI:87906]	0.00273506	-1.35452	-0.437779	-0.712577	-0.16298
ENSMUSG00000026103	14660	Gls	protein_coding	glutaminase [Source:MGI Symbol;Acc:MGI:95752]	0.00277664	1.2855	0.362335	0.134492	0.590179
ENSMUSG00000070871	227210	Ccnyl1	protein_coding	cyclin Y-like 1 [Source:MGI Symbol;Acc:MGI:2138614]	0.00278422	1.372	0.456277	0.16927	0.743284
ENSMUSG00000025228	54130	Actr1a	protein_coding	ARP1 actin-related protein 1A, centractin alpha [Source:MGI Symbol;Acc:MGI:1858964]	0.00280306	-1.22397	-0.291566	-0.475112	-0.108021
ENSMUSG00000052681	215449	Rap1b	protein_coding	myeloproliferative leukemia virus oncogene [Source:MGI Symbol;Acc:MGI:97076]	0.00282947	1.28303	0.359561	0.132963	0.586159
ENSMUSG00000028646	54170	Rragc	protein_coding	abhydrolase domain containing 4 [Source:MGI Symbol;Acc:MGI:1915938]	0.00285648	1.33162	0.413186	0.152502	0.673869
ENSMUSG00000069862	NA	Rps12-ps9	processed_pseudogene	transport and golgi organization 2 [Source:MGI Symbol;Acc:MGI:101825]	0.00285989	1.74878	0.806351	0.297544	1.31516
ENSMUSG00000013539	27883	Tango2	protein_coding	ribosomal protein S12, pseudogene 9 [Source:MGI Symbol;Acc:MGI:3704324]	0.00288234	-1.24573	-0.316991	-0.517195	-0.116786
ENSMUSG00000006389	17480	Mpl	protein_coding	RAS related protein 1b [Source:MGI Symbol;Acc:MGI:894315]	0.00288405	33.2941	5.05719	1.86295	8.25144
ENSMUSG00000026249	20720	Serpine2	protein_coding	predicted gene, 24276 [Source:MGI Symbol;Acc:MGI:5454053]	0.00288758	-1.22624	-0.294238	-0.480112	-0.108363
ENSMUSG00000071637	12609	Cebpd	protein_coding	Ras-related GTP binding C [Source:MGI Symbol;Acc:MGI:1858751]	0.00290489	1.57244	0.653003	0.240201	1.0658
ENSMUSG00000036833	241274	Pnpla7	protein_coding	serine (or cysteine) peptidase inhibitor, clade E, member 2 [Source:MGI Symbol;Acc:MGI:101780]	0.00293356	-1.34819	-0.431019	-0.703808	-0.15823
ENSMUSG00000040997	105501	Abhd4	protein_coding	CCAAT/enhancer binding protein (C/EBP), delta [Source:MGI Symbol;Acc:MGI:103573]	0.00293433	-1.22025	-0.287181	-0.468942	-0.105421
ENSMUSG00000074656	67204	Eif2s2	protein_coding	patatin-like phospholipase domain containing 7 [Source:MGI Symbol;Acc:MGI:2385325]	0.00293589	1.29011	0.367493	0.134888	0.600099
ENSMUSG00000076135	NA	Gm24276	miRNA	eukaryotic translation initiation factor 2, subunit 2 (beta) [Source:MGI Symbol;Acc:MGI:1914454]	0.00293618	2.4442	1.28937	0.47325	2.10548
ENSMUSG00000032740	108686	Ccdc88a	protein_coding	coiled coil domain containing 88A [Source:MGI Symbol;Acc:MGI:1925177]	0.00297089	1.29644	0.374551	0.137146	0.611956
ENSMUSG00000078193	NA	Gm2000	protein_coding	predicted gene 2000 [Source:MGI Symbol;Acc:MGI:3780170]	0.0030223	1.60792	0.685199	0.25001	1.12039
ENSMUSG00000038459	70178	Abhd17c	protein_coding	abhydrolase domain containing 17C [Source:MGI Symbol;Acc:MGI:1917428]	0.00303466	1.27071	0.345635	0.126006	0.565264
ENSMUSG00000017831	271457	Rab5a	protein_coding	RAB5A, member RAS oncogene family [Source:MGI Symbol;Acc:MGI:105926]	0.00305874	1.38141	0.466145	0.169662	0.762628
ENSMUSG00000029175	74919	Slc35f6	protein_coding	solute carrier family 35, member F6 [Source:MGI Symbol;Acc:MGI:1922169]	0.00308165	-1.21378	-0.279511	-0.457447	-0.101576
ENSMUSG00000024422	69192	Dhx16	protein_coding	DEAH (Asp-Glu-Ala-His) box polypeptide 16 [Source:MGI Symbol;Acc:MGI:1916442]	0.00311235	1.39423	0.479474	0.173882	0.785066
ENSMUSG00000005823	78308	Gpr108	protein_coding	G protein-coupled receptor 108 [Source:MGI Symbol;Acc:MGI:1925558]	0.00313691	-1.22168	-0.288868	-0.47315	-0.104586
ENSMUSG00000020456	18293	Ogdh	protein_coding	solute carrier family 1 (glial high affinity glutamate transporter), member 3 [Source:MGI Symbol;Acc:MGI:99917]	0.00318415	-1.38512	-0.470009	-0.770385	-0.169633
ENSMUSG00000053279	11668	Aldh1a1	protein_coding	brain-specific angiogenesis inhibitor 1-associated protein 2 [Source:MGI Symbol;Acc:MGI:2137336]	0.00318466	-1.20391	-0.267721	-0.438821	-0.0966211
ENSMUSG00000041945	211798	Mfsd9	protein_coding	major facilitator superfamily domain containing 9 [Source:MGI Symbol;Acc:MGI:2443548]	0.00320694	-1.3093	-0.388797	-0.637484	-0.14011
ENSMUSG00000013495	72392	Tmem175	protein_coding	aldehyde dehydrogenase family 1, subfamily A1 [Source:MGI Symbol;Acc:MGI:1353450]	0.00322813	-1.25657	-0.32949	-0.540409	-0.118572
ENSMUSG00000046341	NA	Gm11223	processed_pseudogene	predicted gene, 26760 [Source:MGI Symbol;Acc:MGI:5477254]	0.00323176	1.31255	0.392372	0.141167	0.643578
ENSMUSG00000091337	58521	Eid1	protein_coding	transmembrane protein 175 [Source:MGI Symbol;Acc:MGI:1919642]	0.00323278	1.50524	0.589994	0.212252	0.967735
ENSMUSG00000015711	229589	Prune1	protein_coding	RIKEN cDNA 4833412C05 gene [Source:MGI Symbol;Acc:MGI:1921154]	0.00326517	-1.25645	-0.329348	-0.540465	-0.118232
ENSMUSG00000001440	16211	Kpnb1	protein_coding	sphingosine-1-phosphate receptor 3 [Source:MGI Symbol;Acc:MGI:1339365]	0.00326617	1.20175	0.265132	0.0951726	0.435091
ENSMUSG00000027806	72033	Tsc22d2	protein_coding	oxoglutarate (alpha-ketoglutarate) dehydrogenase (lipoamide) [Source:MGI Symbol;Acc:MGI:1098267]	0.00327832	1.32742	0.408621	0.146563	0.670679
ENSMUSG00000067586	13610	S1pr3	protein_coding	predicted gene 11223 [Source:MGI Symbol;Acc:MGI:3651631]	0.00329449	-1.32066	-0.401259	-0.658747	-0.14377
ENSMUSG00000019295	68366	Tmem129	protein_coding	cathepsin B [Source:MGI Symbol;Acc:MGI:88561]	0.00329621	-1.2365	-0.306268	-0.502813	-0.109723
ENSMUSG00000036707	12283	Cab39	protein_coding	transmembrane protein 129 [Source:MGI Symbol;Acc:MGI:1915616]	0.00332756	1.24469	0.315781	0.1129	0.518662
ENSMUSG00000025372	108100	Baiap2	protein_coding	EP300 interacting inhibitor of differentiation 1 [Source:MGI Symbol;Acc:MGI:1889651]	0.00333174	-1.23805	-0.308072	-0.50603	-0.110114
ENSMUSG00000005360	20512	Slc1a3	protein_coding	prune exopolyphosphatase [Source:MGI Symbol;Acc:MGI:1925152]	0.00333283	-1.25652	-0.329431	-0.541123	-0.11774
ENSMUSG00000022023	22380	Wbp4	protein_coding	heparan sulfate 2-O-sulfotransferase 1 [Source:MGI Symbol;Acc:MGI:1346049]	0.0033444	1.24311	0.313952	0.112123	0.515781
ENSMUSG00000021939	13030	Ctsb	protein_coding	karyopherin (importin) beta 1 [Source:MGI Symbol;Acc:MGI:107532]	0.0033747	-1.23396	-0.303292	-0.49848	-0.108104
ENSMUSG00000054364	11852	Rhob	protein_coding	ras homolog family member B [Source:MGI Symbol;Acc:MGI:107949]	0.0033795	1.36281	0.446585	0.159129	0.73404
ENSMUSG00000097068	NA	Gm26760	lincRNA	WW domain binding protein 4 [Source:MGI Symbol;Acc:MGI:109568]	0.00339796	1.79716	0.845719	0.300992	1.39045
ENSMUSG00000040151	23908	Hs2st1	protein_coding	F-box and WD-40 domain protein 5 [Source:MGI Symbol;Acc:MGI:1354731]	0.00340302	1.30611	0.385281	0.137077	0.633484
ENSMUSG00000097697	73904	4833412C05Rik	lincRNA	TSC22 domain family, member 2 [Source:MGI Symbol;Acc:MGI:1919283]	0.00340344	1.51332	0.597715	0.212652	0.982778
ENSMUSG00000015095	30839	Fbxw5	protein_coding	calcium binding protein 39 [Source:MGI Symbol;Acc:MGI:107438]	0.00340675	-1.21096	-0.276154	-0.454081	-0.0982279
ENSMUSG00000042198	66433	Chchd7	protein_coding	coiled-coil-helix-coiled-coil-helix domain containing 7 [Source:MGI Symbol;Acc:MGI:1913683]	0.00342964	1.30854	0.387954	0.137792	0.638115
ENSMUSG00000025647	66940	Shisa5	protein_coding	shisa family member 5 [Source:MGI Symbol;Acc:MGI:1915044]	0.00345181	-1.27015	-0.344998	-0.567634	-0.122361
ENSMUSG00000086411	NA	Gm14236	antisense	predicted gene 14236 [Source:MGI Symbol;Acc:MGI:3651467]	0.00350069	-1.8883	-0.917086	-1.50992	-0.324255
ENSMUSG00000063172	72938	Hspb11	protein_coding	Bardet-Biedl syndrome 9 (human) [Source:MGI Symbol;Acc:MGI:2442833]	0.00353345	1.32529	0.406307	0.143361	0.669254
ENSMUSG00000031400	14381	G6pdx	protein_coding	heat shock protein family B (small), member 11 [Source:MGI Symbol;Acc:MGI:1920188]	0.00355189	-1.18282	-0.242231	-0.399094	-0.0853691
ENSMUSG00000035919	319845	Bbs9	protein_coding	glucose-6-phosphate dehydrogenase X-linked [Source:MGI Symbol;Acc:MGI:105979]	0.00357227	-1.3074	-0.386701	-0.637292	-0.136109
ENSMUSG00000045273	26886	Cenph	protein_coding	vestigial like family member 3 [Source:MGI Symbol;Acc:MGI:1920819]	0.00358247	1.57399	0.654429	0.230196	1.07866
ENSMUSG00000050299	NA	Gm9843	processed_pseudogene	matrix-remodelling associated 8 [Source:MGI Symbol;Acc:MGI:1922011]	0.00361165	1.32714	0.40832	0.143365	0.673275
ENSMUSG00000068798	109905	Rap1a	protein_coding	methyltransferase like 9 [Source:MGI Symbol;Acc:MGI:1914862]	0.00361284	1.29269	0.370381	0.130034	0.610729
ENSMUSG00000032633	216805	Flcn	protein_coding	folliculin [Source:MGI Symbol;Acc:MGI:2442184]	0.00361514	-1.27843	-0.354374	-0.584351	-0.124396
ENSMUSG00000029070	74761	Mxra8	protein_coding	predicted gene 9843 [Source:MGI Symbol;Acc:MGI:3708621]	0.00361861	-1.23449	-0.303915	-0.501169	-0.106661
ENSMUSG00000030876	59052	Mettl9	protein_coding	RAS-related protein 1a [Source:MGI Symbol;Acc:MGI:97852]	0.00362675	1.4002	0.485634	0.170349	0.800918
ENSMUSG00000091243	73569	Vgll3	protein_coding	centromere protein H [Source:MGI Symbol;Acc:MGI:1349448]	0.00363371	1.26804	0.342597	0.120123	0.565071
ENSMUSG00000079523	19240	Tmsb10	protein_coding	thymosin, beta 10 [Source:MGI Symbol;Acc:MGI:109146]	0.00364667	1.25652	0.329434	0.115415	0.543453
ENSMUSG00000049252	94217	Lrp1b	protein_coding	low density lipoprotein-related protein 1B (deleted in tumors) [Source:MGI Symbol;Acc:MGI:2151136]	0.00367375	-1.59024	-0.669241	-1.10441	-0.234069
ENSMUSG00000001847	19353	Rac1	protein_coding	Rac family small GTPase 1 [Source:MGI Symbol;Acc:MGI:97845]	0.00369548	1.23903	0.30921	0.108002	0.510418
ENSMUSG00000098274	68193	Rpl24	protein_coding	trafficking protein particle complex 9 [Source:MGI Symbol;Acc:MGI:1923760]	0.00371363	1.54758	0.630011	0.219806	1.04022
ENSMUSG00000009894	67826	Snap47	protein_coding	ribosomal protein L24 [Source:MGI Symbol;Acc:MGI:1915443]	0.00372978	-1.16377	-0.218808	-0.361352	-0.0762645
ENSMUSG00000022665	67896	Ccdc80	protein_coding	synaptosomal-associated protein, 47 [Source:MGI Symbol;Acc:MGI:1915076]	0.00374577	-1.23491	-0.304409	-0.502821	-0.105996
ENSMUSG00000047921	76510	Trappc9	protein_coding	coiled-coil domain containing 80 [Source:MGI Symbol;Acc:MGI:1915146]	0.00374641	-1.28279	-0.359285	-0.593472	-0.125099
ENSMUSG00000071528	66477	Usmg5	protein_coding	lactase-like [Source:MGI Symbol;Acc:MGI:2183549]	0.00379789	1.33884	0.420984	0.14612	0.695848
ENSMUSG00000079469	55981	Pigb	protein_coding	neurocan [Source:MGI Symbol;Acc:MGI:104694]	0.00380635	-1.36254	-0.446299	-0.737771	-0.154827
ENSMUSG00000032401	235435	Lctl	protein_coding	caldesmon 1 [Source:MGI Symbol;Acc:MGI:88250]	0.00383414	-1.39057	-0.475671	-0.786604	-0.164738
ENSMUSG00000000568	11991	Hnrnpd	protein_coding	replication timing regulatory factor 1 [Source:MGI Symbol;Acc:MGI:1098622]	0.00384043	1.35696	0.440379	0.152457	0.728301
ENSMUSG00000090110	105886298	Cmc4	protein_coding	RIKEN cDNA 9530051G07 gene [Source:MGI Symbol;Acc:MGI:2442715]	0.00384205	1.49088	0.576168	0.199447	0.952889
ENSMUSG00000031527	67276	Eri1	protein_coding	upregulated during skeletal muscle growth 5 [Source:MGI Symbol;Acc:MGI:1891435]	0.00386513	1.444	0.530074	0.183234	0.876914
ENSMUSG00000022752	28185	Tomm70a	protein_coding	mex3 RNA binding family member C [Source:MGI Symbol;Acc:MGI:2652843]	0.00386572	1.29226	0.369896	0.12786	0.611932
ENSMUSG00000036902	74513	Neto2	protein_coding	forkhead box G1 [Source:MGI Symbol;Acc:MGI:1347464]	0.00390609	1.26811	0.342678	0.118163	0.567193
ENSMUSG00000052516	268902	Robo2	protein_coding	exoribonuclease 1 [Source:MGI Symbol;Acc:MGI:1914526]	0.00393912	-1.41274	-0.498499	-0.825445	-0.171553
ENSMUSG00000003031	12576	Cdkn1b	protein_coding	ADP-ribosylation factor-like 13B [Source:MGI Symbol;Acc:MGI:1915396]	0.00394099	1.41406	0.499844	0.171996	0.827691
ENSMUSG00000007564	51792	Ppp2r1a	protein_coding	vacuolar protein sorting 36 [Source:MGI Symbol;Acc:MGI:1917410]	0.00394479	-1.17704	-0.235168	-0.389433	-0.0809029
ENSMUSG00000033105	16987	Lss	protein_coding	ribosomal protein L27, pseudogene 3 [Source:MGI Symbol;Acc:MGI:3646174]	0.00395265	-1.25009	-0.322037	-0.533338	-0.110736
ENSMUSG00000027809	66841	Etfdh	protein_coding	translocase of outer mitochondrial membrane 70A [Source:MGI Symbol;Acc:MGI:106295]	0.00396996	-1.17506	-0.232733	-0.385521	-0.0799447
ENSMUSG00000053647	76854	Gper1	protein_coding	predicted pseudogene 10443 [Source:MGI Symbol;Acc:MGI:3704272]	0.00399987	-1.57239	-0.652956	-1.08202	-0.223893
ENSMUSG00000041390	16543	Mdfic	protein_coding	proline arginine-rich end leucine-rich repeat [Source:MGI Symbol;Acc:MGI:2151110]	0.00402994	1.38718	0.47215	0.161607	0.782694
ENSMUSG00000029761	109624	Cald1	protein_coding	glutamate dehydrogenase 1 [Source:MGI Symbol;Acc:MGI:95753]	0.00404961	1.18944	0.25028	0.0855656	0.414994
ENSMUSG00000025873	76577	Faf2	protein_coding	dehydrogenase/reductase (SDR family) member 13 [Source:MGI Symbol;Acc:MGI:1917701]	0.00405074	-1.20512	-0.269173	-0.446327	-0.0920185
ENSMUSG00000041577	116847	Prelp	protein_coding	ankyrin repeat and LEM domain containing 2 [Source:MGI Symbol;Acc:MGI:1261856]	0.00405117	-1.28302	-0.359546	-0.596183	-0.12291
ENSMUSG00000085982	NA	9530051G07Rik	processed_transcript	transmembrane 9 superfamily member 3 [Source:MGI Symbol;Acc:MGI:1914262]	0.0040546	-1.63248	-0.707068	-1.17247	-0.241661
ENSMUSG00000063760	268291	Rnf217	protein_coding	proteasome (prosome, macropain) activator subunit 4 [Source:MGI Symbol;Acc:MGI:2143994]	0.00405834	1.33046	0.411929	0.140757	0.6831
ENSMUSG00000029501	71782	Ankle2	protein_coding	phosphatidylinositol glycan anchor biosynthesis, class B [Source:MGI Symbol;Acc:MGI:1891825]	0.00408887	1.3348	0.416625	0.142105	0.691144
ENSMUSG00000047867	231931	Gimap6	protein_coding	predicted gene 3788 [Source:MGI Symbol;Acc:MGI:3781961]	0.00409369	24.4497	4.61175	1.57256	7.65093
ENSMUSG00000047090	73827	Tmem198b	protein_coding	paired Ig-like receptor B [Source:MGI Symbol;Acc:MGI:894311]	0.00409614	-1.27171	-0.346774	-0.575318	-0.118229
ENSMUSG00000020950	15228	Foxg1	protein_coding	polypyrimidine tract binding protein 1 [Source:MGI Symbol;Acc:MGI:97791]	0.00410584	1.39355	0.478762	0.163137	0.794388
ENSMUSG00000005683	12974	Cs	protein_coding	SUB1 homolog (S. cerevisiae) [Source:MGI Symbol;Acc:MGI:104811]	0.00412088	-1.20459	-0.268546	-0.445666	-0.0914251
ENSMUSG00000030224	20901	Strap	protein_coding	serine/threonine kinase receptor associated protein [Source:MGI Symbol;Acc:MGI:1329037]	0.00413364	1.30263	0.38143	0.129759	0.6331
ENSMUSG00000017781	18738	Pitpna	protein_coding	roundabout guidance receptor 2 [Source:MGI Symbol;Acc:MGI:1890110]	0.00415433	1.21147	0.276752	0.0940343	0.45947
ENSMUSG00000025326	22215	Ube3a	protein_coding	protein phosphatase 2, regulatory subunit A, alpha [Source:MGI Symbol;Acc:MGI:1926334]	0.00417237	1.28551	0.362345	0.122987	0.601703
ENSMUSG00000025016	107358	Tm9sf3	protein_coding	platelet/endothelial cell adhesion molecule 1 [Source:MGI Symbol;Acc:MGI:97537]	0.00418706	1.26712	0.34155	0.11583	0.567271
ENSMUSG00000042997	212114	Nhlrc3	protein_coding	electron transferring flavoprotein, dehydrogenase [Source:MGI Symbol;Acc:MGI:106100]	0.00420657	-1.38658	-0.471531	-0.783335	-0.159728
ENSMUSG00000036202	51869	Rif1	protein_coding	neuropilin (NRP) and tolloid (TLL)-like 2 [Source:MGI Symbol;Acc:MGI:1921763]	0.00423564	1.26221	0.335946	0.113607	0.558285
ENSMUSG00000008859	56044	Rala	protein_coding	NHL repeat containing 3 [Source:MGI Symbol;Acc:MGI:2444520]	0.00424899	1.3212	0.40185	0.135789	0.667911
ENSMUSG00000022911	68146	Arl13b	protein_coding	v-ral simian leukemia viral oncogene A (ras related) [Source:MGI Symbol;Acc:MGI:1927243]	0.00425366	1.31078	0.390424	0.131892	0.648955
ENSMUSG00000040850	103554	Psme4	protein_coding	transmembrane protein 198b [Source:MGI Symbol;Acc:MGI:1921077]	0.00425573	1.22111	0.288188	0.0973436	0.479033
ENSMUSG00000094392	NA	Gm3788	processed_pseudogene	GTPase, IMAP family member 6 [Source:MGI Symbol;Acc:MGI:1918876]	0.00427393	1.49912	0.584116	0.197094	0.971139
ENSMUSG00000037253	240396	Mex3c	protein_coding	predicted pseudogene 4149 [Source:MGI Symbol;Acc:MGI:3782325]	0.00427567	1.32096	0.401584	0.13549	0.667679
ENSMUSG00000072940	NA	Gm10443	processed_pseudogene	lanosterol synthase [Source:MGI Symbol;Acc:MGI:1336155]	0.00429716	1.4033	0.488819	0.164717	0.812921
ENSMUSG00000020834	70451	Dhrs13	protein_coding	heterogeneous nuclear ribonucleoprotein D [Source:MGI Symbol;Acc:MGI:101947]	0.00429953	1.67288	0.742332	0.25011	1.23456
ENSMUSG00000024271	58523	Elp2	protein_coding	phosphatidylinositol transfer protein, alpha [Source:MGI Symbol;Acc:MGI:99887]	0.00430381	-1.22411	-0.291737	-0.485206	-0.0982691
ENSMUSG00000006498	19205	Ptbp1	protein_coding	elongator acetyltransferase complex subunit 2 [Source:MGI Symbol;Acc:MGI:1889642]	0.00431866	-1.22015	-0.287052	-0.477496	-0.0966083
ENSMUSG00000031479	70160	Vps36	protein_coding	ubiquitin protein ligase E3A [Source:MGI Symbol;Acc:MGI:105098]	0.00431917	1.18677	0.247034	0.0831377	0.410931
ENSMUSG00000020717	18613	Pecam1	protein_coding	Fas associated factor family member 2 [Source:MGI Symbol;Acc:MGI:1923827]	0.00432151	2.94445	1.558	0.524264	2.59174
ENSMUSG00000002341	13004	Ncan	protein_coding	MyoD family inhibitor domain containing [Source:MGI Symbol;Acc:MGI:104611]	0.00432185	-1.30382	-0.382742	-0.636694	-0.128789
ENSMUSG00000021794	14661	Glud1	protein_coding	G protein-coupled estrogen receptor 1 [Source:MGI Symbol;Acc:MGI:1924104]	0.00432877	1.26821	0.34279	0.1153	0.570279
ENSMUSG00000022205	20024	Sub1	protein_coding	ring finger protein 217 [Source:MGI Symbol;Acc:MGI:3610311]	0.00433284	1.32017	0.400728	0.134756	0.666699
ENSMUSG00000058818	18733	Pirb	protein_coding	C-x(9)-C motif containing 4 [Source:MGI Symbol;Acc:MGI:5637812]	0.00433733	-2.36424	-1.24138	-2.06541	-0.417341
ENSMUSG00000074800	NA	Gm4149	processed_pseudogene	citrate synthase [Source:MGI Symbol;Acc:MGI:88529]	0.00434916	1.36544	0.44937	0.150972	0.747768
ENSMUSG00000073640	NA	Rpl27-ps3	processed_pseudogene	cyclin-dependent kinase inhibitor 1B [Source:MGI Symbol;Acc:MGI:104565]	0.00435427	1.72585	0.78731	0.264431	1.31019
ENSMUSG00000024513	17191	Mbd2	protein_coding	methyl-CpG binding domain protein 2 [Source:MGI Symbol;Acc:MGI:1333813]	0.00436775	1.37627	0.460767	0.154636	0.766898
ENSMUSG00000026739	12151	Bmi1	protein_coding	Bmi1 polycomb ring finger oncogene [Source:MGI Symbol;Acc:MGI:88174]	0.0044368	1.30606	0.38522	0.128774	0.641665
ENSMUSG00000032172	244723	Olfm2	protein_coding	GPN-loop GTPase 1 [Source:MGI Symbol;Acc:MGI:1921504]	0.00444885	-1.26672	-0.341093	-0.568242	-0.113945
ENSMUSG00000064037	74254	Gpn1	protein_coding	olfactomedin 2 [Source:MGI Symbol;Acc:MGI:3045350]	0.00445081	-1.19886	-0.261663	-0.435926	-0.0874011
ENSMUSG00000029763	20336	Exoc4	protein_coding	ring finger protein 180 [Source:MGI Symbol;Acc:MGI:1919066]	0.00452162	-1.20355	-0.2673	-0.445673	-0.0889269
ENSMUSG00000029836	12417	Cbx3	protein_coding	cytochrome c oxidase assembly protein 20 [Source:MGI Symbol;Acc:MGI:1913609]	0.00452488	1.33705	0.419051	0.139387	0.698715
ENSMUSG00000059119	17955	Nap1l4	protein_coding	galactose-3-O-sulfotransferase 1 [Source:MGI Symbol;Acc:MGI:1858277]	0.00452944	-1.16633	-0.221979	-0.370141	-0.0738168
ENSMUSG00000032199	28015	Polr2m	protein_coding	nucleosome assembly protein 1-like 4 [Source:MGI Symbol;Acc:MGI:1316687]	0.00455231	1.27289	0.348105	0.11561	0.5806
ENSMUSG00000030082	53421	Sec61a1	protein_coding	FtsJ RNA methyltransferase homolog 3 (E. coli) [Source:MGI Symbol;Acc:MGI:1860295]	0.0045595	-1.23115	-0.300007	-0.500419	-0.0995958
ENSMUSG00000038612	17210	Mcl1	protein_coding	exocyst complex component 4 [Source:MGI Symbol;Acc:MGI:1096376]	0.00456068	1.20876	0.273527	0.0907989	0.456255
ENSMUSG00000028557	29864	Rnf11	protein_coding	myeloid cell leukemia sequence 1 [Source:MGI Symbol;Acc:MGI:101769]	0.00458018	1.35646	0.439849	0.145851	0.733848
ENSMUSG00000016921	67996	Srsf6	protein_coding	Nfat activating molecule with ITAM motif 1 [Source:MGI Symbol;Acc:MGI:1921289]	0.00459675	1.40498	0.490551	0.162512	0.81859
ENSMUSG00000023010	110213	Tmbim6	protein_coding	SV2 related protein [Source:MGI Symbol;Acc:MGI:1915916]	0.0046026	-1.17104	-0.227784	-0.380131	-0.0754367
ENSMUSG00000042078	68666	Svop	protein_coding	adenylate cyclase 6 [Source:MGI Symbol;Acc:MGI:87917]	0.00460582	-1.44991	-0.535964	-0.894462	-0.177467
ENSMUSG00000022994	11512	Adcy6	protein_coding	calmodulin binding transcription activator 1 [Source:MGI Symbol;Acc:MGI:2140230]	0.00463505	-1.37992	-0.464586	-0.775591	-0.153582
ENSMUSG00000026923	18128	Notch1	protein_coding	notch 1 [Source:MGI Symbol;Acc:MGI:97363]	0.00463555	-1.4872	-0.572599	-0.955916	-0.189283
ENSMUSG00000031595	68797	Pdgfrl	protein_coding	ring finger protein 11 [Source:MGI Symbol;Acc:MGI:1352759]	0.00463767	-1.21074	-0.275892	-0.460594	-0.0911902
ENSMUSG00000043424	100042807	Eif3j2	protein_coding	platelet-derived growth factor receptor-like [Source:MGI Symbol;Acc:MGI:1916047]	0.00466164	1.47443	0.560158	0.184901	0.935415
ENSMUSG00000014592	100072	Camta1	protein_coding	polymerase (RNA) II (DNA directed) polypeptide M [Source:MGI Symbol;Acc:MGI:107282]	0.00466398	1.36621	0.450183	0.14858	0.751785
ENSMUSG00000026500	66359	Cox20	protein_coding	eukaryotic translation initiation factor 3, subunit J2 [Source:MGI Symbol;Acc:MGI:3704486]	0.004669	1.44368	0.529752	0.174793	0.88471
ENSMUSG00000020706	56095	Ftsj3	protein_coding	Sec61 alpha 1 subunit (S. cerevisiae) [Source:MGI Symbol;Acc:MGI:1858417]	0.00469065	-1.24221	-0.312912	-0.522702	-0.103122
ENSMUSG00000058099	74039	Nfam1	protein_coding	serine/arginine-rich splicing factor 6 [Source:MGI Symbol;Acc:MGI:1915246]	0.00469513	-2.26963	-1.18246	-1.97532	-0.389589
ENSMUSG00000049721	53897	Gal3st1	protein_coding	chromobox 3 [Source:MGI Symbol;Acc:MGI:108515]	0.00469534	2.13971	1.09742	0.361567	1.83327
ENSMUSG00000021720	71816	Rnf180	protein_coding	transmembrane BAX inhibitor motif containing 6 [Source:MGI Symbol;Acc:MGI:99682]	0.00470766	-1.2234	-0.290901	-0.486024	-0.0957779
ENSMUSG00000054871	72309	Tmem158	protein_coding	transmembrane protein 158 [Source:MGI Symbol;Acc:MGI:1919559]	0.00472676	2.08786	1.06202	0.349298	1.77475
ENSMUSG00000087298	NA	Gm9392	processed_pseudogene	Eph receptor A4 [Source:MGI Symbol;Acc:MGI:98277]	0.00477465	1.5852	0.664668	0.218031	1.11131
ENSMUSG00000020671	19325	Rab10	protein_coding	RAB10, member RAS oncogene family [Source:MGI Symbol;Acc:MGI:105066]	0.00479527	1.21072	0.275863	0.0903889	0.461338
ENSMUSG00000034295	225288	Fhod3	protein_coding	predicted pseudogene 9392 [Source:MGI Symbol;Acc:MGI:3643262]	0.00479533	1.38354	0.468367	0.153464	0.783271
ENSMUSG00000026235	13838	Epha4	protein_coding	formin homology 2 domain containing 3 [Source:MGI Symbol;Acc:MGI:1925847]	0.00479948	-1.21988	-0.286739	-0.479547	-0.0939304
ENSMUSG00000047187	59021	Rab2a	protein_coding	phosphofructokinase, platelet [Source:MGI Symbol;Acc:MGI:1891833]	0.00487316	1.22064	0.287636	0.093845	0.481427
ENSMUSG00000039221	68028	Rpl22l1	protein_coding	natriuretic peptide type B [Source:MGI Symbol;Acc:MGI:97368]	0.00490511	1.41201	0.497754	0.162116	0.833392
ENSMUSG00000024750	22682	Zfand5	protein_coding	transglutaminase 2, C polypeptide [Source:MGI Symbol;Acc:MGI:98731]	0.0049131	1.31872	0.399143	0.129943	0.668343
ENSMUSG00000097431	NA	Gm26782	antisense	predicted gene 12191 [Source:MGI Symbol;Acc:MGI:3651293]	0.00492289	1.2582	0.331364	0.107819	0.554909
ENSMUSG00000028341	18124	Nr4a3	protein_coding	dual specificity phosphatase 1 [Source:MGI Symbol;Acc:MGI:105120]	0.00492595	1.86472	0.898963	0.292457	1.50547
ENSMUSG00000029019	18158	Nppb	protein_coding	nuclear receptor subfamily 4, group A, member 3 [Source:MGI Symbol;Acc:MGI:1352457]	0.00493054	1.51025	0.594788	0.193452	0.996124
ENSMUSG00000005973	19672	Rcn1	protein_coding	exonuclease 3'-5' domain containing 2 [Source:MGI Symbol;Acc:MGI:1922485]	0.0049346	1.29699	0.375171	0.121996	0.628346
ENSMUSG00000019777	15182	Hdac2	protein_coding	ribosomal protein L22 like 1 [Source:MGI Symbol;Acc:MGI:1915278]	0.00497691	1.33743	0.419459	0.136085	0.702833
ENSMUSG00000037573	22057	Tob1	protein_coding	FAD-dependent oxidoreductase domain containing 1 [Source:MGI Symbol;Acc:MGI:2446262]	0.00499038	1.34606	0.428741	0.138995	0.718488
ENSMUSG00000071669	74478	Snx29	protein_coding	predicted gene 11613 [Source:MGI Symbol;Acc:MGI:3651819]	0.00499093	-1.69114	-0.758	-1.27027	-0.245731
ENSMUSG00000038497	234076	Tmco3	protein_coding	PRKC, apoptosis, WT1, regulator [Source:MGI Symbol;Acc:MGI:2149961]	0.00499282	-1.20543	-0.269549	-0.451724	-0.0873745
ENSMUSG00000020003	18634	Pex7	protein_coding	RAB2A, member RAS oncogene family [Source:MGI Symbol;Acc:MGI:1928750]	0.00501121	1.53229	0.615687	0.199377	1.032
ENSMUSG00000040725	232989	Hnrnpul1	protein_coding	dpy-19-like 1 (C. elegans) [Source:MGI Symbol;Acc:MGI:1915685]	0.0050333	1.23017	0.298853	0.096662	0.501045
ENSMUSG00000035873	114774	Pawr	protein_coding	lactate dehydrogenase B [Source:MGI Symbol;Acc:MGI:96763]	0.00503392	1.33561	0.4175	0.135033	0.699967
ENSMUSG00000045817	12193	Zfp36l2	protein_coding	RAB21, member RAS oncogene family [Source:MGI Symbol;Acc:MGI:894308]	0.005045	1.42002	0.505908	0.16353	0.848287
ENSMUSG00000031465	11601	Angpt2	protein_coding	transducer of ErbB-2.1 [Source:MGI Symbol;Acc:MGI:1349721]	0.00507671	-1.29809	-0.37639	-0.631323	-0.121457
ENSMUSG00000032705	97827	Exd2	protein_coding	angiopoietin 2 [Source:MGI Symbol;Acc:MGI:1202890]	0.00508142	-1.29094	-0.368426	-0.617994	-0.118857
ENSMUSG00000021196	56421	Pfkp	protein_coding	tissue inhibitor of metalloproteinase 3 [Source:MGI Symbol;Acc:MGI:98754]	0.00509362	-1.18847	-0.249101	-0.417893	-0.0803094
ENSMUSG00000039048	235169	Foxred1	protein_coding	transmembrane and coiled-coil domains 3 [Source:MGI Symbol;Acc:MGI:2444946]	0.00511697	-1.20827	-0.272948	-0.458009	-0.0878877
ENSMUSG00000073940	101488143	Hbb-bt	protein_coding	sorting nexin 29 [Source:MGI Symbol;Acc:MGI:1921728]	0.00512273	31.0429	4.95619	1.59537	8.31701
ENSMUSG00000028291	433693	Akirin2	protein_coding	reticulocalbin 1 [Source:MGI Symbol;Acc:MGI:104559]	0.00513204	1.41403	0.499816	0.160808	0.838824
ENSMUSG00000030246	16832	Ldhb	protein_coding	metadherin [Source:MGI Symbol;Acc:MGI:1914404]	0.00514638	-1.26221	-0.335956	-0.563907	-0.108006
ENSMUSG00000024190	19252	Dusp1	protein_coding	zinc finger, AN1-type domain 5 [Source:MGI Symbol;Acc:MGI:1278334]	0.00514981	1.22744	0.295647	0.0950297	0.496264
ENSMUSG00000043067	244745	Dpy19l1	protein_coding	zinc finger protein 36, C3H type-like 2 [Source:MGI Symbol;Acc:MGI:107945]	0.00515877	1.20181	0.265205	0.085204	0.445205
ENSMUSG00000037820	21817	Tgm2	protein_coding	hemoglobin, beta adult t chain [Source:MGI Symbol;Acc:MGI:5474850]	0.00516078	1.29746	0.375691	0.120688	0.630694
ENSMUSG00000022255	67154	Mtdh	protein_coding	predicted gene, 26782 [Source:MGI Symbol;Acc:MGI:5477276]	0.00516637	1.22353	0.291052	0.0934703	0.488634
ENSMUSG00000083061	NA	Gm12191	processed_pseudogene	histone deacetylase 2 [Source:MGI Symbol;Acc:MGI:1097691]	0.0051687	1.45152	0.537568	0.172616	0.902519
ENSMUSG00000020132	216344	Rab21	protein_coding	akirin 2 [Source:MGI Symbol;Acc:MGI:1889364]	0.00517046	1.35989	0.443491	0.142395	0.744588
ENSMUSG00000085586	NA	Gm11613	processed_transcript	heterogeneous nuclear ribonucleoprotein U-like 1 [Source:MGI Symbol;Acc:MGI:2443517]	0.00518636	1.80256	0.850047	0.272699	1.42739
ENSMUSG00000020044	21859	Timp3	protein_coding	peroxisomal biogenesis factor 7 [Source:MGI Symbol;Acc:MGI:1321392]	0.0051927	-1.31735	-0.397641	-0.667761	-0.127522
ENSMUSG00000022515	72615	Anks3	protein_coding	ankyrin repeat and sterile alpha motif domain containing 3 [Source:MGI Symbol;Acc:MGI:1919865]	0.00523831	-1.21579	-0.281897	-0.47361	-0.090185
ENSMUSG00000024187	106581	Fam234a	protein_coding	wntless WNT ligand secretion mediator [Source:MGI Symbol;Acc:MGI:1915401]	0.00525447	-1.2595	-0.332849	-0.559304	-0.106395
ENSMUSG00000028173	68151	Wls	protein_coding	family with sequence similarity 234, member A [Source:MGI Symbol;Acc:MGI:2146854]	0.00525572	-1.19399	-0.255791	-0.429825	-0.0817577
ENSMUSG00000031715	93762	Smarca5	protein_coding	SWI/SNF related, matrix associated, actin dependent regulator of chromatin, subfamily a, member 5 [Source:MGI Symbol;Acc:MGI:1935129]	0.00525578	1.29218	0.369813	0.118202	0.621424
ENSMUSG00000017615	21927	Tnfaip1	protein_coding	mitochondrially encoded tRNA leucine 1 [Source:MGI Symbol;Acc:MGI:102482]	0.00530076	-1.15772	-0.21128	-0.355189	-0.0673702
ENSMUSG00000031672	14719	Got2	protein_coding	zinc finger protein 788 [Source:MGI Symbol;Acc:MGI:1914857]	0.0053036	-1.18964	-0.250523	-0.421175	-0.0798718
ENSMUSG00000055421	211712	Pcdh9	protein_coding	adaptor-related protein complex AP-1, mu subunit 1 [Source:MGI Symbol;Acc:MGI:102776]	0.00531616	-1.32014	-0.400695	-0.673725	-0.127665
ENSMUSG00000074165	67607	Zfp788	protein_coding	protocadherin 9 [Source:MGI Symbol;Acc:MGI:1306801]	0.00533746	1.29571	0.373744	0.118945	0.628544
ENSMUSG00000002103	11432	Acp2	protein_coding	acid phosphatase 2, lysosomal [Source:MGI Symbol;Acc:MGI:87882]	0.00533862	-1.21882	-0.285481	-0.480113	-0.0908493
ENSMUSG00000003033	11767	Ap1m1	protein_coding	tumor necrosis factor, alpha-induced protein 1 (endothelial) [Source:MGI Symbol;Acc:MGI:104961]	0.0053438	-1.17688	-0.234964	-0.395175	-0.0747528
ENSMUSG00000031299	18597	Pdha1	protein_coding	EARP complex and GARP complex interacting protein 1 [Source:MGI Symbol;Acc:MGI:1289332]	0.00535622	-1.2228	-0.290187	-0.488112	-0.0922615
ENSMUSG00000036613	380752	Eipr1	protein_coding	pyruvate dehydrogenase E1 alpha 1 [Source:MGI Symbol;Acc:MGI:97532]	0.00536494	-1.26853	-0.343155	-0.577258	-0.109052
ENSMUSG00000064340	NA	mt-Tl1	Mt_tRNA	glutamatic-oxaloacetic transaminase 2, mitochondrial [Source:MGI Symbol;Acc:MGI:95792]	0.00537391	2.17909	1.12372	0.356944	1.8905
ENSMUSG00000049940	70804	Pgrmc2	protein_coding	progesterone receptor membrane component 2 [Source:MGI Symbol;Acc:MGI:1918054]	0.00543123	1.35267	0.435809	0.138017	0.7336
ENSMUSG00000020349	19052	Ppp2ca	protein_coding	protein phosphatase 1 catalytic subunit beta [Source:MGI Symbol;Acc:MGI:104871]	0.00546532	1.27409	0.349472	0.110479	0.588466
ENSMUSG00000014956	19046	Ppp1cb	protein_coding	transmembrane protein 50B [Source:MGI Symbol;Acc:MGI:1925225]	0.00546806	1.23578	0.305425	0.0965402	0.51431
ENSMUSG00000022964	77975	Tmem50b	protein_coding	DEAD (Asp-Glu-Ala-Asp) box polypeptide 5 [Source:MGI Symbol;Acc:MGI:105037]	0.00547323	-1.14776	-0.198822	-0.334816	-0.0628276
ENSMUSG00000020719	13207	Ddx5	protein_coding	protein phosphatase 2 (formerly 2A), catalytic subunit, alpha isoform [Source:MGI Symbol;Acc:MGI:1321159]	0.00547444	1.16151	0.216001	0.068252	0.36375
ENSMUSG00000067344	NA	Rps25-ps1	processed_pseudogene	RalBP1 associated Eps domain containing protein [Source:MGI Symbol;Acc:MGI:1196373]	0.00552442	1.35129	0.434334	0.136885	0.731782
ENSMUSG00000019854	19707	Reps1	protein_coding	structural maintenance of chromosomes 6 [Source:MGI Symbol;Acc:MGI:1914491]	0.00552981	1.26849	0.343116	0.108106	0.578126
ENSMUSG00000056310	100929	Tyw1	protein_coding	D-glutamate cyclase [Source:MGI Symbol;Acc:MGI:2444813]	0.00554819	-1.23277	-0.301902	-0.508774	-0.0950306
ENSMUSG00000020608	67241	Smc6	protein_coding	DEAH (Asp-Glu-Ala-His) box polypeptide 35 [Source:MGI Symbol;Acc:MGI:1918965]	0.00557145	1.19304	0.254643	0.0800583	0.429228
ENSMUSG00000068040	99237	Tm9sf4	protein_coding	calcineurin-like phosphoesterase domain containing 1 [Source:MGI Symbol;Acc:MGI:2443300]	0.00557947	-1.27126	-0.346253	-0.583691	-0.108815
ENSMUSG00000027655	71715	Dhx35	protein_coding	S-adenosylhomocysteine hydrolase [Source:MGI Symbol;Acc:MGI:87968]	0.00559079	-1.29096	-0.368444	-0.621167	-0.115721
ENSMUSG00000080921	NA	Rpl38-ps2	processed_pseudogene	ribosomal protein L38, pseudogene 2 [Source:MGI Symbol;Acc:MGI:3646625]	0.00560975	1.34537	0.428007	0.134297	0.721716
ENSMUSG00000020358	15384	Hnrnpab	protein_coding	ribosomal protein S25, pseudogene 1 [Source:MGI Symbol;Acc:MGI:3642902]	0.00562994	1.30567	0.384792	0.120612	0.648972
ENSMUSG00000004105	26360	Angptl2	protein_coding	transmembrane 9 superfamily protein member 4 [Source:MGI Symbol;Acc:MGI:2139220]	0.00563053	-1.35414	-0.437378	-0.737665	-0.137091
ENSMUSG00000065979	223978	Cpped1	protein_coding	tRNA-yW synthesizing protein 1 homolog (S. cerevisiae) [Source:MGI Symbol;Acc:MGI:2141161]	0.00565461	-1.17839	-0.236819	-0.399501	-0.074136
ENSMUSG00000019969	19164	Psen1	protein_coding	monoglyceride lipase [Source:MGI Symbol;Acc:MGI:1346042]	0.0056586	-1.20302	-0.266664	-0.449866	-0.0834621
ENSMUSG00000033174	23945	Mgll	protein_coding	presenilin 1 [Source:MGI Symbol;Acc:MGI:1202717]	0.00567182	-1.23063	-0.299398	-0.505152	-0.0936437
ENSMUSG00000050043	66958	Tmx2	protein_coding	angiopoietin-like 2 [Source:MGI Symbol;Acc:MGI:1347002]	0.00567777	-1.17441	-0.23194	-0.391358	-0.0725226
ENSMUSG00000058603	NA	Rpl28-ps1	processed_pseudogene	zinc finger protein 697 [Source:MGI Symbol;Acc:MGI:2139736]	0.00568014	1.34327	0.425748	0.133106	0.71839
ENSMUSG00000050064	242109	Zfp697	protein_coding	ribosomal protein L28, pseudogene 1 [Source:MGI Symbol;Acc:MGI:3705349]	0.00571893	1.32996	0.41138	0.128358	0.694402
ENSMUSG00000037257	66939	Aagab	protein_coding	heterogeneous nuclear ribonucleoprotein A/B [Source:MGI Symbol;Acc:MGI:1330294]	0.00571945	-1.24721	-0.31871	-0.537979	-0.099441
ENSMUSG00000027597	269378	Ahcy	protein_coding	alpha- and gamma-adaptin binding protein [Source:MGI Symbol;Acc:MGI:1914189]	0.00573527	-1.26368	-0.337635	-0.570009	-0.105261
ENSMUSG00000021185	217830	Dglucy	protein_coding	thioredoxin-related transmembrane protein 2 [Source:MGI Symbol;Acc:MGI:1914208]	0.00573585	-1.28045	-0.356645	-0.602107	-0.111184
ENSMUSG00000086662	NA	BC046251	lincRNA	cDNA sequence BC046251 [Source:MGI Symbol;Acc:MGI:3039598]	0.00574164	-2.04577	-1.03265	-1.74346	-0.321831
ENSMUSG00000025474	74237	Tubgcp2	protein_coding	tubulin, gamma complex associated protein 2 [Source:MGI Symbol;Acc:MGI:1921487]	0.00575072	-1.22754	-0.295767	-0.499399	-0.0921352
ENSMUSG00000037062	54673	Sh3glb1	protein_coding	solute carrier family 44, member 1 [Source:MGI Symbol;Acc:MGI:2140592]	0.00578728	1.18189	0.241098	0.0749653	0.407231
ENSMUSG00000028412	100434	Slc44a1	protein_coding	ELMO/CED-12 domain containing 1 [Source:MGI Symbol;Acc:MGI:3583900]	0.00579494	1.21344	0.2791	0.0867476	0.471453
ENSMUSG00000044155	76522	Lsm8	protein_coding	LSM8 homolog, U6 small nuclear RNA associated [Source:MGI Symbol;Acc:MGI:1923772]	0.0057979	1.22212	0.289391	0.0899325	0.48885
ENSMUSG00000041986	270162	Elmod1	protein_coding	SH3-domain GRB2-like B1 (endophilin) [Source:MGI Symbol;Acc:MGI:1859730]	0.00580835	1.4589	0.544883	0.16924	0.920525
ENSMUSG00000028793	75234	Rnf19b	protein_coding	ring finger protein 19B [Source:MGI Symbol;Acc:MGI:1922484]	0.0058164	1.26404	0.338037	0.104951	0.571123
ENSMUSG00000033777	279572	Tlr13	protein_coding	toll-like receptor 13 [Source:MGI Symbol;Acc:MGI:3045213]	0.00588448	-1.62941	-0.704348	-1.19077	-0.217926
ENSMUSG00000063358	26413	Mapk1	protein_coding	mitogen-activated protein kinase 1 [Source:MGI Symbol;Acc:MGI:1346858]	0.00588624	1.19774	0.26031	0.0805333	0.440087
ENSMUSG00000091896	56550	Ube2d2a	protein_coding	ubiquitin-conjugating enzyme E2D 2A [Source:MGI Symbol;Acc:MGI:1930715]	0.00588748	1.31455	0.394567	0.122061	0.667072
ENSMUSG00000030089	71699	Slc41a3	protein_coding	solute carrier family 41, member 3 [Source:MGI Symbol;Acc:MGI:1918949]	0.00590631	-1.33528	-0.417142	-0.705362	-0.128922
ENSMUSG00000045414	68861	1190002N15Rik	protein_coding	RIKEN cDNA 1190002N15 gene [Source:MGI Symbol;Acc:MGI:1916111]	0.00595476	1.36636	0.450335	0.138841	0.761829
ENSMUSG00000052752	224619	Traf7	protein_coding	TNF receptor-associated factor 7 [Source:MGI Symbol;Acc:MGI:3042141]	0.00600069	-1.20879	-0.273567	-0.462987	-0.0841477
ENSMUSG00000033059	110078	Pygb	protein_coding	zinc finger protein 623 [Source:MGI Symbol;Acc:MGI:1926084]	0.00602957	-1.25469	-0.327336	-0.554131	-0.100541
ENSMUSG00000050846	78834	Zfp623	protein_coding	ubiquitin specific peptidase 25 [Source:MGI Symbol;Acc:MGI:1353655]	0.00605733	-1.2844	-0.361095	-0.611434	-0.110756
ENSMUSG00000006288	219022	Ttc5	protein_coding	macrophage migration inhibitory factor, pseudogene 3 [Source:MGI Symbol;Acc:MGI:103164]	0.00607194	-1.17473	-0.232333	-0.393457	-0.0712097
ENSMUSG00000022867	30940	Usp25	protein_coding	brain glycogen phosphorylase [Source:MGI Symbol;Acc:MGI:97828]	0.00607441	1.26284	0.336675	0.103178	0.570173
ENSMUSG00000028800	433759	Hdac1	protein_coding	tetratricopeptide repeat domain 5 [Source:MGI Symbol;Acc:MGI:2683584]	0.00607483	-1.18517	-0.245093	-0.415076	-0.0751095
ENSMUSG00000082826	NA	Mif-ps3	processed_pseudogene	histone deacetylase 1 [Source:MGI Symbol;Acc:MGI:108086]	0.0060871	1.65004	0.722502	0.221277	1.22373
ENSMUSG00000020230	15468	Prmt2	protein_coding	PDGFA associated protein 1 [Source:MGI Symbol;Acc:MGI:2448536]	0.00611643	-1.20855	-0.273281	-0.462988	-0.0835742
ENSMUSG00000029623	231887	Pdap1	protein_coding	membrane-associated ring finger (C3HC4) 5 [Source:MGI Symbol;Acc:MGI:1915207]	0.00612528	1.27182	0.346896	0.10604	0.587752
ENSMUSG00000023307	69104	Marchf5	protein_coding	protein arginine N-methyltransferase 2 [Source:MGI Symbol;Acc:MGI:1316652]	0.00612771	1.30746	0.386764	0.118213	0.655316
ENSMUSG00000096942	NA	Rps19-ps6	processed_pseudogene	ribosomal protein S19, pseudogene 6 [Source:MGI Symbol;Acc:MGI:5011818]	0.00614372	1.25885	0.33211	0.101427	0.562793
ENSMUSG00000035274	21983	Tpbg	protein_coding	trophoblast glycoprotein [Source:MGI Symbol;Acc:MGI:1341264]	0.00619368	1.30192	0.380641	0.11596	0.645322
ENSMUSG00000050295	17300	Foxc1	protein_coding	forkhead box C1 [Source:MGI Symbol;Acc:MGI:1347466]	0.00619969	1.65174	0.723984	0.220492	1.22748
ENSMUSG00000022898	13185	Vps26c	protein_coding	VPS26 endosomal protein sorting factor C [Source:MGI Symbol;Acc:MGI:1206040]	0.00621833	-1.20363	-0.267397	-0.453433	-0.0813614
ENSMUSG00000049882	207965	Vcpkmt	protein_coding	valosin containing protein lysine (K) methyltransferase [Source:MGI Symbol;Acc:MGI:2684917]	0.00625056	1.4828	0.568322	0.172648	0.963995
ENSMUSG00000035764	268882	Fbxo45	protein_coding	F-box protein 45 [Source:MGI Symbol;Acc:MGI:2447775]	0.00625936	1.31161	0.391342	0.118832	0.663851
ENSMUSG00000031375	12111	Bgn	protein_coding	biglycan [Source:MGI Symbol;Acc:MGI:88158]	0.00629431	-1.21775	-0.284217	-0.48228	-0.0861548
ENSMUSG00000096086	NA	Gm4761	processed_pseudogene	branched chain ketoacid dehydrogenase kinase [Source:MGI Symbol;Acc:MGI:1276121]	0.00631438	2.08603	1.06076	0.32123	1.80029
ENSMUSG00000064193	NA	Gm4735	processed_pseudogene	predicted gene 4761 [Source:MGI Symbol;Acc:MGI:3648855]	0.00632983	-1.22107	-0.288143	-0.489094	-0.087192
ENSMUSG00000030802	12041	Bckdk	protein_coding	predicted gene 4735 [Source:MGI Symbol;Acc:MGI:3645521]	0.00633528	-1.20301	-0.266647	-0.452628	-0.0806655
ENSMUSG00000033065	18642	Pfkm	protein_coding	phosphofructokinase, muscle [Source:MGI Symbol;Acc:MGI:97548]	0.00638651	-1.23323	-0.302436	-0.513609	-0.0912621
ENSMUSG00000034032	68925	Rpap1	protein_coding	predicted gene 6170 [Source:MGI Symbol;Acc:MGI:3643368]	0.00639597	-1.345	-0.427603	-0.726234	-0.128972
ENSMUSG00000100078	NA	Gm6170	processed_pseudogene	RNA polymerase II associated protein 1 [Source:MGI Symbol;Acc:MGI:1916175]	0.00639979	-1.30302	-0.381857	-0.648561	-0.115153
ENSMUSG00000086583	NA	Gm15500	transcribed_processed_pseudogene	siah E3 ubiquitin protein ligase 1A [Source:MGI Symbol;Acc:MGI:108064]	0.00647594	1.3061	0.385265	0.115748	0.654781
ENSMUSG00000036840	20437	Siah1a	protein_coding	RIKEN cDNA 1810022K09 gene [Source:MGI Symbol;Acc:MGI:1916376]	0.0064879	1.35789	0.441362	0.132525	0.750199
ENSMUSG00000031939	75316	Taf1d	protein_coding	TATA-box binding protein associated factor, RNA polymerase I, D [Source:MGI Symbol;Acc:MGI:1922566]	0.00648926	1.28183	0.358206	0.107549	0.608863
ENSMUSG00000071072	56351	Ptges3	protein_coding	prostaglandin E synthase 3 [Source:MGI Symbol;Acc:MGI:1929282]	0.00650998	1.31372	0.393655	0.118073	0.669237
ENSMUSG00000078784	69126	1810022K09Rik	protein_coding	predicted pseudogene 15500 [Source:MGI Symbol;Acc:MGI:3782947]	0.00651414	1.39784	0.483203	0.144902	0.821504
ENSMUSG00000094870	72465	Zfp131	protein_coding	prosaposin [Source:MGI Symbol;Acc:MGI:97783]	0.00656069	1.21473	0.280631	0.0839645	0.477296
ENSMUSG00000063273	74838	Naa15	protein_coding	N(alpha)-acetyltransferase 15, NatA auxiliary subunit [Source:MGI Symbol;Acc:MGI:1922088]	0.00656127	1.2979	0.376179	0.112549	0.639808
ENSMUSG00000004207	19156	Psap	protein_coding	RAB3A interacting protein [Source:MGI Symbol;Acc:MGI:105933]	0.00657481	-1.27521	-0.350731	-0.596596	-0.104867
ENSMUSG00000064181	216363	Rab3ip	protein_coding	general transcription factor II A, 2 [Source:MGI Symbol;Acc:MGI:1933289]	0.00658249	1.35244	0.435561	0.130182	0.740941
ENSMUSG00000033543	235459	Gtf2a2	protein_coding	zinc finger protein 131 [Source:MGI Symbol;Acc:MGI:1919715]	0.00658332	1.25212	0.324375	0.096946	0.551803
ENSMUSG00000003464	19298	Pex19	protein_coding	peroxisomal biogenesis factor 19 [Source:MGI Symbol;Acc:MGI:1334458]	0.00662137	-1.16475	-0.220022	-0.374407	-0.0656367
ENSMUSG00000000538	216810	Tom1l2	protein_coding	pleckstrin homology domain-containing, family A (phosphoinositide binding specific) member 3 [Source:MGI Symbol;Acc:MGI:1932515]	0.00664361	-1.2656	-0.339825	-0.578383	-0.101267
ENSMUSG00000031601	18983	Cnot7	protein_coding	target of myb1-like 2 (chicken) [Source:MGI Symbol;Acc:MGI:2443306]	0.00666273	1.20619	0.270461	0.0805222	0.460399
ENSMUSG00000002733	83435	Plekha3	protein_coding	CCR4-NOT transcription complex, subunit 7 [Source:MGI Symbol;Acc:MGI:1298230]	0.00666455	1.27247	0.347636	0.10349	0.591782
ENSMUSG00000038374	60365	Rbm8a	protein_coding	glutamyl-tRNA(Gln) amidotransferase, subunit B [Source:MGI Symbol;Acc:MGI:2442496]	0.0067012	1.20056	0.263713	0.0783672	0.449058
ENSMUSG00000028085	229487	Gatb	protein_coding	RNA binding motif protein 8a [Source:MGI Symbol;Acc:MGI:1913129]	0.00670647	-1.22037	-0.287314	-0.489269	-0.0853593
ENSMUSG00000049775	19241	Tmsb4x	protein_coding	thymosin, beta 4, X chromosome [Source:MGI Symbol;Acc:MGI:99510]	0.006716	1.28584	0.362716	0.107711	0.617721
ENSMUSG00000000708	18519	Kat2b	protein_coding	family with sequence similarity 84, member B [Source:MGI Symbol;Acc:MGI:3026924]	0.00676075	1.25985	0.333255	0.0987491	0.56776
ENSMUSG00000072568	399603	Fam84b	protein_coding	K(lysine) acetyltransferase 2B [Source:MGI Symbol;Acc:MGI:1343094]	0.00676315	1.3337	0.415432	0.123086	0.707779
ENSMUSG00000027665	18706	Pik3ca	protein_coding	phosphatidylinositol-4,5-bisphosphate 3-kinase catalytic subunit alpha [Source:MGI Symbol;Acc:MGI:1206581]	0.00678724	1.21295	0.278522	0.0824257	0.474618
ENSMUSG00000026880	13830	Stom	protein_coding	stomatin [Source:MGI Symbol;Acc:MGI:95403]	0.00679315	-1.18179	-0.240975	-0.410657	-0.0712939
ENSMUSG00000048833	328133	Slc39a9	protein_coding	solute carrier family 39 (zinc transporter), member 9 [Source:MGI Symbol;Acc:MGI:1914820]	0.00683108	-1.30551	-0.384614	-0.655644	-0.113583
ENSMUSG00000089917	68556	Uckl1	protein_coding	interferon gamma receptor 2 [Source:MGI Symbol;Acc:MGI:107654]	0.00687195	-1.24515	-0.316319	-0.539406	-0.0932316
ENSMUSG00000022965	15980	Ifngr2	protein_coding	branched chain ketoacid dehydrogenase E1, alpha polypeptide [Source:MGI Symbol;Acc:MGI:107701]	0.00687907	1.21203	0.277423	0.0817398	0.473107
ENSMUSG00000060376	12039	Bckdha	protein_coding	argininosuccinate synthetase 1 [Source:MGI Symbol;Acc:MGI:88090]	0.00687977	-1.24774	-0.319322	-0.544562	-0.0940816
ENSMUSG00000076441	11898	Ass1	protein_coding	SH3 domain binding glutamic acid-rich protein like 2 [Source:MGI Symbol;Acc:MGI:1915350]	0.00690005	-1.19895	-0.261771	-0.446491	-0.0770506
ENSMUSG00000032261	212531	Sh3bgrl2	protein_coding	uridine-cytidine kinase 1-like 1 [Source:MGI Symbol;Acc:MGI:1915806]	0.00690137	-1.27228	-0.347417	-0.592581	-0.102254
ENSMUSG00000059835	NA	Rpl13-ps3	processed_pseudogene	ribosomal protein L13, pseudogene 3 [Source:MGI Symbol;Acc:MGI:3646682]	0.00691636	2.02096	1.01504	0.298538	1.73154
ENSMUSG00000006998	21762	Psmd2	protein_coding	proteasome (prosome, macropain) 26S subunit, non-ATPase, 2 [Source:MGI Symbol;Acc:MGI:1096584]	0.00694159	-1.19298	-0.254568	-0.434354	-0.074782
ENSMUSG00000025232	15211	Hexa	protein_coding	hexosaminidase A [Source:MGI Symbol;Acc:MGI:96073]	0.00694688	-1.17155	-0.228422	-0.38976	-0.0670844
ENSMUSG00000038776	13849	Ephx1	protein_coding	epoxide hydrolase 1, microsomal [Source:MGI Symbol;Acc:MGI:95405]	0.00697985	-1.15793	-0.211545	-0.361059	-0.0620302
ENSMUSG00000019961	21917	Tmpo	protein_coding	thymopoietin [Source:MGI Symbol;Acc:MGI:106920]	0.00699319	1.24006	0.310416	0.0909638	0.529868
ENSMUSG00000066068	NA	Gm13611	processed_pseudogene	predicted gene 13611 [Source:MGI Symbol;Acc:MGI:3651300]	0.00702487	1.5461	0.628637	0.183938	1.07334
ENSMUSG00000000605	12727	Clcn4	protein_coding	carnitine palmitoyltransferase 1a, liver [Source:MGI Symbol;Acc:MGI:1098296]	0.00705922	-1.17056	-0.227201	-0.388032	-0.0663701
ENSMUSG00000024900	12894	Cpt1a	protein_coding	chloride channel, voltage-sensitive 4 [Source:MGI Symbol;Acc:MGI:104571]	0.00707625	-1.20803	-0.272656	-0.465728	-0.0795842
ENSMUSG00000026411	66241	Tmem9	protein_coding	transmembrane protein 9 [Source:MGI Symbol;Acc:MGI:1913491]	0.00708026	-1.18802	-0.248557	-0.424577	-0.0725362
ENSMUSG00000027498	67337	Cstf1	protein_coding	G protein-coupled receptor 107 [Source:MGI Symbol;Acc:MGI:2139054]	0.00712649	-1.20721	-0.271677	-0.464245	-0.0791101
ENSMUSG00000000194	277463	Gpr107	protein_coding	lectin, galactoside-binding, soluble, 3 binding protein [Source:MGI Symbol;Acc:MGI:99554]	0.00714027	-1.17739	-0.235588	-0.40262	-0.0685565
ENSMUSG00000043991	19290	Pura	protein_coding	zinc finger protein 503 [Source:MGI Symbol;Acc:MGI:1353644]	0.00715236	1.24096	0.31145	0.0905808	0.53232
ENSMUSG00000034445	225912	Cyb561a3	protein_coding	homer scaffolding protein 1 [Source:MGI Symbol;Acc:MGI:1347345]	0.00716928	-1.28964	-0.366969	-0.627295	-0.106642
ENSMUSG00000024896	17330	Minpp1	protein_coding	small ubiquitin-like modifier 3 [Source:MGI Symbol;Acc:MGI:1336201]	0.00717334	1.37583	0.460299	0.133739	0.78686
ENSMUSG00000020265	20610	Sumo3	protein_coding	purine rich element binding protein A [Source:MGI Symbol;Acc:MGI:103079]	0.00719072	-1.15568	-0.208737	-0.356875	-0.0605982
ENSMUSG00000025220	76055	Mgea5	protein_coding	multiple inositol polyphosphate histidine phosphatase 1 [Source:MGI Symbol;Acc:MGI:1336159]	0.00720248	1.21123	0.276468	0.0802165	0.472719
ENSMUSG00000007617	26556	Homer1	protein_coding	cleavage stimulation factor, 3' pre-RNA, subunit 1 [Source:MGI Symbol;Acc:MGI:1914587]	0.00724337	1.42416	0.510113	0.147724	0.872502
ENSMUSG00000039081	218820	Zfp503	protein_coding	cytochrome b561 family, member A3 [Source:MGI Symbol;Acc:MGI:2686925]	0.00725081	1.64868	0.721313	0.208812	1.23381
ENSMUSG00000033880	19039	Lgals3bp	protein_coding	leukocyte receptor cluster (LRC) member 9 [Source:MGI Symbol;Acc:MGI:2444509]	0.00725246	-1.26497	-0.339106	-0.580052	-0.0981596
ENSMUSG00000032405	56469	Pias1	protein_coding	predicted pseudogene 6472 [Source:MGI Symbol;Acc:MGI:3648396]	0.00727151	-1.17557	-0.233359	-0.399228	-0.0674889
ENSMUSG00000043432	243813	Leng9	protein_coding	protein inhibitor of activated STAT 1 [Source:MGI Symbol;Acc:MGI:1913125]	0.00728004	-1.41433	-0.500117	-0.855655	-0.144579
ENSMUSG00000095597	102638448	Gm6472	transcribed_processed_pseudogene	meningioma expressed antigen 5 (hyaluronidase) [Source:MGI Symbol;Acc:MGI:1932139]	0.00728104	1.42775	0.513745	0.148512	0.878978
ENSMUSG00000024887	54447	Asah2	protein_coding	N-acylsphingosine amidohydrolase 2 [Source:MGI Symbol;Acc:MGI:1859310]	0.00729555	1.74982	0.80721	0.233187	1.38123
ENSMUSG00000015656	15481	Hspa8	protein_coding	heat shock protein 8 [Source:MGI Symbol;Acc:MGI:105384]	0.00733522	-1.19437	-0.256251	-0.438613	-0.0738883
ENSMUSG00000031253	68792	Srpx2	protein_coding	sushi-repeat-containing protein, X-linked 2 [Source:MGI Symbol;Acc:MGI:1916042]	0.00737504	-1.38759	-0.472581	-0.80915	-0.136012
ENSMUSG00000059775	NA	Rps26-ps1	transcribed_processed_pseudogene	ribosomal protein S26, pseudogene 1 [Source:MGI Symbol;Acc:MGI:3704322]	0.00739451	1.37057	0.454771	0.130767	0.778775
ENSMUSG00000035949	30050	Fbxw2	protein_coding	mannoside acetylglucosaminyltransferase 2 [Source:MGI Symbol;Acc:MGI:2384966]	0.00748922	1.26138	0.335003	0.0959036	0.574103
ENSMUSG00000043998	217664	Mgat2	protein_coding	KH domain containing, RNA binding, signal transduction associated 1 [Source:MGI Symbol;Acc:MGI:893579]	0.00748937	1.24527	0.316458	0.0905939	0.542322
ENSMUSG00000032412	11933	Atp1b3	protein_coding	ATP-binding cassette, sub-family F (GCN20), member 3 [Source:MGI Symbol;Acc:MGI:1351656]	0.00750493	1.29302	0.370748	0.106059	0.635437
ENSMUSG00000049246	NA	Hspe1-ps2	processed_pseudogene	F-box and WD-40 domain protein 2 [Source:MGI Symbol;Acc:MGI:1353435]	0.00752063	1.82179	0.865353	0.247369	1.48334
ENSMUSG00000043541	320662	Casc1	protein_coding	ATPase, Na+/K+ transporting, beta 3 polypeptide [Source:MGI Symbol;Acc:MGI:107788]	0.00752187	-1.9206	-0.94156	-1.61398	-0.269137
ENSMUSG00000028790	20218	Khdrbs1	protein_coding	heat shock protein 1 (chaperonin 10), pseudogene 2 [Source:MGI Symbol;Acc:MGI:1935162]	0.00753002	1.28008	0.356231	0.101787	0.610676
ENSMUSG00000003234	27406	Abcf3	protein_coding	cancer susceptibility candidate 1 [Source:MGI Symbol;Acc:MGI:2444480]	0.00754266	-1.22166	-0.288841	-0.495198	-0.0824831
ENSMUSG00000037344	83704	Slc12a9	protein_coding	YTH N6-methyladenosine RNA binding protein 1 [Source:MGI Symbol;Acc:MGI:1917431]	0.00761708	-1.35635	-0.439732	-0.754324	-0.12514
ENSMUSG00000058638	65020	Zfp110	protein_coding	zinc finger protein 110 [Source:MGI Symbol;Acc:MGI:1890378]	0.00763914	-1.27474	-0.3502	-0.600842	-0.0995589
ENSMUSG00000033159	69171	Cnppd1	protein_coding	cyclin Pas1/PHO80 domain containing 1 [Source:MGI Symbol;Acc:MGI:1916421]	0.00765302	-1.17174	-0.228652	-0.392342	-0.064962
ENSMUSG00000038848	228994	Ythdf1	protein_coding	solute carrier family 12 (potassium/chloride transporters), member 9 [Source:MGI Symbol;Acc:MGI:1933532]	0.00765806	1.28335	0.359919	0.102232	0.617606
ENSMUSG00000033981	14800	Gria2	protein_coding	glutamate receptor, ionotropic, AMPA2 (alpha 2) [Source:MGI Symbol;Acc:MGI:95809]	0.00769732	-1.22875	-0.297196	-0.510128	-0.0842632
ENSMUSG00000094483	19291	Purb	protein_coding	purine rich element binding protein B [Source:MGI Symbol;Acc:MGI:1338779]	0.00772736	1.19086	0.252005	0.0713515	0.432659
ENSMUSG00000024095	72692	Hnrnpll	protein_coding	egl-9 family hypoxia-inducible factor 1 [Source:MGI Symbol;Acc:MGI:1932286]	0.00779497	1.33526	0.417127	0.117736	0.716517
ENSMUSG00000015994	14272	Fnta	protein_coding	farnesyltransferase, CAAX box, alpha [Source:MGI Symbol;Acc:MGI:104683]	0.00780911	1.24033	0.310719	0.0876449	0.533793
ENSMUSG00000031987	112405	Egln1	protein_coding	heterogeneous nuclear ribonucleoprotein L-like [Source:MGI Symbol;Acc:MGI:1919942]	0.00781464	1.22393	0.291521	0.0822087	0.500833
ENSMUSG00000044033	545428	Ccdc141	protein_coding	coiled-coil domain containing 141 [Source:MGI Symbol;Acc:MGI:1919735]	0.00785108	-1.28767	-0.364764	-0.626837	-0.102691
ENSMUSG00000016984	68145	Etaa1	protein_coding	nuclear factor of activated T cells, cytoplasmic, calcineurin dependent 3 [Source:MGI Symbol;Acc:MGI:103296]	0.00789288	1.49576	0.580882	0.163221	0.998544
ENSMUSG00000022283	18458	Pabpc1	protein_coding	Ewing tumor-associated antigen 1 [Source:MGI Symbol;Acc:MGI:1915395]	0.00790363	1.20874	0.2735	0.0768126	0.470188
ENSMUSG00000031902	18021	Nfatc3	protein_coding	poly(A) binding protein, cytoplasmic 1 [Source:MGI Symbol;Acc:MGI:1349722]	0.00791292	1.26031	0.333773	0.0937001	0.573845
ENSMUSG00000034449	192970	Dhrs11	protein_coding	dehydrogenase/reductase (SDR family) member 11 [Source:MGI Symbol;Acc:MGI:2652816]	0.00794098	-1.31387	-0.393822	-0.677228	-0.110416
ENSMUSG00000041870	68420	Ankrd13a	protein_coding	ankyrin repeat domain 13a [Source:MGI Symbol;Acc:MGI:1915670]	0.00796703	1.26812	0.342689	0.0959655	0.589413
ENSMUSG00000026280	66615	Atg4b	protein_coding	acidic (leucine-rich) nuclear phosphoprotein 32 family, pseudogene [Source:MGI Symbol;Acc:MGI:3525200]	0.00801475	-1.18049	-0.239385	-0.411879	-0.0668906
ENSMUSG00000069913	NA	Anp32-ps	processed_pseudogene	autophagy related 4B, cysteine peptidase [Source:MGI Symbol;Acc:MGI:1913865]	0.00801901	1.93812	0.954659	0.266705	1.64261
ENSMUSG00000029998	66881	Pcyox1	protein_coding	prenylcysteine oxidase 1 [Source:MGI Symbol;Acc:MGI:1914131]	0.0080786	-1.20927	-0.274141	-0.471903	-0.0763799
ENSMUSG00000075700	69227	Selenot	protein_coding	selenoprotein T [Source:MGI Symbol;Acc:MGI:1916477]	0.00809447	1.22184	0.289057	0.0804774	0.497636
ENSMUSG00000017548	52615	Suz12	protein_coding	SUZ12 polycomb repressive complex 2 subunit [Source:MGI Symbol;Acc:MGI:1261758]	0.00810913	1.33107	0.412587	0.114793	0.71038
ENSMUSG00000020634	217379	Ubxn2a	protein_coding	UBX domain protein 2A [Source:MGI Symbol;Acc:MGI:2442310]	0.0081279	1.31498	0.395045	0.109819	0.680271
ENSMUSG00000032062	66952	2310030G06Rik	protein_coding	RIKEN cDNA 2310030G06 gene [Source:MGI Symbol;Acc:MGI:1914202]	0.00815154	1.47298	0.558735	0.155157	0.962314
ENSMUSG00000058446	387524	Znrf2	protein_coding	interferon regulatory factor 2 binding protein 2 [Source:MGI Symbol;Acc:MGI:2443921]	0.00818794	1.35338	0.436568	0.121032	0.752105
ENSMUSG00000030505	71974	Prmt3	protein_coding	aspartyl aminopeptidase [Source:MGI Symbol;Acc:MGI:1278328]	0.00819078	1.37324	0.457581	0.126841	0.788321
ENSMUSG00000051495	270110	Irf2bp2	protein_coding	ribosomal protein S11, pseudogene 3 [Source:MGI Symbol;Acc:MGI:3649802]	0.00822715	1.27615	0.351804	0.0973588	0.606248
ENSMUSG00000026209	13437	Dnpep	protein_coding	predicted pseudogene 15501 [Source:MGI Symbol;Acc:MGI:3704296]	0.00823601	-1.16432	-0.219486	-0.378255	-0.0607166
ENSMUSG00000081715	NA	Rps11-ps3	processed_pseudogene	von Hippel-Lindau binding protein 1 [Source:MGI Symbol;Acc:MGI:1333804]	0.00824734	1.52946	0.613017	0.169492	1.05654
ENSMUSG00000087412	NA	Gm15501	transcribed_processed_pseudogene	protein arginine N-methyltransferase 3 [Source:MGI Symbol;Acc:MGI:1919224]	0.00824782	1.31156	0.391285	0.108184	0.674386
ENSMUSG00000031197	22327	Vbp1	protein_coding	zinc and ring finger 2 [Source:MGI Symbol;Acc:MGI:1196246]	0.00825367	1.25659	0.329519	0.0910822	0.567955
ENSMUSG00000032640	269941	Chsy1	protein_coding	chondroitin sulfate synthase 1 [Source:MGI Symbol;Acc:MGI:2681120]	0.00829038	1.23751	0.307435	0.0848372	0.530034
ENSMUSG00000031986	244666	Sprtn	protein_coding	SprT-like N-terminal domain [Source:MGI Symbol;Acc:MGI:2685351]	0.00829541	-1.6222	-0.697951	-1.20335	-0.192557
ENSMUSG00000024350	76594	Dnajc18	protein_coding	TatD DNase domain containing 2 [Source:MGI Symbol;Acc:MGI:3576210]	0.00834845	-1.17705	-0.235175	-0.405623	-0.0647269
ENSMUSG00000031290	210297	Lrch2	protein_coding	threonyl-tRNA synthetase-like 2 [Source:MGI Symbol;Acc:MGI:2444486]	0.00835611	1.45149	0.537539	0.147895	0.927184
ENSMUSG00000022257	114128	Laptm4b	protein_coding	DnaJ heat shock protein family (Hsp40) member C18 [Source:MGI Symbol;Acc:MGI:1923844]	0.00839113	-1.15951	-0.21351	-0.36837	-0.0586512
ENSMUSG00000020440	11844	Arf5	protein_coding	lysosomal-associated protein transmembrane 4B [Source:MGI Symbol;Acc:MGI:1890494]	0.00839982	1.29721	0.375415	0.103086	0.647744
ENSMUSG00000030515	272396	Tarsl2	protein_coding	leucine-rich repeats and calponin homology (CH) domain containing 2 [Source:MGI Symbol;Acc:MGI:2147870]	0.00840072	1.40162	0.48709	0.133745	0.840434
ENSMUSG00000056952	381801	Tatdn2	protein_coding	ADP-ribosylation factor 5 [Source:MGI Symbol;Acc:MGI:99434]	0.00841154	1.45992	0.545887	0.149817	0.941958
ENSMUSG00000024583	53382	Txnl1	protein_coding	thioredoxin-like 1 [Source:MGI Symbol;Acc:MGI:1860078]	0.00842852	1.20016	0.263225	0.0721861	0.454263
ENSMUSG00000032122	56857	Slc37a2	protein_coding	immunoglobulin superfamily, member 3 [Source:MGI Symbol;Acc:MGI:1926158]	0.00847638	-1.37692	-0.461441	-0.79661	-0.126273
ENSMUSG00000042035	78908	Igsf3	protein_coding	fat mass and obesity associated [Source:MGI Symbol;Acc:MGI:1347093]	0.00850106	-1.20615	-0.270413	-0.466911	-0.0739161
ENSMUSG00000008348	22190	Ubc	protein_coding	palmitoyl-protein thioesterase 1 [Source:MGI Symbol;Acc:MGI:1298204]	0.00850149	-1.17192	-0.228873	-0.395186	-0.06256
ENSMUSG00000041075	14369	Fzd7	protein_coding	T cell leukemia translocation altered gene [Source:MGI Symbol;Acc:MGI:1918829]	0.00850985	1.29857	0.376921	0.102989	0.650854
ENSMUSG00000079562	59003	Maea	protein_coding	solute carrier family 37 (glycerol-3-phosphate transporter), member 2 [Source:MGI Symbol;Acc:MGI:1929693]	0.00853223	-1.14638	-0.197081	-0.340367	-0.0537959
ENSMUSG00000029110	19822	Rnf4	protein_coding	EF-hand calcium binding domain 12 [Source:MGI Symbol;Acc:MGI:2681834]	0.00853276	-1.19817	-0.260837	-0.450476	-0.0711971
ENSMUSG00000055932	26383	Fto	protein_coding	macrophage erythroblast attacher [Source:MGI Symbol;Acc:MGI:1891748]	0.00854803	-1.27616	-0.35181	-0.607657	-0.095963
ENSMUSG00000023110	27374	Prmt5	protein_coding	ring finger protein 4 [Source:MGI Symbol;Acc:MGI:1201691]	0.00856149	-1.16128	-0.215714	-0.372623	-0.0588047
ENSMUSG00000030321	212516	Efcab12	protein_coding	protein arginine N-methyltransferase 5 [Source:MGI Symbol;Acc:MGI:1351645]	0.00858112	-1.20725	-0.27173	-0.46945	-0.0740099
ENSMUSG00000027782	16649	Kpna4	protein_coding	ubiquitin C [Source:MGI Symbol;Acc:MGI:98889]	0.00859509	1.22307	0.290502	0.0790733	0.501931
ENSMUSG00000039461	102791	Tcta	protein_coding	karyopherin (importin) alpha 4 [Source:MGI Symbol;Acc:MGI:1100848]	0.00860338	-1.17064	-0.227303	-0.392759	-0.061848
ENSMUSG00000028657	19063	Ppt1	protein_coding	frizzled class receptor 7 [Source:MGI Symbol;Acc:MGI:108570]	0.00861768	-1.15656	-0.209839	-0.362619	-0.0570595
ENSMUSG00000031751	23802	Amfr	protein_coding	WD repeat domain 19 [Source:MGI Symbol;Acc:MGI:2443231]	0.00863749	1.16914	0.22545	0.0612503	0.389651
ENSMUSG00000037890	213081	Wdr19	protein_coding	autocrine motility factor receptor [Source:MGI Symbol;Acc:MGI:1345634]	0.00865141	-1.35092	-0.433948	-0.750074	-0.117821
ENSMUSG00000000290	16414	Itgb2	protein_coding	ring finger protein 103 [Source:MGI Symbol;Acc:MGI:109483]	0.00869168	-1.42355	-0.509491	-0.880898	-0.138084
ENSMUSG00000027357	66586	Crls1	protein_coding	CD99 antigen-like 2 [Source:MGI Symbol;Acc:MGI:2177151]	0.00871964	1.30317	0.382025	0.103408	0.660642
ENSMUSG00000030474	83382	Siglece	protein_coding	integrin beta 2 [Source:MGI Symbol;Acc:MGI:96611]	0.00872285	-3.81935	-1.93333	-3.34341	-0.523248
ENSMUSG00000035776	171486	Cd99l2	protein_coding	sialic acid binding Ig-like lectin E [Source:MGI Symbol;Acc:MGI:1932475]	0.00872302	-1.17145	-0.228302	-0.394815	-0.0617885
ENSMUSG00000052656	22644	Rnf103	protein_coding	cardiolipin synthase 1 [Source:MGI Symbol;Acc:MGI:1913836]	0.00872484	1.35009	0.433054	0.117194	0.748915
ENSMUSG00000025137	68671	Pcyt2	protein_coding	phosphate cytidylyltransferase 2, ethanolamine [Source:MGI Symbol;Acc:MGI:1915921]	0.0087558	-1.21371	-0.279425	-0.483337	-0.0755145
ENSMUSG00000026150	75734	Mff	protein_coding	mitochondrial fission factor [Source:MGI Symbol;Acc:MGI:1922984]	0.00877841	1.29696	0.375132	0.101277	0.648987
ENSMUSG00000044117	67254	2900011O08Rik	protein_coding	RIKEN cDNA 2900011O08 gene [Source:MGI Symbol;Acc:MGI:1914504]	0.00882626	-1.16255	-0.217294	-0.376048	-0.0585396
ENSMUSG00000039294	217370	Cybc1	protein_coding	cytochrome b 245 chaperone 1 [Source:MGI Symbol;Acc:MGI:2384959]	0.00885906	-1.26222	-0.335958	-0.58154	-0.0903763
ENSMUSG00000050605	22719	Zfp61	protein_coding	zinc finger protein 61 [Source:MGI Symbol;Acc:MGI:99663]	0.00888161	-1.26665	-0.341017	-0.590389	-0.0916454
ENSMUSG00000082361	12223	Btc	protein_coding	betacellulin, epidermal growth factor family member [Source:MGI Symbol;Acc:MGI:99439]	0.00889049	-1.727	-0.788268	-1.36478	-0.211757
ENSMUSG00000026679	71233	Enkur	protein_coding	enkurin, TRPC channel interacting protein [Source:MGI Symbol;Acc:MGI:1918483]	0.00891585	1.27427	0.349668	0.0938276	0.605508
ENSMUSG00000015291	14567	Gdi1	protein_coding	guanosine diphosphate (GDP) dissociation inhibitor 1 [Source:MGI Symbol;Acc:MGI:99846]	0.0089538	-1.17934	-0.237983	-0.412214	-0.0637514
ENSMUSG00000067336	12168	Bmpr2	protein_coding	SWA-70 protein [Source:MGI Symbol;Acc:MGI:1298390]	0.00898979	1.2204	0.287359	0.0768558	0.497861
ENSMUSG00000047085	272381	Lrrc4b	protein_coding	treacle ribosome biogenesis factor 1 [Source:MGI Symbol;Acc:MGI:892003]	0.00901259	1.41286	0.498615	0.133223	0.864006
ENSMUSG00000031015	20947	Swap70	protein_coding	jumonji domain containing 8 [Source:MGI Symbol;Acc:MGI:1919356]	0.00902409	-1.23462	-0.304071	-0.52694	-0.0812023
ENSMUSG00000025736	72106	Jmjd8	protein_coding	family with sequence similarity 204, member A [Source:MGI Symbol;Acc:MGI:1289174]	0.00902424	-1.25978	-0.333175	-0.577376	-0.088974
ENSMUSG00000057858	76539	Fam204a	protein_coding	bone morphogenetic protein receptor, type II (serine/threonine kinase) [Source:MGI Symbol;Acc:MGI:1095407]	0.00904593	1.35722	0.440654	0.117563	0.763745
ENSMUSG00000001518	101142	Itfg2	protein_coding	leucine rich repeat containing 4B [Source:MGI Symbol;Acc:MGI:3027390]	0.00905761	-1.31219	-0.391979	-0.679434	-0.104523
ENSMUSG00000024613	21453	Tcof1	protein_coding	integrin alpha FG-GAP repeat containing 2 [Source:MGI Symbol;Acc:MGI:1915450]	0.00905781	1.27086	0.345803	0.0922094	0.599397
ENSMUSG00000035206	73218	Sppl2b	protein_coding	signal peptide peptidase like 2B [Source:MGI Symbol;Acc:MGI:1920468]	0.0091078	-1.32105	-0.401689	-0.696503	-0.106875
ENSMUSG00000084183	NA	Gm12009	processed_pseudogene	solute carrier family 25 (mitochondrial carrier, Graves disease autoantigen), member 16 [Source:MGI Symbol;Acc:MGI:1920382]	0.00914989	-1.54112	-0.623975	-1.08224	-0.16571
ENSMUSG00000031584	14782	Gsr	protein_coding	predicted gene 12009 [Source:MGI Symbol;Acc:MGI:3651311]	0.00916164	1.26474	0.338843	0.0899406	0.587746
ENSMUSG00000032698	16909	Lmo2	protein_coding	predicted pseudogene 2574 [Source:MGI Symbol;Acc:MGI:3780741]	0.00919342	2.31861	1.21326	0.321591	2.10493
ENSMUSG00000019470	67439	Xab2	protein_coding	LIM domain only 2 [Source:MGI Symbol;Acc:MGI:102811]	0.00919991	-1.21966	-0.286481	-0.497048	-0.075914
ENSMUSG00000026563	27878	Tada1	protein_coding	transcriptional adaptor 1 [Source:MGI Symbol;Acc:MGI:1196415]	0.00921775	-1.17521	-0.232925	-0.404176	-0.0616737
ENSMUSG00000083621	NA	Gm14586	processed_pseudogene	pituitary tumor-transforming 1 interacting protein [Source:MGI Symbol;Acc:MGI:2652132]	0.00922083	1.3408	0.423097	0.112012	0.734181
ENSMUSG00000071253	73132	Slc25a16	protein_coding	predicted gene 14586 [Source:MGI Symbol;Acc:MGI:3705507]	0.0092339	1.36151	0.445211	0.117799	0.772623
ENSMUSG00000078162	NA	Gm2574	processed_pseudogene	XPA binding protein 2 [Source:MGI Symbol;Acc:MGI:1914689]	0.00925003	1.79698	0.845574	0.223573	1.46758
ENSMUSG00000009291	108705	Pttg1ip	protein_coding	glutathione reductase [Source:MGI Symbol;Acc:MGI:95804]	0.00925976	-1.17507	-0.232743	-0.403975	-0.061512
ENSMUSG00000040209	170753	Zfp704	protein_coding	zinc finger protein 704 [Source:MGI Symbol;Acc:MGI:2180715]	0.00932465	-1.2778	-0.353658	-0.614114	-0.0932029
ENSMUSG00000027968	28036	Larp7	protein_coding	La ribonucleoprotein domain family, member 7 [Source:MGI Symbol;Acc:MGI:107634]	0.00932561	1.22426	0.291904	0.0769248	0.506882
ENSMUSG00000005371	225055	Fbxo11	protein_coding	replication protein A3 [Source:MGI Symbol;Acc:MGI:1915490]	0.00935397	1.25715	0.330154	0.0868968	0.573412
ENSMUSG00000012483	68240	Rpa3	protein_coding	F-box protein 11 [Source:MGI Symbol;Acc:MGI:2147134]	0.00936388	1.26148	0.335121	0.0881657	0.582076
ENSMUSG00000031930	66894	Wwp2	protein_coding	solute carrier family 2 (facilitated glucose transporter), member 1 [Source:MGI Symbol;Acc:MGI:95755]	0.00941022	-1.21934	-0.286106	-0.497094	-0.075118
ENSMUSG00000017485	21974	Top2b	protein_coding	topoisomerase (DNA) II beta [Source:MGI Symbol;Acc:MGI:98791]	0.00941638	1.24625	0.317599	0.083364	0.551834
ENSMUSG00000028645	20525	Slc2a1	protein_coding	WW domain containing E3 ubiquitin protein ligase 2 [Source:MGI Symbol;Acc:MGI:1914144]	0.00942199	-1.19074	-0.251858	-0.437624	-0.066092
ENSMUSG00000084416	NA	Rpl10a-ps1	processed_pseudogene	calpain 7 [Source:MGI Symbol;Acc:MGI:1338030]	0.00951549	1.30954	0.389063	0.101681	0.676445
ENSMUSG00000032423	56403	Syncrip	protein_coding	synaptotagmin binding, cytoplasmic RNA interacting protein [Source:MGI Symbol;Acc:MGI:1891690]	0.00954212	1.20406	0.267907	0.0699356	0.465879
ENSMUSG00000031979	76332	Cog2	protein_coding	RNA binding motif protein 5 [Source:MGI Symbol;Acc:MGI:1933204]	0.00957275	-1.2151	-0.281073	-0.488872	-0.0732745
ENSMUSG00000097928	NA	Gm26578	lincRNA	YES proto-oncogene 1, Src family tyrosine kinase [Source:MGI Symbol;Acc:MGI:99147]	0.00957298	2.68745	1.42624	0.37181	2.48067
ENSMUSG00000014932	22612	Yes1	protein_coding	predicted gene 9493 [Source:MGI Symbol;Acc:MGI:3779903]	0.00958745	1.45661	0.542619	0.141368	0.943871
ENSMUSG00000032580	83486	Rbm5	protein_coding	component of oligomeric golgi complex 2 [Source:MGI Symbol;Acc:MGI:1923582]	0.00960206	-1.21822	-0.284773	-0.495402	-0.0741442
ENSMUSG00000021893	12339	Capn7	protein_coding	predicted gene, 26578 [Source:MGI Symbol;Acc:MGI:5477072]	0.00960687	1.25494	0.327617	0.0852812	0.569952
ENSMUSG00000044424	NA	Gm9493	processed_pseudogene	ribosomal protein L10A, pseudogene 1 [Source:MGI Symbol;Acc:MGI:3705885]	0.00960847	1.40856	0.494225	0.128642	0.859809
ENSMUSG00000017978	320405	Cadps2	protein_coding	Ca2+-dependent activator protein for secretion 2 [Source:MGI Symbol;Acc:MGI:2443963]	0.00964358	-1.30773	-0.387059	-0.673524	-0.100593
ENSMUSG00000019857	100042554	Asf1a	protein_coding	anti-silencing function 1A histone chaperone [Source:MGI Symbol;Acc:MGI:1913653]	0.00964814	1.32736	0.408564	0.106161	0.710966
ENSMUSG00000019857	66403	Asf1a	protein_coding	anti-silencing function 1A histone chaperone [Source:MGI Symbol;Acc:MGI:1913653]	0.00964814	1.32736	0.408564	0.106161	0.710966
ENSMUSG00000024357	81500	Sil1	protein_coding	endoplasmic reticulum chaperone SIL1 homolog (S. cerevisiae) [Source:MGI Symbol;Acc:MGI:1932040]	0.00965396	-1.20142	-0.264739	-0.460705	-0.0687724
ENSMUSG00000033629	57874	Hacd3	protein_coding	3-hydroxyacyl-CoA dehydratase 3 [Source:MGI Symbol;Acc:MGI:1889341]	0.00970527	-1.14926	-0.200709	-0.349395	-0.0520228
ENSMUSG00000055991	22757	Zkscan5	protein_coding	zinc finger with KRAB and SCAN domains 5 [Source:MGI Symbol;Acc:MGI:107533]	0.00972356	-1.27371	-0.349034	-0.607672	-0.0903961
ENSMUSG00000029810	65963	Tmem176b	protein_coding	transmembrane protein 176B [Source:MGI Symbol;Acc:MGI:1916348]	0.00977323	-1.20022	-0.263303	-0.458561	-0.0680458
ENSMUSG00000028284	26409	Map3k7	protein_coding	protein kinase N2 [Source:MGI Symbol;Acc:MGI:109211]	0.0097967	1.21316	0.278772	0.0719701	0.485574
ENSMUSG00000039286	72007	Fndc3b	protein_coding	mitogen-activated protein kinase kinase kinase 7 [Source:MGI Symbol;Acc:MGI:1346877]	0.00981343	1.18155	0.240685	0.0620921	0.419278
ENSMUSG00000025935	72265	Tram1	protein_coding	translocating chain-associating membrane protein 1 [Source:MGI Symbol;Acc:MGI:1919515]	0.009824	1.19204	0.253437	0.065352	0.441523
ENSMUSG00000004591	109333	Pkn2	protein_coding	fibronectin type III domain containing 3B [Source:MGI Symbol;Acc:MGI:1919257]	0.00983911	1.24633	0.317682	0.0818647	0.5535
ENSMUSG00000062997	66489	Rpl35	protein_coding	ribosomal protein L35 [Source:MGI Symbol;Acc:MGI:1913739]	0.00990015	1.30229	0.381055	0.0979361	0.664174
ENSMUSG00000025809	16412	Itgb1	protein_coding	integrin beta 1 (fibronectin receptor beta) [Source:MGI Symbol;Acc:MGI:96610]	0.00997461	1.17226	0.22929	0.0587409	0.399838
ENSMUSG00000034317	66949	Trim59	protein_coding	tripartite motif-containing 59 [Source:MGI Symbol;Acc:MGI:1914199]	0.0100043	1.37323	0.457569	0.117073	0.798066
ENSMUSG00000024259	67453	Slc25a46	protein_coding	solute carrier family 25, member 46 [Source:MGI Symbol;Acc:MGI:1914703]	0.0100089	1.29123	0.368744	0.0943272	0.64316
ENSMUSG00000024695	109910	Zfp91	protein_coding	a disintegrin and metallopeptidase domain 8 [Source:MGI Symbol;Acc:MGI:107825]	0.0100538	1.19943	0.262351	0.0669811	0.45772
ENSMUSG00000023795	NA	Pisd-ps2	transcribed_unprocessed_pseudogene	phosphatidylserine decarboxylase, pseudogene 2 [Source:MGI Symbol;Acc:MGI:3612472]	0.0100998	-1.52327	-0.607172	-1.05963	-0.154711
ENSMUSG00000035572	242418	Dcaf10	protein_coding	nicotinamide nucleotide adenylyltransferase 2 [Source:MGI Symbol;Acc:MGI:2444155]	0.0101009	1.23574	0.305379	0.0778086	0.53295
ENSMUSG00000055745	223732	Rtl6	protein_coding	cilia and flagella associated protein 74 [Source:MGI Symbol;Acc:MGI:1917130]	0.0101113	-1.29523	-0.373203	-0.651359	-0.0950472
ENSMUSG00000040331	67872	Nsmce4a	protein_coding	V-set immunoregulatory receptor [Source:MGI Symbol;Acc:MGI:1921298]	0.0101236	1.31831	0.398691	0.101485	0.695898
ENSMUSG00000005803	59010	Sqor	protein_coding	PCNA clamp associated factor [Source:MGI Symbol;Acc:MGI:1915276]	0.0101418	-1.14278	-0.192543	-0.336113	-0.0489723
ENSMUSG00000025473	11501	Adam8	protein_coding	RIKEN cDNA 1810024B03 gene [Source:MGI Symbol;Acc:MGI:1925560]	0.010151	-1.32435	-0.405286	-0.707531	-0.103042
ENSMUSG00000028560	230484	Usp1	protein_coding	mitochondrial antiviral signaling protein [Source:MGI Symbol;Acc:MGI:2444773]	0.0101815	1.34117	0.423488	0.107528	0.739448
ENSMUSG00000020101	74048	Vsir	protein_coding	sulfide quinone oxidoreductase [Source:MGI Symbol;Acc:MGI:1929899]	0.0102241	-1.17036	-0.226952	-0.396384	-0.0575199
ENSMUSG00000049038	74238	Mterf2	protein_coding	DDB1 and CUL4 associated factor 10 [Source:MGI Symbol;Acc:MGI:2140179]	0.0102377	1.28697	0.363976	0.092194	0.635758
ENSMUSG00000021669	68018	Col4a3bp	protein_coding	ubiquitin specific peptidase 1 [Source:MGI Symbol;Acc:MGI:2385198]	0.0102609	1.33373	0.415461	0.10513	0.725792
ENSMUSG00000026173	18802	Plcd4	protein_coding	structural maintenance of chromosomes 4 [Source:MGI Symbol;Acc:MGI:1917349]	0.0102617	-1.23954	-0.309801	-0.541211	-0.0783909
ENSMUSG00000034349	70099	Smc4	protein_coding	predicted gene 16008 [Source:MGI Symbol;Acc:MGI:3802048]	0.0102675	1.26571	0.339948	0.0859974	0.593898
ENSMUSG00000087381	NA	Gm16008	antisense	CDC42 effector protein (Rho GTPase binding) 3 [Source:MGI Symbol;Acc:MGI:2384718]	0.010271	-1.74985	-0.807228	-1.41028	-0.204176
ENSMUSG00000040204	68026	Pclaf	protein_coding	family with sequence similarity 220, member A [Source:MGI Symbol;Acc:MGI:1914488]	0.0102848	1.35682	0.440232	0.111284	0.769181
ENSMUSG00000081824	NA	BC002163	processed_pseudogene	phosphatidylinositol glycan anchor biosynthesis, class S [Source:MGI Symbol;Acc:MGI:2687325]	0.0102997	1.29149	0.369036	0.0932272	0.644846
ENSMUSG00000036533	260409	Cdc42ep3	protein_coding	phospholipase C, delta 4 [Source:MGI Symbol;Acc:MGI:107469]	0.0103028	1.35423	0.437477	0.110502	0.764452
ENSMUSG00000023036	93707	Pcdhgc4	protein_coding	retrotransposon Gag like 6 [Source:MGI Symbol;Acc:MGI:2675858]	0.010304	-1.24607	-0.317388	-0.554612	-0.0801649
ENSMUSG00000081406	105244208	Rps6-ps4	processed_pseudogene	zinc finger protein 91 [Source:MGI Symbol;Acc:MGI:104854]	0.010334	1.32828	0.409562	0.103313	0.715812
ENSMUSG00000042870	21968	Tom1	protein_coding	NSE4 homolog A, SMC5-SMC6 complex component [Source:MGI Symbol;Acc:MGI:1915122]	0.0103544	-1.23535	-0.304918	-0.532987	-0.0768487
ENSMUSG00000032788	216134	Pdxk	protein_coding	ribosomal protein S6, pseudogene 4 [Source:MGI Symbol;Acc:MGI:3650907]	0.0103594	-1.26382	-0.337792	-0.590469	-0.0851158
ENSMUSG00000042751	226518	Nmnat2	protein_coding	protocadherin gamma subfamily C, 4 [Source:MGI Symbol;Acc:MGI:1935203]	0.0103658	-1.20219	-0.265662	-0.464402	-0.0669222
ENSMUSG00000044145	329509	1810024B03Rik	protein_coding	collagen, type IV, alpha 3 (Goodpasture antigen) binding protein [Source:MGI Symbol;Acc:MGI:1915268]	0.0103822	1.36904	0.45316	0.114074	0.792246
ENSMUSG00000037523	228607	Mavs	protein_coding	C-terminal binding protein 1 [Source:MGI Symbol;Acc:MGI:1201685]	0.010401	-1.21765	-0.2841	-0.496741	-0.0714588
ENSMUSG00000083012	NA	Fam220a	protein_coding	target of myb1 trafficking protein [Source:MGI Symbol;Acc:MGI:1338026]	0.0104031	1.40763	0.493274	0.12406	0.862487
ENSMUSG00000026181	68606	Ppm1f	protein_coding	mitochondrial transcription termination factor 2 [Source:MGI Symbol;Acc:MGI:1921488]	0.0104143	-1.29433	-0.372208	-0.650848	-0.0935671
ENSMUSG00000037373	13016	Ctbp1	protein_coding	cDNA sequence BC002163 [Source:MGI Symbol;Acc:MGI:3612445]	0.0104287	1.3976	0.482952	0.121331	0.844573
ENSMUSG00000041958	276846	Pigs	protein_coding	protein phosphatase 1F (PP2C domain containing) [Source:MGI Symbol;Acc:MGI:1918464]	0.0104457	-1.2088	-0.27357	-0.478461	-0.0686783
ENSMUSG00000078490	544678	Cfap74	protein_coding	pyridoxal (pyridoxine, vitamin B6) kinase [Source:MGI Symbol;Acc:MGI:1351869]	0.0104588	-1.32151	-0.402186	-0.703461	-0.100911
ENSMUSG00000032042	67398	Srpr	protein_coding	predicted gene 11970 [Source:MGI Symbol;Acc:MGI:3650056]	0.0104973	-1.16465	-0.219896	-0.38471	-0.055082
ENSMUSG00000045294	231070	Insig1	protein_coding	G protein-coupled receptor 85 [Source:MGI Symbol;Acc:MGI:1927851]	0.0105105	1.31788	0.398218	0.0996941	0.696742
ENSMUSG00000027519	19334	Rab22a	protein_coding	signal recognition particle receptor ('docking protein') [Source:MGI Symbol;Acc:MGI:1914648]	0.0105203	1.19989	0.262907	0.0657911	0.460023
ENSMUSG00000048216	64450	Gpr85	protein_coding	insulin induced gene 1 [Source:MGI Symbol;Acc:MGI:1916289]	0.0105251	-1.18776	-0.248239	-0.43437	-0.0621079
ENSMUSG00000079988	NA	Gm11970	processed_pseudogene	RAB22A, member RAS oncogene family [Source:MGI Symbol;Acc:MGI:105072]	0.0105371	1.60785	0.685134	0.171328	1.19894
ENSMUSG00000006611	15216	Hfe	protein_coding	hemochromatosis [Source:MGI Symbol;Acc:MGI:109191]	0.0105667	-1.23733	-0.307224	-0.53772	-0.0767289
ENSMUSG00000022960	60364	Donson	protein_coding	downstream neighbor of SON [Source:MGI Symbol;Acc:MGI:1890621]	0.0105908	1.45906	0.545036	0.135982	0.95409
ENSMUSG00000000355	68995	Mcts1	protein_coding	malignant T cell amplified sequence 1 [Source:MGI Symbol;Acc:MGI:1916245]	0.0106127	1.24921	0.32102	0.0800171	0.562024
ENSMUSG00000041408	218914	Wapl	protein_coding	potassium channel tetramerisation domain containing 9 [Source:MGI Symbol;Acc:MGI:2145579]	0.0106631	1.17607	0.233977	0.0581953	0.409759
ENSMUSG00000024454	15183	Hdac3	protein_coding	predicted gene 13394 [Source:MGI Symbol;Acc:MGI:3651848]	0.010674	-1.1589	-0.21275	-0.372609	-0.0528911
ENSMUSG00000083773	NA	Gm13394	processed_pseudogene	histone deacetylase 3 [Source:MGI Symbol;Acc:MGI:1343091]	0.0106809	-1.21501	-0.280973	-0.492115	-0.0698311
ENSMUSG00000034327	105440	Kctd9	protein_coding	cortactin [Source:MGI Symbol;Acc:MGI:99695]	0.0106832	1.23706	0.306914	0.0762708	0.537556
ENSMUSG00000031078	13043	Cttn	protein_coding	WAPL cohesin release factor [Source:MGI Symbol;Acc:MGI:2675859]	0.0106847	-1.17424	-0.231734	-0.405883	-0.0575844
ENSMUSG00000060002	212862	Chpt1	protein_coding	choline phosphotransferase 1 [Source:MGI Symbol;Acc:MGI:2384841]	0.0107048	1.39878	0.484174	0.120211	0.848138
ENSMUSG00000049097	545554	Ankrd34a	protein_coding	ankyrin repeat domain 34A [Source:MGI Symbol;Acc:MGI:3617846]	0.0107475	-1.5608	-0.642291	-1.1254	-0.159178
ENSMUSG00000022656	58998	Nectin3	protein_coding	nectin cell adhesion molecule 3 [Source:MGI Symbol;Acc:MGI:1930171]	0.0107613	1.18729	0.247669	0.0613435	0.433994
ENSMUSG00000031539	64933	Ap3m2	protein_coding	adaptor-related protein complex 3, mu 2 subunit [Source:MGI Symbol;Acc:MGI:1929214]	0.0108188	-1.19413	-0.255955	-0.448669	-0.0632406
ENSMUSG00000026039	68549	Sgo2a	protein_coding	shugoshin 2A [Source:MGI Symbol;Acc:MGI:1098767]	0.0108306	1.44222	0.528292	0.130463	0.92612
ENSMUSG00000000244	27027	Tspan32	protein_coding	nucleosome assembly protein 1-like 1 [Source:MGI Symbol;Acc:MGI:1855693]	0.0108484	1.90704	0.931334	0.229821	1.63285
ENSMUSG00000058594	50755	Fbh1	protein_coding	F-box DNA helicase 1 [Source:MGI Symbol;Acc:MGI:1354699]	0.0108949	-1.23252	-0.301615	-0.528949	-0.0742811
ENSMUSG00000060419	NA	Rps16-ps2	processed_pseudogene	serine (or cysteine) peptidase inhibitor, clade F, member 1 [Source:MGI Symbol;Acc:MGI:108080]	0.0108984	1.32504	0.406038	0.0999834	0.712092
ENSMUSG00000063200	70078	Nol7	protein_coding	transmembrane protein 104 [Source:MGI Symbol;Acc:MGI:2444222]	0.0109028	1.26858	0.343216	0.0844983	0.601934
ENSMUSG00000050148	54609	Ubqln2	protein_coding	ubiquilin 2 [Source:MGI Symbol;Acc:MGI:1860283]	0.0109244	1.33984	0.422063	0.103815	0.740312
ENSMUSG00000045980	320534	Tmem104	protein_coding	tetraspanin 32 [Source:MGI Symbol;Acc:MGI:1350360]	0.0109332	-1.30643	-0.38563	-0.676441	-0.0948178
ENSMUSG00000000753	20317	Serpinf1	protein_coding	nucleolar protein 7 [Source:MGI Symbol;Acc:MGI:1917328]	0.0109359	-1.18471	-0.24453	-0.428942	-0.0601174
ENSMUSG00000058799	53605	Nap1l1	protein_coding	ribosomal protein S16, pseudogene 2 [Source:MGI Symbol;Acc:MGI:3704259]	0.0109381	1.18357	0.243149	0.0597726	0.426526
ENSMUSG00000038702	319901	Dsel	protein_coding	centromere protein W [Source:MGI Symbol;Acc:MGI:1913561]	0.010967	1.27978	0.355898	0.0873816	0.624415
ENSMUSG00000028048	14466	Gba	protein_coding	Sec24 related gene family, member A (S. cerevisiae) [Source:MGI Symbol;Acc:MGI:1924621]	0.0109767	-1.2012	-0.264473	-0.464038	-0.0649079
ENSMUSG00000075266	66311	Cenpw	protein_coding	dermatan sulfate epimerase-like [Source:MGI Symbol;Acc:MGI:2442948]	0.0110258	1.28815	0.365303	0.089467	0.641139
ENSMUSG00000036391	77371	Sec24a	protein_coding	endosome associated trafficking regulator 1 [Source:MGI Symbol;Acc:MGI:1915362]	0.0110377	1.23407	0.30342	0.0742738	0.532566
ENSMUSG00000082872	NA	Gm15773	processed_pseudogene	exportin 1 [Source:MGI Symbol;Acc:MGI:2144013]	0.0110396	1.90119	0.926902	0.226876	1.62693
ENSMUSG00000020290	103573	Xpo1	protein_coding	glucosidase, beta, acid [Source:MGI Symbol;Acc:MGI:95665]	0.0110474	1.26173	0.335399	0.0820681	0.58873
ENSMUSG00000031953	66817	Tmem170	protein_coding	predicted gene 15773 [Source:MGI Symbol;Acc:MGI:3783214]	0.0110557	2.34592	1.23015	0.300896	2.15941
ENSMUSG00000025912	17864	Mybl1	protein_coding	myeloblastosis oncogene-like 1 [Source:MGI Symbol;Acc:MGI:99925]	0.0110815	1.26888	0.343553	0.0839415	0.603164
ENSMUSG00000026927	68112	Entr1	protein_coding	transmembrane protein 170 [Source:MGI Symbol;Acc:MGI:106426]	0.0110854	1.31006	0.389629	0.0951838	0.684075
ENSMUSG00000031004	17345	Mki67	protein_coding	transmembrane BAX inhibitor motif containing 1 [Source:MGI Symbol;Acc:MGI:1916910]	0.0111259	1.34177	0.424138	0.103437	0.744839
ENSMUSG00000006301	69660	Tmbim1	protein_coding	apoptosis enhancing nuclease [Source:MGI Symbol;Acc:MGI:1915298]	0.0111419	-1.19359	-0.255309	-0.448397	-0.0622209
ENSMUSG00000029086	19126	Prom1	protein_coding	antigen identified by monoclonal antibody Ki 67 [Source:MGI Symbol;Acc:MGI:106035]	0.0111558	-1.29146	-0.369004	-0.648132	-0.0898768
ENSMUSG00000030609	68048	Aen	protein_coding	prominin 1 [Source:MGI Symbol;Acc:MGI:1100886]	0.0111625	-1.1889	-0.249621	-0.43846	-0.0607819
ENSMUSG00000024817	109113	Uhrf2	protein_coding	ubiquitin-like, containing PHD and RING finger domains 2 [Source:MGI Symbol;Acc:MGI:1923718]	0.0112067	1.23751	0.307438	0.0747201	0.540156
ENSMUSG00000046096	233812	Mosmo	protein_coding	kirre like nephrin family adhesion molecule 3 [Source:MGI Symbol;Acc:MGI:1914953]	0.0112395	1.36202	0.445748	0.108185	0.783311
ENSMUSG00000071604	381217	Fam189a2	protein_coding	MFNG O-fucosylpeptide 3-beta-N-acetylglucosaminyltransferase [Source:MGI Symbol;Acc:MGI:1095404]	0.0113034	1.50184	0.586728	0.142017	1.03144
ENSMUSG00000025151	94275	Maged1	protein_coding	transmembrane p24 trafficking protein 8 [Source:MGI Symbol;Acc:MGI:1923480]	0.0113155	-1.1852	-0.245129	-0.430955	-0.0593027
ENSMUSG00000003992	66970	Ssbp2	protein_coding	transmembrane protein 273 [Source:MGI Symbol;Acc:MGI:1916319]	0.0113307	-1.16425	-0.219402	-0.38576	-0.0530447
ENSMUSG00000036880	52538	Acaa2	protein_coding	meningioma 1 [Source:MGI Symbol;Acc:MGI:1261813]	0.0113492	-1.16656	-0.222264	-0.390834	-0.0536946
ENSMUSG00000035372	72056	1810055G02Rik	protein_coding	predicted gene 12727 [Source:MGI Symbol;Acc:MGI:3649747]	0.0113522	-1.19316	-0.254785	-0.448028	-0.0615434
ENSMUSG00000030127	26894	Cops7a	protein_coding	predicted gene 15718 [Source:MGI Symbol;Acc:MGI:3783160]	0.0113871	-1.15188	-0.203989	-0.358778	-0.0492009
ENSMUSG00000032036	67703	Kirrel3	protein_coding	enhancer of zeste 1 polycomb repressive complex 2 subunit [Source:MGI Symbol;Acc:MGI:1097695]	0.0113909	-1.31427	-0.394261	-0.693443	-0.0950781
ENSMUSG00000007411	17169	Mark3	protein_coding	protein disulfide isomerase associated 4 [Source:MGI Symbol;Acc:MGI:104864]	0.0114334	1.22358	0.291106	0.0700759	0.512137
ENSMUSG00000006920	14055	Ezh1	protein_coding	ELOVL family member 5, elongation of long chain fatty acids (yeast) [Source:MGI Symbol;Acc:MGI:1916051]	0.0114349	-1.31235	-0.392149	-0.689906	-0.0943932
ENSMUSG00000034480	54004	Diaph2	protein_coding	MAP/microtubule affinity regulating kinase 3 [Source:MGI Symbol;Acc:MGI:1341865]	0.0114571	1.25245	0.324752	0.0780971	0.571407
ENSMUSG00000032349	68801	Elovl5	protein_coding	formin-like 2 [Source:MGI Symbol;Acc:MGI:1918659]	0.0114807	-1.16549	-0.220937	-0.388795	-0.0530785
ENSMUSG00000032193	16835	Ldlr	protein_coding	COP9 signalosome subunit 7A [Source:MGI Symbol;Acc:MGI:1349400]	0.0114999	-1.32559	-0.406636	-0.715661	-0.0976123
ENSMUSG00000041707	69069	Tmem273	protein_coding	RIKEN cDNA 1810055G02 gene [Source:MGI Symbol;Acc:MGI:1919306]	0.0115242	-2.5875	-1.37156	-2.41421	-0.328902
ENSMUSG00000068882	20823	Ssb	protein_coding	family with sequence similarity 120, member A [Source:MGI Symbol;Acc:MGI:2446163]	0.011526	1.21531	0.281323	0.0674566	0.495189
ENSMUSG00000034252	215351	Senp6	protein_coding	diaphanous related formin 2 [Source:MGI Symbol;Acc:MGI:1858500]	0.011529	1.24649	0.317874	0.0762113	0.559536
ENSMUSG00000085663	NA	Gm15718	antisense	solute carrier family 5 (sodium-dependent vitamin transporter), member 6 [Source:MGI Symbol;Acc:MGI:2660847]	0.0115402	1.51879	0.602921	0.144484	1.06136
ENSMUSG00000068240	22186	Gm11808	protein_coding	nuclear casein kinase and cyclin-dependent kinase substrate 1 [Source:MGI Symbol;Acc:MGI:1934811]	0.011542	1.32616	0.407251	0.0975866	0.716916
ENSMUSG00000037816	109082	Fbxw17	protein_coding	Sjogren syndrome antigen B [Source:MGI Symbol;Acc:MGI:98423]	0.0115471	-1.17881	-0.237327	-0.417797	-0.0568567
ENSMUSG00000025823	12304	Pdia4	protein_coding	family with sequence similarity 189, member A2 [Source:MGI Symbol;Acc:MGI:2685813]	0.0116045	-1.15181	-0.203904	-0.359076	-0.0487314
ENSMUSG00000006641	330064	Slc5a6	protein_coding	single-stranded DNA binding protein 2 [Source:MGI Symbol;Acc:MGI:1914220]	0.0116074	-1.41342	-0.499194	-0.879099	-0.119288
ENSMUSG00000026434	98415	Nucks1	protein_coding	acetyl-Coenzyme A acyltransferase 2 (mitochondrial 3-oxoacyl-Coenzyme A thiolase) [Source:MGI Symbol;Acc:MGI:1098623]	0.0116232	1.17442	0.231949	0.0553903	0.408508
ENSMUSG00000036053	71409	Fmnl2	protein_coding	predicted gene 11808 [Source:MGI Symbol;Acc:MGI:3649356]	0.0116299	1.3017	0.380401	0.0908154	0.669987
ENSMUSG00000082768	NA	Gm12727	processed_pseudogene	low density lipoprotein receptor [Source:MGI Symbol;Acc:MGI:96765]	0.0116326	-1.46507	-0.550966	-0.970411	-0.131521
ENSMUSG00000070576	433938	Mn1	protein_coding	SUMO/sentrin specific peptidase 6 [Source:MGI Symbol;Acc:MGI:1922075]	0.0116592	-1.19639	-0.258688	-0.455694	-0.0616819
ENSMUSG00000038014	218236	Fam120a	protein_coding	modulator of smoothened [Source:MGI Symbol;Acc:MGI:2446240]	0.0116665	1.15929	0.213248	0.0508315	0.375664
ENSMUSG00000018169	17305	Mfng	protein_coding	melanoma antigen, family D, 1 [Source:MGI Symbol;Acc:MGI:1930187]	0.0116699	3.31664	1.72972	0.412252	3.04719
ENSMUSG00000034111	382620	Tmed8	protein_coding	N(alpha)-acetyltransferase 50, NatE catalytic subunit [Source:MGI Symbol;Acc:MGI:1919367]	0.011671	1.33176	0.413335	0.0985075	0.728163
ENSMUSG00000022698	72117	Naa50	protein_coding	F-box and WD-40 domain protein 17 [Source:MGI Symbol;Acc:MGI:1923584]	0.0116714	1.23324	0.302453	0.0720802	0.532826
ENSMUSG00000029234	21982	Tmem165	protein_coding	inositol monophosphatase domain containing 1 [Source:MGI Symbol;Acc:MGI:1915720]	0.0117463	1.39746	0.482812	0.114701	0.850923
ENSMUSG00000066324	242291	Impad1	protein_coding	pregnancy upregulated non-ubiquitously expressed CaM kinase [Source:MGI Symbol;Acc:MGI:1347357]	0.0117494	1.24374	0.314682	0.0747489	0.554614
ENSMUSG00000021287	74335	Xrcc3	protein_coding	X-ray repair complementing defective repair in Chinese hamster cells 3 [Source:MGI Symbol;Acc:MGI:1921585]	0.0117708	-1.46012	-0.546088	-0.962577	-0.1296
ENSMUSG00000071040	NA	Gm9386	processed_pseudogene	transmembrane protein 165 [Source:MGI Symbol;Acc:MGI:894407]	0.0117802	-1.32295	-0.403755	-0.711727	-0.095783
ENSMUSG00000002012	93843	Pnck	protein_coding	predicted pseudogene 9386 [Source:MGI Symbol;Acc:MGI:3643270]	0.0117977	-1.24446	-0.315519	-0.556243	-0.0747956
ENSMUSG00000018326	54401	Ywhab	protein_coding	tyrosine 3-monooxygenase/tryptophan 5-monooxygenase activation protein, beta polypeptide [Source:MGI Symbol;Acc:MGI:1891917]	0.0118044	1.18962	0.250498	0.0593653	0.441631
ENSMUSG00000017756	20499	Slc12a7	protein_coding	HAUS augmin-like complex, subunit 7 [Source:MGI Symbol;Acc:MGI:1920988]	0.0118717	-1.31432	-0.394317	-0.69545	-0.0931849
ENSMUSG00000031371	73738	Haus7	protein_coding	interleukin 4 receptor, alpha [Source:MGI Symbol;Acc:MGI:105367]	0.0118858	-1.15587	-0.208977	-0.368598	-0.0493562
ENSMUSG00000030748	16190	Il4ra	protein_coding	predicted gene 13182 [Source:MGI Symbol;Acc:MGI:3650465]	0.0118944	-1.2397	-0.309996	-0.546803	-0.0731884
ENSMUSG00000024430	71132	Cabyr	protein_coding	calcium-binding tyrosine-(Y)-phosphorylation regulated (fibrousheathin 2) [Source:MGI Symbol;Acc:MGI:1918382]	0.0119019	-1.48601	-0.571444	-1.00802	-0.134873
ENSMUSG00000037012	15275	Hk1	protein_coding	SLAIN motif family, member 2 [Source:MGI Symbol;Acc:MGI:1923241]	0.0119191	-1.2177	-0.284163	-0.501306	-0.0670199
ENSMUSG00000060477	108960	Irak2	protein_coding	solute carrier family 12, member 7 [Source:MGI Symbol;Acc:MGI:1342283]	0.0119505	1.18542	0.245405	0.0578025	0.433007
ENSMUSG00000025103	83962	Btbd1	protein_coding	lysine-rich coiled-coil 1 [Source:MGI Symbol;Acc:MGI:1889377]	0.0119623	1.27702	0.352783	0.083053	0.622512
ENSMUSG00000082580	NA	Gm13182	processed_pseudogene	cholinergic receptor, nicotinic, beta polypeptide 1 (muscle) [Source:MGI Symbol;Acc:MGI:87890]	0.0120015	-1.69187	-0.758621	-1.33894	-0.178303
ENSMUSG00000041189	11443	Chrnb1	protein_coding	hexokinase 1 [Source:MGI Symbol;Acc:MGI:96103]	0.0120028	-1.31149	-0.391205	-0.690469	-0.091942
ENSMUSG00000053012	57896	Krcc1	protein_coding	BTB (POZ) domain containing 1 [Source:MGI Symbol;Acc:MGI:1933765]	0.012006	1.23577	0.305407	0.071768	0.539047
ENSMUSG00000022122	13618	Ednrb	protein_coding	endothelin receptor type B [Source:MGI Symbol;Acc:MGI:102720]	0.01201	-1.18383	-0.243462	-0.429723	-0.0572019
ENSMUSG00000036087	75991	Slain2	protein_coding	interleukin-1 receptor-associated kinase 2 [Source:MGI Symbol;Acc:MGI:2429603]	0.0120168	1.23597	0.305642	0.0717906	0.539494
ENSMUSG00000039934	212167	Gsap	protein_coding	tubulin, beta 2B class IIB [Source:MGI Symbol;Acc:MGI:1920960]	0.0120554	-1.23911	-0.309301	-0.546069	-0.0725324
ENSMUSG00000045136	73710	Tubb2b	protein_coding	gamma-secretase activating protein [Source:MGI Symbol;Acc:MGI:2442259]	0.0120685	-1.16358	-0.218573	-0.385918	-0.0512283
ENSMUSG00000023068	52014	Nus1	protein_coding	NUS1 dehydrodolichyl diphosphate synthase subunit [Source:MGI Symbol;Acc:MGI:1196365]	0.0120948	1.21698	0.28331	0.0663278	0.500292
ENSMUSG00000099034	NA	2810039B14Rik	transcribed_unitary_pseudogene	ubiquitin-conjugating enzyme E2C [Source:MGI Symbol;Acc:MGI:1915862]	0.0121338	-1.53039	-0.613901	-1.08431	-0.14349
ENSMUSG00000047250	19224	Ptgs1	protein_coding	transmembrane protein 70 [Source:MGI Symbol;Acc:MGI:1915068]	0.0121606	-1.35048	-0.433476	-0.765747	-0.101205
ENSMUSG00000001403	68612	Ube2c	protein_coding	small integral membrane protein 10 like 1 [Source:MGI Symbol;Acc:MGI:1914379]	0.012161	1.27993	0.356064	0.0831299	0.628999
ENSMUSG00000021377	110052	Dek	protein_coding	FK506 binding protein 3 [Source:MGI Symbol;Acc:MGI:1353460]	0.0121784	1.24482	0.315937	0.0737077	0.558167
ENSMUSG00000053347	74670	Zfp943	protein_coding	ATPase, H+ transporting, lysosomal V1 subunit A [Source:MGI Symbol;Acc:MGI:1201780]	0.0122128	1.33117	0.412696	0.0961427	0.729249
ENSMUSG00000020949	30795	Fkbp3	protein_coding	prostaglandin-endoperoxide synthase 1 [Source:MGI Symbol;Acc:MGI:97797]	0.012213	1.2021	0.265555	0.0618639	0.469247
ENSMUSG00000019715	74412	Gle1	protein_coding	hexamethylene bis-acetamide inducible 1 [Source:MGI Symbol;Acc:MGI:2385923]	0.0122399	-1.17169	-0.228589	-0.403986	-0.0531922
ENSMUSG00000072704	381820	Smim10l1	protein_coding	DEK oncogene (DNA binding) [Source:MGI Symbol;Acc:MGI:1926209]	0.0122504	1.27489	0.350377	0.0814964	0.619258
ENSMUSG00000052459	11964	Atp6v1a	protein_coding	RIKEN cDNA 2810039B14 gene [Source:MGI Symbol;Acc:MGI:1919915]	0.0122664	-1.16822	-0.224314	-0.396489	-0.0521397
ENSMUSG00000031161	15185	Hdac6	protein_coding	RIKEN cDNA 2010111I01 gene [Source:MGI Symbol;Acc:MGI:1919311]	0.0122826	-1.26092	-0.334482	-0.591269	-0.0776945
ENSMUSG00000037353	68614	Letmd1	protein_coding	ankyrin repeat domain 46 [Source:MGI Symbol;Acc:MGI:1916089]	0.0122982	-1.16536	-0.220775	-0.390302	-0.0512489
ENSMUSG00000048307	68839	Ankrd46	protein_coding	zinc finger prtoein 943 [Source:MGI Symbol;Acc:MGI:1921920]	0.0123132	-1.15488	-0.207743	-0.367293	-0.0481934
ENSMUSG00000048878	192231	Hexim1	protein_coding	histone deacetylase 6 [Source:MGI Symbol;Acc:MGI:1333752]	0.0123313	1.29977	0.378258	0.0876841	0.668831
ENSMUSG00000025940	70397	Tmem70	protein_coding	LETM1 domain containing 1 [Source:MGI Symbol;Acc:MGI:1915864]	0.012337	1.33496	0.416796	0.0965946	0.736998
ENSMUSG00000021458	72061	2010111I01Rik	protein_coding	GLE1 RNA export mediator (yeast) [Source:MGI Symbol;Acc:MGI:1921662]	0.0123386	-1.21044	-0.275533	-0.487214	-0.0638519
ENSMUSG00000052033	109054	Pfdn4	protein_coding	enolase 2, gamma neuronal [Source:MGI Symbol;Acc:MGI:95394]	0.0123843	1.29843	0.376765	0.0871443	0.666385
ENSMUSG00000004267	13807	Eno2	protein_coding	CDC42 effector protein (Rho GTPase binding) 2 [Source:MGI Symbol;Acc:MGI:1929744]	0.0123986	-1.18535	-0.245317	-0.433928	-0.0567071
ENSMUSG00000045664	104252	Cdc42ep2	protein_coding	prefoldin 4 [Source:MGI Symbol;Acc:MGI:1923512]	0.0124047	-1.33793	-0.420003	-0.742943	-0.0970624
ENSMUSG00000028639	22608	Ybx1	protein_coding	Y box protein 1 [Source:MGI Symbol;Acc:MGI:99146]	0.0124755	1.22168	0.288861	0.0665585	0.511164
ENSMUSG00000075703	28042	Selenoi	protein_coding	selenoprotein I [Source:MGI Symbol;Acc:MGI:107898]	0.0124926	-1.25103	-0.32311	-0.571824	-0.0743966
ENSMUSG00000008429	80517	Herpud2	protein_coding	HERPUD family member 2 [Source:MGI Symbol;Acc:MGI:1915393]	0.0125188	1.26081	0.334349	0.0769003	0.591798
ENSMUSG00000058905	NA	Gm10051	processed_pseudogene	integrin alpha 6 [Source:MGI Symbol;Acc:MGI:96605]	0.0125435	1.31315	0.393026	0.0903028	0.695749
ENSMUSG00000027111	16403	Itga6	protein_coding	solute carrier family 11 (proton-coupled divalent metal ion transporters), member 2 [Source:MGI Symbol;Acc:MGI:1345279]	0.0125558	1.20862	0.273365	0.0627768	0.483953
ENSMUSG00000023030	18174	Slc11a2	protein_coding	predicted pseudogene 10051 [Source:MGI Symbol;Acc:MGI:3641791]	0.0125702	-1.21314	-0.278749	-0.493523	-0.0639747
ENSMUSG00000033373	110606	Fntb	protein_coding	farnesyltransferase, CAAX box, beta [Source:MGI Symbol;Acc:MGI:1861305]	0.0126237	-1.20914	-0.273981	-0.485222	-0.06274
ENSMUSG00000043831	75099	Lysmd4	protein_coding	LysM, putative peptidoglycan-binding, domain containing 4 [Source:MGI Symbol;Acc:MGI:1922349]	0.0126832	-1.33772	-0.41978	-0.743671	-0.0958886
ENSMUSG00000035329	70611	Fbxo33	protein_coding	kinesin family member 2A [Source:MGI Symbol;Acc:MGI:108390]	0.012716	1.28299	0.359511	0.0820096	0.637013
ENSMUSG00000021693	16563	Kif2a	protein_coding	F-box protein 33 [Source:MGI Symbol;Acc:MGI:1917861]	0.0127229	1.20142	0.264742	0.0603738	0.46911
ENSMUSG00000042043	21371	Tbca	protein_coding	tubulin cofactor A [Source:MGI Symbol;Acc:MGI:107549]	0.0127421	1.31324	0.393126	0.0895798	0.696673
ENSMUSG00000023259	171429	Slc26a6	protein_coding	ubiquitin-conjugating enzyme E2J 2 [Source:MGI Symbol;Acc:MGI:2153608]	0.0127944	-1.31635	-0.396545	-0.702928	-0.0901621
ENSMUSG00000098104	NA	Gm6085	processed_pseudogene	solute carrier family 26, member 6 [Source:MGI Symbol;Acc:MGI:2159728]	0.0128375	1.70563	0.770304	0.174829	1.36578
ENSMUSG00000072692	100502825	Rpl37rt	transcribed_processed_pseudogene	ceramide synthase 2 [Source:MGI Symbol;Acc:MGI:1924143]	0.0128396	1.28294	0.359457	0.0815756	0.637338
ENSMUSG00000036257	67452	Pnpla8	protein_coding	patatin-like phospholipase domain containing 8 [Source:MGI Symbol;Acc:MGI:1914702]	0.0128492	1.22074	0.287755	0.0652775	0.510233
ENSMUSG00000053838	209586	Nudcd3	protein_coding	interleukin 2 [Source:MGI Symbol;Acc:MGI:96548]	0.0128672	-1.17963	-0.238336	-0.422646	-0.0540259
ENSMUSG00000024665	56473	Fads2	protein_coding	NADH:ubiquinone oxidoreductase subunit C1 [Source:MGI Symbol;Acc:MGI:1913627]	0.012888	-1.23497	-0.30447	-0.539983	-0.0689577
ENSMUSG00000015714	76893	Cers2	protein_coding	NudC domain containing 3 [Source:MGI Symbol;Acc:MGI:2144158]	0.0128927	-1.14777	-0.198838	-0.352652	-0.0450247
ENSMUSG00000027720	16183	Il2	protein_coding	predicted gene 6085 [Source:MGI Symbol;Acc:MGI:3646770]	0.0129067	1.97245	0.979986	0.221778	1.73819
ENSMUSG00000023286	140499	Ube2j2	protein_coding	fatty acid desaturase 2 [Source:MGI Symbol;Acc:MGI:1930079]	0.0129211	1.3062	0.38538	0.0871619	0.683599
ENSMUSG00000037152	66377	Ndufc1	protein_coding	ribosomal protein L37, retrotransposed [Source:MGI Symbol;Acc:MGI:3651519]	0.0129275	1.23339	0.302626	0.068427	0.536825
ENSMUSG00000042766	360213	Trim46	protein_coding	alpha glucosidase 2 alpha neutral subunit [Source:MGI Symbol;Acc:MGI:1097667]	0.0129969	-1.33852	-0.420637	-0.746439	-0.0948361
ENSMUSG00000071041	100042069	Impdh2-ps	processed_pseudogene	peptidyl-prolyl isomerase G (cyclophilin G) [Source:MGI Symbol;Acc:MGI:2445173]	0.013009	1.33338	0.415093	0.0935389	0.736646
ENSMUSG00000097993	13924	Ptprv	processed_transcript	protein tyrosine phosphatase, receptor type, V [Source:MGI Symbol;Acc:MGI:108027]	0.0130482	-1.91746	-0.939196	-1.66709	-0.211297
ENSMUSG00000071650	14376	Ganab	protein_coding	RB transcriptional corepressor 1 [Source:MGI Symbol;Acc:MGI:97874]	0.0130483	-1.21495	-0.280898	-0.498601	-0.0631953
ENSMUSG00000042133	228005	Ppig	protein_coding	inosine monophosphate dehydrogenase 2, pseudogene [Source:MGI Symbol;Acc:MGI:3705743]	0.0130597	1.18851	0.249153	0.0560269	0.442279
ENSMUSG00000039367	218811	Sec24c	protein_coding	Sec24 related gene family, member C (S. cerevisiae) [Source:MGI Symbol;Acc:MGI:1919746]	0.0130606	-1.28649	-0.363445	-0.645165	-0.0817246
ENSMUSG00000022105	19645	Rb1	protein_coding	tripartite motif-containing 46 [Source:MGI Symbol;Acc:MGI:2673000]	0.0130619	1.25418	0.326746	0.0734685	0.580024
ENSMUSG00000044768	52392	D1Ertd622e	protein_coding	cyclin-dependent kinase 17 [Source:MGI Symbol;Acc:MGI:97517]	0.0130961	1.21617	0.282342	0.0633937	0.501289
ENSMUSG00000020015	237459	Cdk17	protein_coding	DNA segment, Chr 1, ERATO Doi 622, expressed [Source:MGI Symbol;Acc:MGI:1277184]	0.013112	1.22961	0.298195	0.0669092	0.529481
ENSMUSG00000028096	67549	Gpr89	protein_coding	G protein-coupled receptor 89 [Source:MGI Symbol;Acc:MGI:1914799]	0.0131234	-1.18787	-0.248374	-0.441045	-0.0557039
ENSMUSG00000098234	NA	Snhg6	lincRNA	small nucleolar RNA host gene 6 [Source:MGI Symbol;Acc:MGI:1921074]	0.0131428	1.23732	0.307217	0.0688449	0.545588
ENSMUSG00000036242	67419	Armh4	protein_coding	solute carrier family 35 (UDP-N-acetylglucosamine (UDP-GlcNAc) transporter), member 3 [Source:MGI Symbol;Acc:MGI:1917648]	0.0131894	-1.2249	-0.29266	-0.519864	-0.0654559
ENSMUSG00000030621	109264	Me3	protein_coding	armadillo-like helical domain containing 4 [Source:MGI Symbol;Acc:MGI:1914669]	0.0131902	-1.22289	-0.290298	-0.515671	-0.0649254
ENSMUSG00000053644	110695	Aldh7a1	protein_coding	aldehyde dehydrogenase family 7, member A1 [Source:MGI Symbol;Acc:MGI:108186]	0.0131956	-1.14787	-0.198965	-0.353441	-0.0444886
ENSMUSG00000027957	229782	Slc35a3	protein_coding	family with sequence similarity 199, X-linked [Source:MGI Symbol;Acc:MGI:2384304]	0.0132176	1.31066	0.390292	0.0871896	0.693394
ENSMUSG00000046598	71911	Bdh1	protein_coding	malic enzyme 3, NADP(+)-dependent, mitochondrial [Source:MGI Symbol;Acc:MGI:1916679]	0.0132661	-1.22322	-0.290684	-0.516562	-0.064807
ENSMUSG00000038987	227736	Cfap157	protein_coding	lysosomal-associated membrane protein 1 [Source:MGI Symbol;Acc:MGI:96745]	0.013268	-1.33144	-0.412991	-0.733915	-0.0920672
ENSMUSG00000042595	245622	Fam199x	protein_coding	3-hydroxybutyrate dehydrogenase, type 1 [Source:MGI Symbol;Acc:MGI:1919161]	0.0132693	1.4091	0.49477	0.110292	0.879248
ENSMUSG00000031447	16783	Lamp1	protein_coding	cilia and flagella associated protein 157 [Source:MGI Symbol;Acc:MGI:2447809]	0.013274	1.24062	0.311064	0.0693275	0.5528
ENSMUSG00000025428	11946	Atp5a1	protein_coding	ATP synthase, H+ transporting, mitochondrial F1 complex, alpha subunit 1 [Source:MGI Symbol;Acc:MGI:88115]	0.0133328	-1.13064	-0.177145	-0.314906	-0.0393844
ENSMUSG00000053897	67547	Slc39a8	protein_coding	pyruvate carboxylase [Source:MGI Symbol;Acc:MGI:97520]	0.0133816	2.05438	1.0387	0.230465	1.84694
ENSMUSG00000016194	15483	Hsd11b1	protein_coding	predicted gene 2115 [Source:MGI Symbol;Acc:MGI:3780284]	0.0133959	-1.5061	-0.590813	-1.05062	-0.13101
ENSMUSG00000097789	NA	Gm2115	protein_coding	hydroxysteroid 11-beta dehydrogenase 1 [Source:MGI Symbol;Acc:MGI:103562]	0.0134031	1.24865	0.320371	0.0710196	0.569722
ENSMUSG00000025268	80884	Maged2	protein_coding	solute carrier family 39 (metal ion transporter), member 8 [Source:MGI Symbol;Acc:MGI:1914797]	0.0134155	-1.14772	-0.198771	-0.353501	-0.0440406
ENSMUSG00000022783	50525	Spag6l	protein_coding	sperm associated antigen 6-like [Source:MGI Symbol;Acc:MGI:1354388]	0.0134423	-1.3666	-0.450593	-0.801461	-0.0997244
ENSMUSG00000024892	18563	Pcx	protein_coding	melanoma antigen, family D, 2 [Source:MGI Symbol;Acc:MGI:1933391]	0.0134454	-1.33265	-0.414302	-0.736923	-0.0916805
ENSMUSG00000009090	11764	Ap1b1	protein_coding	adaptor protein complex AP-1, beta 1 subunit [Source:MGI Symbol;Acc:MGI:1096368]	0.0134967	-1.22859	-0.296999	-0.528416	-0.0655829
ENSMUSG00000042225	56068	Ammecr1	protein_coding	Alport syndrome, mental retardation, midface hypoplasia and elliptocytosis chromosomal region gene 1 [Source:MGI Symbol;Acc:MGI:1860206]	0.0135334	1.28381	0.360437	0.0794698	0.641404
ENSMUSG00000024789	16452	Jak2	protein_coding	Janus kinase 2 [Source:MGI Symbol;Acc:MGI:96629]	0.0135419	1.24718	0.318667	0.0702354	0.567098
ENSMUSG00000024083	224938	Pja2	protein_coding	praja ring finger ubiquitin ligase 2 [Source:MGI Symbol;Acc:MGI:2159342]	0.0135529	-1.18501	-0.244903	-0.435854	-0.0539531
ENSMUSG00000025008	67590	Tctn3	protein_coding	RIKEN cDNA 9130019O22 gene [Source:MGI Symbol;Acc:MGI:1926171]	0.0135805	-1.27252	-0.347687	-0.618866	-0.0765086
ENSMUSG00000025702	71779	Marchf8	protein_coding	tectonic family member 3 [Source:MGI Symbol;Acc:MGI:1914840]	0.0135895	1.25407	0.32662	0.0718462	0.581395
ENSMUSG00000030823	78921	9130019O22Rik	protein_coding	membrane-associated ring finger (C3HC4) 8 [Source:MGI Symbol;Acc:MGI:1919029]	0.0136048	-1.32394	-0.404834	-0.720674	-0.0889943
ENSMUSG00000059336	108052	Slc14a1	protein_coding	PC4 and SFRS1 interacting protein 1 [Source:MGI Symbol;Acc:MGI:2142116]	0.0136414	-1.20245	-0.265978	-0.473575	-0.0583807
ENSMUSG00000028484	101739	Psip1	protein_coding	solute carrier family 14 (urea transporter), member 1 [Source:MGI Symbol;Acc:MGI:1351654]	0.0136568	1.23284	0.301982	0.066241	0.537723
ENSMUSG00000089838	NA	Gm2962	processed_pseudogene	predicted pseudogene 2962 [Source:MGI Symbol;Acc:MGI:3781140]	0.0136635	1.30798	0.387343	0.0849417	0.689744
ENSMUSG00000039156	116873	Stim2	protein_coding	stromal interaction molecule 2 [Source:MGI Symbol;Acc:MGI:2151156]	0.0136812	1.19816	0.260815	0.0571528	0.464477
ENSMUSG00000046546	224093	Fam43a	protein_coding	family with sequence similarity 43, member A [Source:MGI Symbol;Acc:MGI:2676309]	0.0137064	1.3057	0.384829	0.0842399	0.685417
ENSMUSG00000019732	73316	Calr3	protein_coding	notchless homolog 1 [Source:MGI Symbol;Acc:MGI:2429770]	0.0137652	-1.31023	-0.389817	-0.694511	-0.085124
ENSMUSG00000074874	13025	Ctla2b	protein_coding	ATP-binding cassette, sub-family C (CFTR/MRP), member 10 [Source:MGI Symbol;Acc:MGI:2386976]	0.0137754	-1.45279	-0.53883	-0.960047	-0.117614
ENSMUSG00000023089	68202	Ndufa5	protein_coding	predicted gene 5121 [Source:MGI Symbol;Acc:MGI:3647258]	0.0137789	1.25757	0.330641	0.0721607	0.589122
ENSMUSG00000081344	NA	Gm14303	processed_pseudogene	metaxin 2 [Source:MGI Symbol;Acc:MGI:1859652]	0.0137869	1.3144	0.394404	0.0860479	0.70276
ENSMUSG00000032842	224814	Abcc10	protein_coding	calreticulin 3 [Source:MGI Symbol;Acc:MGI:1920566]	0.0138036	-1.47238	-0.558153	-0.994618	-0.121689
ENSMUSG00000029191	19687	Rfc1	protein_coding	NADH:ubiquinone oxidoreductase subunit A5 [Source:MGI Symbol;Acc:MGI:1915452]	0.0138162	1.14886	0.200204	0.0436258	0.356783
ENSMUSG00000004748	67900	Mtfp1	protein_coding	AE binding protein 2 [Source:MGI Symbol;Acc:MGI:1338038]	0.0138385	-1.63256	-0.707133	-1.26032	-0.153946
ENSMUSG00000066637	75516	Ttc32	protein_coding	mitochondrial fission process 1 [Source:MGI Symbol;Acc:MGI:1916686]	0.0138721	1.46034	0.546301	0.118766	0.973836
ENSMUSG00000031134	19655	Rbmx	protein_coding	FXYD domain-containing ion transport regulator 4 [Source:MGI Symbol;Acc:MGI:1889005]	0.0138844	-1.1564	-0.209636	-0.373719	-0.0455518
ENSMUSG00000020692	217011	Nle1	protein_coding	RAB6A, member RAS oncogene family [Source:MGI Symbol;Acc:MGI:894313]	0.0139029	-1.29731	-0.37552	-0.669505	-0.0815341
ENSMUSG00000020099	107449	Unc5b	protein_coding	RNA binding motif protein, X chromosome [Source:MGI Symbol;Acc:MGI:1343044]	0.0139164	-1.29843	-0.376763	-0.671768	-0.0817583
ENSMUSG00000030704	19346	Rab6a	protein_coding	cytotoxic T lymphocyte-associated protein 2 beta [Source:MGI Symbol;Acc:MGI:88555]	0.0139395	1.23849	0.308576	0.0668974	0.550255
ENSMUSG00000027099	53375	Mtx2	protein_coding	unc-5 netrin receptor B [Source:MGI Symbol;Acc:MGI:894703]	0.0139429	1.32563	0.406677	0.0881524	0.725201
ENSMUSG00000020745	18472	Pafah1b1	protein_coding	platelet-activating factor acetylhydrolase, isoform 1b, subunit 1 [Source:MGI Symbol;Acc:MGI:109520]	0.0139721	1.13859	0.187245	0.0405387	0.333951
ENSMUSG00000030232	11569	Aebp2	protein_coding	tetratricopeptide repeat domain 32 [Source:MGI Symbol;Acc:MGI:1922766]	0.0139891	1.20867	0.273422	0.0591543	0.48769
ENSMUSG00000066626	NA	Gm5121	processed_pseudogene	predicted gene 14303 [Source:MGI Symbol;Acc:MGI:3651379]	0.0139901	1.6049	0.682487	0.147648	1.21733
ENSMUSG00000004988	108017	Fxyd4	protein_coding	islet cell autoantigen 1-like [Source:MGI Symbol;Acc:MGI:1917625]	0.013992	-1.85925	-0.89472	-1.59589	-0.193547
ENSMUSG00000026018	70375	Ica1l	protein_coding	replication factor C (activator 1) 1 [Source:MGI Symbol;Acc:MGI:97891]	0.0140045	1.4883	0.573665	0.124032	1.0233
ENSMUSG00000052298	72729	Cdc42se2	protein_coding	CDC42 small effector 2 [Source:MGI Symbol;Acc:MGI:1919979]	0.0140406	-1.17572	-0.233547	-0.416674	-0.0504194
ENSMUSG00000050270	338369	Tmem220	protein_coding	transmembrane protein 220 [Source:MGI Symbol;Acc:MGI:2443691]	0.0140797	-1.42291	-0.508844	-0.908013	-0.109674
ENSMUSG00000035161	18130	Ints6	protein_coding	integrator complex subunit 6 [Source:MGI Symbol;Acc:MGI:1202397]	0.0141281	1.27667	0.352384	0.075799	0.62897
ENSMUSG00000027822	11416	Slc33a1	protein_coding	solute carrier family 33 (acetyl-CoA transporter), member 1 [Source:MGI Symbol;Acc:MGI:1332247]	0.0141807	1.18561	0.245634	0.0527214	0.438547
ENSMUSG00000042628	217695	Zfyve1	protein_coding	small nuclear ribonucleoprotein D3 [Source:MGI Symbol;Acc:MGI:1914582]	0.0142039	-1.24172	-0.312344	-0.557713	-0.0669751
ENSMUSG00000020180	67332	Snrpd3	protein_coding	zinc finger, FYVE domain containing 1 [Source:MGI Symbol;Acc:MGI:3026685]	0.0142188	1.17719	0.235352	0.0504348	0.42027
ENSMUSG00000020376	59044	Rnf130	protein_coding	ring finger protein 130 [Source:MGI Symbol;Acc:MGI:1891717]	0.0142641	1.34505	0.427666	0.0914744	0.763857
ENSMUSG00000061130	19043	Ppm1b	protein_coding	protein phosphatase 1B, magnesium dependent, beta isoform [Source:MGI Symbol;Acc:MGI:101841]	0.0142881	1.27671	0.352432	0.0753076	0.629557
ENSMUSG00000042444	235461	Mindy2	protein_coding	p53 induced death domain protein 1 [Source:MGI Symbol;Acc:MGI:1889507]	0.0143191	1.27866	0.354633	0.0756805	0.633586
ENSMUSG00000081669	NA	Npm3-ps1	processed_pseudogene	shieldin complex subunit 2 [Source:MGI Symbol;Acc:MGI:1922948]	0.0143588	1.67332	0.742714	0.158238	1.32719
ENSMUSG00000040818	211922	Dennd6a	protein_coding	DENN/MADD domain containing 6A [Source:MGI Symbol;Acc:MGI:2442980]	0.0143877	1.33693	0.418924	0.0891462	0.748703
ENSMUSG00000029263	433931	Pigg	protein_coding	adaptor-related protein complex 3, sigma 2 subunit [Source:MGI Symbol;Acc:MGI:1337060]	0.0144134	-1.33218	-0.413787	-0.739614	-0.0879592
ENSMUSG00000020430	64934	Pes1	protein_coding	RIKEN cDNA 2410131K14 gene [Source:MGI Symbol;Acc:MGI:1924042]	0.0144275	-1.17221	-0.229234	-0.409769	-0.0487
ENSMUSG00000032612	22258	Usp4	protein_coding	transcription elongation factor A (SII)-like 8 [Source:MGI Symbol;Acc:MGI:1913934]	0.0144297	-1.20551	-0.269642	-0.482005	-0.0572793
ENSMUSG00000032840	76792	2410131K14Rik	protein_coding	glyceraldehyde-3-phosphate dehydrogenase [Source:MGI Symbol;Acc:MGI:95640]	0.0144345	-1.21382	-0.279549	-0.499726	-0.0593722
ENSMUSG00000022338	223527	Eny2	protein_coding	glyceraldehyde-3-phosphate dehydrogenase [Source:MGI Symbol;Acc:MGI:95640]	0.0144637	1.24825	0.31991	0.067862	0.571959
ENSMUSG00000025507	57913	Pidd1	protein_coding	pre-mRNA processing factor 18 [Source:MGI Symbol;Acc:MGI:1914479]	0.014472	-1.25207	-0.32432	-0.579867	-0.0687736
ENSMUSG00000049536	237052	Tceal1	protein_coding	nucleoplasmin 3, pseudogene 1 [Source:MGI Symbol;Acc:MGI:894683]	0.0144739	1.23828	0.308335	0.0653787	0.551292
ENSMUSG00000051579	66684	Tceal8	protein_coding	AAR2 splicing factor homolog [Source:MGI Symbol;Acc:MGI:1915545]	0.0144956	1.25093	0.323004	0.0684274	0.57758
ENSMUSG00000041471	75698	Shld2	protein_coding	ENY2 transcription and export complex 2 subunit [Source:MGI Symbol;Acc:MGI:1919286]	0.0145372	1.33513	0.416979	0.0881834	0.745775
ENSMUSG00000063801	11778	Ap3s2	protein_coding	aconitase 1 [Source:MGI Symbol;Acc:MGI:87879]	0.0145749	-1.16224	-0.21691	-0.388019	-0.045801
ENSMUSG00000057666	100042025	Gapdh	protein_coding	transcription elongation factor A (SII)-like 1 [Source:MGI Symbol;Acc:MGI:2385317]	0.0145769	-1.26082	-0.334366	-0.598136	-0.070596
ENSMUSG00000057666	14433	Gapdh	protein_coding	transmembrane protein 150A [Source:MGI Symbol;Acc:MGI:2385244]	0.0145769	-1.26082	-0.334366	-0.598136	-0.070596
ENSMUSG00000027628	68295	Aar2	protein_coding	WD repeat domain 26 [Source:MGI Symbol;Acc:MGI:1923825]	0.0145802	-1.22092	-0.287966	-0.51514	-0.060791
ENSMUSG00000055912	232086	Tmem150a	protein_coding	MINDY lysine 48 deubiquitinase 2 [Source:MGI Symbol;Acc:MGI:2443086]	0.0146053	-1.19866	-0.261421	-0.467712	-0.0551298
ENSMUSG00000022454	54003	Nell2	protein_coding	hydroxyacyl glutathione hydrolase [Source:MGI Symbol;Acc:MGI:95745]	0.0146062	-1.32326	-0.404094	-0.722974	-0.085214
ENSMUSG00000021709	59079	Erbin	protein_coding	phosphatidylinositol glycan anchor biosynthesis, class G [Source:MGI Symbol;Acc:MGI:3576484]	0.0146737	1.23262	0.301732	0.0634505	0.540014
ENSMUSG00000029407	56041	Uso1	protein_coding	ubiquitin specific peptidase 4 (proto-oncogene) [Source:MGI Symbol;Acc:MGI:98905]	0.0146758	1.18761	0.248065	0.0521604	0.44397
ENSMUSG00000039449	67229	Prpf18	protein_coding	pescadillo ribosomal biogenesis factor 1 [Source:MGI Symbol;Acc:MGI:1890613]	0.0146889	-1.20511	-0.269164	-0.481763	-0.0565661
ENSMUSG00000036555	74239	Iqce	protein_coding	Erbb2 interacting protein [Source:MGI Symbol;Acc:MGI:1890169]	0.0146913	-1.22984	-0.298468	-0.534218	-0.0627182
ENSMUSG00000038733	226757	Wdr26	protein_coding	NEL-like 2 [Source:MGI Symbol;Acc:MGI:1858510]	0.0146923	1.20462	0.268575	0.0564342	0.480716
ENSMUSG00000004561	52535	Mettl17	protein_coding	menage a trois 1 [Source:MGI Symbol;Acc:MGI:106207]	0.0147141	-1.2136	-0.279296	-0.499959	-0.058634
ENSMUSG00000021103	17420	Mnat1	protein_coding	IQ motif containing E [Source:MGI Symbol;Acc:MGI:1921489]	0.0147237	1.20877	0.273543	0.0574033	0.489682
ENSMUSG00000024158	14651	Hagh	protein_coding	methyltransferase like 17 [Source:MGI Symbol;Acc:MGI:1098577]	0.0147506	-1.17127	-0.228074	-0.40834	-0.0478082
ENSMUSG00000028405	11428	Aco1	protein_coding	USO1 vesicle docking factor [Source:MGI Symbol;Acc:MGI:1929095]	0.0147536	-1.22365	-0.291195	-0.521358	-0.0610318
ENSMUSG00000002205	101568	Vrk3	protein_coding	vaccinia related kinase 3 [Source:MGI Symbol;Acc:MGI:2182465]	0.0148	-1.1882	-0.248783	-0.445523	-0.0520423
ENSMUSG00000051675	69807	Trim32	protein_coding	tripartite motif-containing 32 [Source:MGI Symbol;Acc:MGI:1917057]	0.0148506	-1.1749	-0.232537	-0.416531	-0.0485418
ENSMUSG00000022200	66629	Golph3	protein_coding	golgi phosphoprotein 3 [Source:MGI Symbol;Acc:MGI:1913879]	0.0149184	1.21056	0.275676	0.0573854	0.493968
ENSMUSG00000030314	74244	Atg7	protein_coding	autophagy related 7 [Source:MGI Symbol;Acc:MGI:1921494]	0.0149323	-1.22325	-0.290716	-0.520951	-0.0604811
ENSMUSG00000050195	329065	Scd4	protein_coding	stearoyl-coenzyme A desaturase 4 [Source:MGI Symbol;Acc:MGI:2670997]	0.0149526	-1.86574	-0.899746	-1.61246	-0.187028
ENSMUSG00000029553	21426	Tfec	protein_coding	transcription factor EC [Source:MGI Symbol;Acc:MGI:1333760]	0.0149778	3.74798	1.90611	0.395803	3.41642
ENSMUSG00000083992	NA	Gm11478	processed_pseudogene	WW domain-containing oxidoreductase [Source:MGI Symbol;Acc:MGI:1931237]	0.0150131	1.24984	0.321739	0.066711	0.576766
ENSMUSG00000031508	102334	Ankrd10	protein_coding	solute carrier family 22 (organic cation transporter), member 4 [Source:MGI Symbol;Acc:MGI:1353479]	0.0150392	-1.25028	-0.322255	-0.577764	-0.0667456
ENSMUSG00000020334	30805	Slc22a4	protein_coding	small nuclear ribonucleoprotein 48 (U11/U12) [Source:MGI Symbol;Acc:MGI:1915047]	0.0150546	-1.27562	-0.351199	-0.629703	-0.0726939
ENSMUSG00000030282	12764	Cmas	protein_coding	cytidine monophospho-N-acetylneuraminic acid synthetase [Source:MGI Symbol;Acc:MGI:1337124]	0.0150809	1.26654	0.340889	0.070483	0.611296
ENSMUSG00000021549	218397	Rasa1	protein_coding	heat shock protein 4 [Source:MGI Symbol;Acc:MGI:1342292]	0.0150961	1.21283	0.278375	0.0575212	0.49923
ENSMUSG00000031311	53610	Nono	protein_coding	non-POU-domain-containing, octamer binding protein [Source:MGI Symbol;Acc:MGI:1855692]	0.0151184	-1.14554	-0.196032	-0.351595	-0.040469
ENSMUSG00000004637	80707	Wwox	protein_coding	ankyrin repeat domain 10 [Source:MGI Symbol;Acc:MGI:1921840]	0.0151207	-1.32823	-0.409509	-0.734486	-0.0845312
ENSMUSG00000021096	19042	Ppm1a	protein_coding	predicted gene 11478 [Source:MGI Symbol;Acc:MGI:3650888]	0.0151548	1.25231	0.324592	0.0669077	0.582276
ENSMUSG00000020361	15525	Hspa4	protein_coding	multiple EGF-like-domains 9 [Source:MGI Symbol;Acc:MGI:1918264]	0.0151753	1.20859	0.27333	0.0562933	0.490367
ENSMUSG00000039270	230316	Megf9	protein_coding	interleukin 18 binding protein [Source:MGI Symbol;Acc:MGI:1333800]	0.0151772	1.19641	0.258712	0.0532785	0.464146
ENSMUSG00000075376	319817	Rc3h2	protein_coding	protein phosphatase 1A, magnesium dependent, alpha isoform [Source:MGI Symbol;Acc:MGI:99878]	0.0151847	1.18589	0.245965	0.0506377	0.441293
ENSMUSG00000070427	16068	Il18bp	protein_coding	ring finger and CCCH-type zinc finger domains 2 [Source:MGI Symbol;Acc:MGI:2442789]	0.0151874	-1.43222	-0.51825	-0.929819	-0.106682
ENSMUSG00000021431	67797	Snrnp48	protein_coding	RAS p21 protein activator 1 [Source:MGI Symbol;Acc:MGI:97860]	0.0151975	1.24513	0.316298	0.0650826	0.567514
ENSMUSG00000027133	66181	Nop10	protein_coding	ribosomal protein S24 [Source:MGI Symbol;Acc:MGI:98147]	0.0152614	1.21191	0.277282	0.0569032	0.497661
ENSMUSG00000097503	67303	3110045C21Rik	antisense	NOP10 ribonucleoprotein [Source:MGI Symbol;Acc:MGI:1913431]	0.0152849	1.80241	0.849925	0.17425	1.5256
ENSMUSG00000040848	108735	Sft2d2	protein_coding	protein phosphatase 2, regulatory subunit B, gamma [Source:MGI Symbol;Acc:MGI:2442660]	0.0152936	-1.1993	-0.262194	-0.470653	-0.0537349
ENSMUSG00000029120	269643	Ppp2r2c	protein_coding	SFT2 domain containing 2 [Source:MGI Symbol;Acc:MGI:1917362]	0.0153322	1.71533	0.778486	0.15929	1.39768
ENSMUSG00000028101	229615	Pias3	protein_coding	protein inhibitor of activated STAT 3 [Source:MGI Symbol;Acc:MGI:1913126]	0.015338	-1.21846	-0.285058	-0.511803	-0.0583131
ENSMUSG00000081094	NA	Rpl19-ps11	processed_pseudogene	ribosomal protein L19, pseudogene 11 [Source:MGI Symbol;Acc:MGI:3642193]	0.0153422	1.27412	0.349505	0.0714843	0.627526
ENSMUSG00000025290	20088	Rps24	protein_coding	predicted gene 14111 [Source:MGI Symbol;Acc:MGI:3652258]	0.0153641	1.21509	0.281068	0.0574347	0.504701
ENSMUSG00000058454	13360	Dhcr7	protein_coding	7-dehydrocholesterol reductase [Source:MGI Symbol;Acc:MGI:1298378]	0.0153779	-1.2276	-0.295845	-0.53127	-0.0604194
ENSMUSG00000080870	NA	Gm14111	processed_pseudogene	RIKEN cDNA 3110045C21 gene [Source:MGI Symbol;Acc:MGI:1914553]	0.0153887	-1.5629	-0.644223	-1.15694	-0.131509
ENSMUSG00000022332	13992	Khdrbs3	protein_coding	KH domain containing, RNA binding, signal transduction associated 3 [Source:MGI Symbol;Acc:MGI:1313312]	0.0154322	1.20204	0.265489	0.0540978	0.476879
ENSMUSG00000080848	NA	Gm9385	processed_pseudogene	BUD31 homolog [Source:MGI Symbol;Acc:MGI:2141291]	0.0154644	1.43067	0.516694	0.105144	0.928243
ENSMUSG00000038722	231889	Bud31	protein_coding	predicted pseudogene 9385 [Source:MGI Symbol;Acc:MGI:3646182]	0.0154889	1.23327	0.302487	0.0614915	0.543482
ENSMUSG00000015016	257633	Acsf3	protein_coding	acyl-CoA synthetase family member 3 [Source:MGI Symbol;Acc:MGI:2182591]	0.0154921	-1.30792	-0.387276	-0.695834	-0.0787174
ENSMUSG00000021040	380773	Slirp	protein_coding	SRA stem-loop interacting RNA binding protein [Source:MGI Symbol;Acc:MGI:1916394]	0.0155599	1.31391	0.393866	0.0798319	0.7079
ENSMUSG00000036534	234595	Slc38a7	protein_coding	solute carrier family 38, member 7 [Source:MGI Symbol;Acc:MGI:2679005]	0.0155946	-1.26346	-0.337381	-0.606478	-0.0682844
ENSMUSG00000014763	67544	Fam120b	protein_coding	family with sequence similarity 120, member B [Source:MGI Symbol;Acc:MGI:1914794]	0.0156681	-1.17936	-0.23801	-0.427995	-0.0480252
ENSMUSG00000036093	75423	Arl5a	protein_coding	ADP-ribosylation factor-like 5A [Source:MGI Symbol;Acc:MGI:1922673]	0.0156702	1.18867	0.249343	0.0503075	0.448378
ENSMUSG00000034793	68401	G6pc3	protein_coding	glucose 6 phosphatase, catalytic, 3 [Source:MGI Symbol;Acc:MGI:1915651]	0.0156893	-1.17794	-0.236261	-0.424892	-0.0476302
ENSMUSG00000032182	74766	Yipf2	protein_coding	predicted gene 10132 [Source:MGI Symbol;Acc:MGI:3704449]	0.0157337	-1.23302	-0.302199	-0.543587	-0.0608108
ENSMUSG00000038070	338349	Cntln	protein_coding	maestro heat-like repeat family member 1 [Source:MGI Symbol;Acc:MGI:2442558]	0.0157536	1.35257	0.435699	0.0876019	0.783795
ENSMUSG00000022558	223658	Mroh1	protein_coding	Yip1 domain family, member 2 [Source:MGI Symbol;Acc:MGI:1922016]	0.0157545	-1.25958	-0.332948	-0.598956	-0.0669405
ENSMUSG00000063556	NA	Gm10132	processed_pseudogene	centlein, centrosomal protein [Source:MGI Symbol;Acc:MGI:2443104]	0.0157571	1.25493	0.327603	0.0658587	0.589347
ENSMUSG00000027080	381379	Med19	protein_coding	mediator complex subunit 19 [Source:MGI Symbol;Acc:MGI:1914234]	0.0158078	1.16605	0.221626	0.0444598	0.398791
ENSMUSG00000052192	NA	Gm5963	processed_pseudogene	major facilitator superfamily domain containing 4B4 [Source:MGI Symbol;Acc:MGI:3035041]	0.0158436	1.34671	0.429439	0.0860204	0.772857
ENSMUSG00000096687	NA	Mfsd4b4	protein_coding	predicted pseudogene 5963 [Source:MGI Symbol;Acc:MGI:3648418]	0.0158601	1.37239	0.456695	0.0914172	0.821973
ENSMUSG00000068663	74374	Clec16a	protein_coding	C-type lectin domain family 16, member A [Source:MGI Symbol;Acc:MGI:1921624]	0.0158948	-1.25997	-0.333387	-0.600136	-0.0666384
ENSMUSG00000027429	27054	Sec23b	protein_coding	SEC23 homolog B, COPII coat complex component [Source:MGI Symbol;Acc:MGI:1350925]	0.015944	-1.18739	-0.247793	-0.446159	-0.0494282
ENSMUSG00000024143	104215	Rhoq	protein_coding	ras homolog family member Q [Source:MGI Symbol;Acc:MGI:1931553]	0.01595	1.25796	0.331087	0.0660268	0.596148
ENSMUSG00000032733	235406	Snx33	protein_coding	sorting nexin 33 [Source:MGI Symbol;Acc:MGI:2443239]	0.015968	-1.23106	-0.299895	-0.54003	-0.0597614
ENSMUSG00000038957	353190	Edc3	protein_coding	enhancer of mRNA decapping 3 [Source:MGI Symbol;Acc:MGI:2142951]	0.015995	-1.21969	-0.28651	-0.51599	-0.0570298
ENSMUSG00000024072	67864	Yipf4	protein_coding	Yip1 domain family, member 4 [Source:MGI Symbol;Acc:MGI:1915114]	0.0160192	1.42487	0.510832	0.101579	0.920085
ENSMUSG00000034981	231440	Parm1	protein_coding	Sad1 and UNC84 domain containing 1 [Source:MGI Symbol;Acc:MGI:1924303]	0.0160846	-1.33004	-0.411471	-0.741344	-0.0815984
ENSMUSG00000026627	66950	Tmem206	protein_coding	transmembrane protein 206 [Source:MGI Symbol;Acc:MGI:1914200]	0.0161005	-1.1926	-0.25411	-0.457862	-0.0503589
ENSMUSG00000036817	77053	Sun1	protein_coding	prostate androgen-regulated mucin-like protein 1 [Source:MGI Symbol;Acc:MGI:2443349]	0.0161124	-1.23671	-0.30651	-0.552307	-0.0607131
ENSMUSG00000039347	76252	Atp6v0e2	protein_coding	ATPase, H+ transporting, lysosomal V0 subunit E2 [Source:MGI Symbol;Acc:MGI:1923502]	0.016177	-1.17135	-0.228167	-0.41126	-0.0450735
ENSMUSG00000015305	70097	Sash1	protein_coding	SAM and SH3 domain containing 1 [Source:MGI Symbol;Acc:MGI:1917347]	0.0162042	1.34737	0.430142	0.0848767	0.775408
ENSMUSG00000049327	67956	Kmt5a	protein_coding	ribosomal protein S15A, pseudogene 2 [Source:MGI Symbol;Acc:MGI:3643316]	0.0162306	1.18595	0.246044	0.0484965	0.443591
ENSMUSG00000067351	NA	Rps15a-ps2	processed_pseudogene	lysine methyltransferase 5A [Source:MGI Symbol;Acc:MGI:1915206]	0.0162381	1.6214	0.697239	0.137386	1.25709
ENSMUSG00000012429	66308	Mplkip	protein_coding	M-phase specific PLK1 intereacting protein [Source:MGI Symbol;Acc:MGI:1913558]	0.0162776	1.41923	0.505104	0.0993635	0.910844
ENSMUSG00000021038	104799	Vipas39	protein_coding	neuroligin 1 [Source:MGI Symbol;Acc:MGI:2179435]	0.0163238	-1.15712	-0.210543	-0.379747	-0.0413379
ENSMUSG00000010660	18799	Plcd1	protein_coding	VPS33B interacting protein, apical-basolateral polarity regulator, spe-39 homolog [Source:MGI Symbol;Acc:MGI:2144805]	0.0163602	-1.20516	-0.269223	-0.485667	-0.052779
ENSMUSG00000022505	13731	Emp2	protein_coding	epithelial membrane protein 2 [Source:MGI Symbol;Acc:MGI:1098726]	0.0163619	-1.16103	-0.215409	-0.388591	-0.0422262
ENSMUSG00000063887	192167	Nlgn1	protein_coding	phospholipase C, delta 1 [Source:MGI Symbol;Acc:MGI:97614]	0.0163633	-1.28507	-0.361852	-0.652774	-0.070929
ENSMUSG00000031111	209268	Igsf1	protein_coding	immunoglobulin superfamily, member 1 [Source:MGI Symbol;Acc:MGI:2147913]	0.0164094	-1.19751	-0.260036	-0.469199	-0.0508733
ENSMUSG00000010051	15586	Hyal1	protein_coding	hyaluronoglucosaminidase 1 [Source:MGI Symbol;Acc:MGI:96298]	0.016435	-1.2674	-0.34187	-0.616928	-0.066812
ENSMUSG00000021998	18826	Lcp1	protein_coding	lymphocyte cytosolic protein 1 [Source:MGI Symbol;Acc:MGI:104808]	0.0164505	-1.34229	-0.4247	-0.766455	-0.0829458
ENSMUSG00000028549	67733	Itgb3bp	protein_coding	integrin beta 3 binding protein (beta3-endonexin) [Source:MGI Symbol;Acc:MGI:1914983]	0.0164618	1.29432	0.372189	0.0726558	0.671722
ENSMUSG00000018459	114644	Slc13a3	protein_coding	solute carrier family 13 (sodium-dependent dicarboxylate transporter), member 3 [Source:MGI Symbol;Acc:MGI:2149635]	0.0165104	-1.19492	-0.256915	-0.463779	-0.0500512
ENSMUSG00000030738	56347	Eif3c	protein_coding	eukaryotic translation initiation factor 3, subunit C [Source:MGI Symbol;Acc:MGI:1926966]	0.0165352	-1.14209	-0.191672	-0.346042	-0.0373022
ENSMUSG00000025348	16404	Itga7	protein_coding	integrin alpha 7 [Source:MGI Symbol;Acc:MGI:102700]	0.0165658	-1.30431	-0.383283	-0.69207	-0.074497
ENSMUSG00000028907	67205	Utp11	protein_coding	UTP11 small subunit processome component [Source:MGI Symbol;Acc:MGI:1914455]	0.0165715	1.19536	0.257448	0.0500272	0.464869
ENSMUSG00000085442	NA	Gm3362	processed_pseudogene	predicted pseudogene 3362 [Source:MGI Symbol;Acc:MGI:3781540]	0.016608	2.06234	1.04428	0.202615	1.88595
ENSMUSG00000028364	21923	Tnc	protein_coding	LSM12 homolog [Source:MGI Symbol;Acc:MGI:1919592]	0.0166685	-1.33461	-0.416415	-0.75224	-0.0805899
ENSMUSG00000091625	66373	Lsm5	protein_coding	peptidylprolyl isomerase F (cyclophilin F) [Source:MGI Symbol;Acc:MGI:2145814]	0.0166694	1.29048	0.36791	0.0712	0.66462
ENSMUSG00000027709	72039	Mccc1	protein_coding	LSM5 homolog, U6 small nuclear RNA and mRNA degradation associated [Source:MGI Symbol;Acc:MGI:1913623]	0.0167108	-1.18353	-0.243092	-0.439221	-0.0469632
ENSMUSG00000030846	21843	Tial1	protein_coding	coiled-coil domain containing 58 [Source:MGI Symbol;Acc:MGI:2146423]	0.0167354	1.19647	0.258785	0.0499436	0.467627
ENSMUSG00000025027	170750	Xpnpep1	protein_coding	Tia1 cytotoxic granule-associated RNA binding protein-like 1 [Source:MGI Symbol;Acc:MGI:107913]	0.0167402	-1.17549	-0.233259	-0.42151	-0.0450082
ENSMUSG00000021868	105675	Ppif	protein_coding	methylcrotonoyl-Coenzyme A carboxylase 1 (alpha) [Source:MGI Symbol;Acc:MGI:1919289]	0.0167491	1.46964	0.555467	0.107139	1.00379
ENSMUSG00000075229	381045	Ccdc58	protein_coding	tenascin C [Source:MGI Symbol;Acc:MGI:101922]	0.0167596	1.23673	0.306528	0.0590975	0.553958
ENSMUSG00000020922	268490	Lsm12	protein_coding	X-prolyl aminopeptidase (aminopeptidase P) 1, soluble [Source:MGI Symbol;Acc:MGI:2180003]	0.0167602	1.17568	0.233495	0.045016	0.421973
ENSMUSG00000020777	11430	Acox1	protein_coding	ankyrin repeat domain 6 [Source:MGI Symbol;Acc:MGI:2154278]	0.0168408	-1.20639	-0.270692	-0.489373	-0.0520115
ENSMUSG00000090136	NA	Gm10177	transcribed_processed_pseudogene	arginyl aminopeptidase (aminopeptidase B) [Source:MGI Symbol;Acc:MGI:2384902]	0.0168408	1.27671	0.352434	0.0677175	0.63715
ENSMUSG00000042622	17133	Maff	protein_coding	mannan-binding lectin serine peptidase 1 [Source:MGI Symbol;Acc:MGI:88492]	0.0168672	1.28611	0.363016	0.0696739	0.656359
ENSMUSG00000040188	24044	Scamp2	protein_coding	acyl-Coenzyme A oxidase 1, palmitoyl [Source:MGI Symbol;Acc:MGI:1330812]	0.0168836	-1.18112	-0.240153	-0.434246	-0.046061
ENSMUSG00000045767	78521	B230219D22Rik	protein_coding	v-maf musculoaponeurotic fibrosarcoma oncogene family, protein F (avian) [Source:MGI Symbol;Acc:MGI:96910]	0.0168853	1.19721	0.25967	0.0498009	0.469539
ENSMUSG00000022887	17174	Masp1	protein_coding	RIKEN cDNA B230219D22 gene [Source:MGI Symbol;Acc:MGI:1925771]	0.0169272	-1.38076	-0.465464	-0.841815	-0.0891123
ENSMUSG00000041926	215615	Rnpep	protein_coding	secretory carrier membrane protein 2 [Source:MGI Symbol;Acc:MGI:1346518]	0.0169348	1.31374	0.393676	0.0753445	0.712008
ENSMUSG00000040183	140577	Ankrd6	protein_coding	predicted gene 10177 [Source:MGI Symbol;Acc:MGI:3704330]	0.0169353	1.29822	0.376539	0.0720634	0.681014
ENSMUSG00000020019	57764	Ntn4	protein_coding	netrin 4 [Source:MGI Symbol;Acc:MGI:1888978]	0.0169862	1.38882	0.473861	0.0904958	0.857225
ENSMUSG00000029030	67808	Tprgl	protein_coding	transformation related protein 63 regulated like [Source:MGI Symbol;Acc:MGI:1915058]	0.0170069	1.20164	0.265002	0.050565	0.47944
ENSMUSG00000022463	20788	Srebf2	protein_coding	sterol regulatory element binding factor 2 [Source:MGI Symbol;Acc:MGI:107585]	0.0170419	-1.19251	-0.254007	-0.459617	-0.048396
ENSMUSG00000030521	67973	Mphosph10	protein_coding	M-phase phosphoprotein 10 (U3 small nucleolar ribonucleoprotein) [Source:MGI Symbol;Acc:MGI:1915223]	0.0170955	1.20095	0.264181	0.0502215	0.478141
ENSMUSG00000084106	NA	Gm6136	processed_pseudogene	predicted pseudogene 6136 [Source:MGI Symbol;Acc:MGI:3646897]	0.0171147	1.2607	0.334222	0.0634852	0.604958
ENSMUSG00000000168	235339	Dlat	protein_coding	dihydrolipoamide S-acetyltransferase (E2 component of pyruvate dehydrogenase complex) [Source:MGI Symbol;Acc:MGI:2385311]	0.0171468	1.30227	0.381033	0.0722795	0.689787
ENSMUSG00000029603	14357	Dtx1	protein_coding	deltex 1, E3 ubiquitin ligase [Source:MGI Symbol;Acc:MGI:1352744]	0.0171699	1.37369	0.458051	0.0868051	0.829297
ENSMUSG00000025413	72354	Ttc4	protein_coding	tetratricopeptide repeat domain 4 [Source:MGI Symbol;Acc:MGI:1919604]	0.017252	-1.15066	-0.202462	-0.366688	-0.0382365
ENSMUSG00000020483	68097	Dynll2	protein_coding	transcription elongation factor A like 9 [Source:MGI Symbol;Acc:MGI:109567]	0.0172874	1.28711	0.364133	0.0686669	0.6596
ENSMUSG00000042712	22381	Tceal9	protein_coding	negative elongation factor complex member C/D, Th1l [Source:MGI Symbol;Acc:MGI:1926424]	0.0173036	1.1965	0.258818	0.0487739	0.468862
ENSMUSG00000016253	57314	Nelfcd	protein_coding	dynein light chain LC8-type 2 [Source:MGI Symbol;Acc:MGI:1915347]	0.0173087	-1.2123	-0.277748	-0.503165	-0.0523299
ENSMUSG00000038147	12523	Cd84	protein_coding	aminoacylase 1 [Source:MGI Symbol;Acc:MGI:87913]	0.0173693	-1.38576	-0.470675	-0.852897	-0.0884533
ENSMUSG00000078970	103784	Wdr92	protein_coding	sortilin-related VPS10 domain containing receptor 2 [Source:MGI Symbol;Acc:MGI:1932289]	0.0173966	-1.21767	-0.28412	-0.514906	-0.0533329
ENSMUSG00000023262	109652	Acy1	protein_coding	triosephosphate isomerase 1 [Source:MGI Symbol;Acc:MGI:98797]	0.0174009	-1.14994	-0.201556	-0.365284	-0.0378278
ENSMUSG00000041815	73826	Poldip3	protein_coding	polymerase (DNA-directed), delta interacting protein 3 [Source:MGI Symbol;Acc:MGI:1921076]	0.0174317	-1.17358	-0.230916	-0.418549	-0.0432819
ENSMUSG00000033885	218699	Pxk	protein_coding	nuclear receptor subfamily 1, group D, member 1 [Source:MGI Symbol;Acc:MGI:2444210]	0.0174385	-1.15785	-0.211453	-0.383283	-0.0396225
ENSMUSG00000029093	81840	Sorcs2	protein_coding	LIM homeobox protein 2 [Source:MGI Symbol;Acc:MGI:96785]	0.01745	-1.27924	-0.355285	-0.644027	-0.0665418
ENSMUSG00000020889	217166	Nr1d1	protein_coding	CD84 antigen [Source:MGI Symbol;Acc:MGI:1336885]	0.0174733	-1.2047	-0.268674	-0.487077	-0.0502711
ENSMUSG00000029422	208606	Rsrc2	protein_coding	WD repeat domain 92 [Source:MGI Symbol;Acc:MGI:2144224]	0.0174911	1.16703	0.222837	0.0416633	0.40401
ENSMUSG00000000247	16870	Lhx2	protein_coding	arginine/serine-rich coiled-coil 2 [Source:MGI Symbol;Acc:MGI:1913489]	0.0174971	1.20327	0.266961	0.0499005	0.484021
ENSMUSG00000023456	21991	Tpi1	protein_coding	PX domain containing serine/threonine kinase [Source:MGI Symbol;Acc:MGI:1289230]	0.0175114	-1.14615	-0.196792	-0.356822	-0.0367625
ENSMUSG00000026049	75623	Tex30	protein_coding	tumor protein, translationally-controlled, pseudogene 3 [Source:MGI Symbol;Acc:MGI:2664997]	0.0175577	1.31054	0.390163	0.0727436	0.707581
ENSMUSG00000084319	NA	Tpt1-ps3	processed_pseudogene	testis expressed 30 [Source:MGI Symbol;Acc:MGI:1922873]	0.017566	1.32798	0.409236	0.076273	0.742198
ENSMUSG00000021109	15251	Hif1a	protein_coding	beta-carotene oxygenase 2 [Source:MGI Symbol;Acc:MGI:2177469]	0.017698	1.22134	0.28847	0.0534666	0.523474
ENSMUSG00000081434	NA	Gm14165	processed_pseudogene	PRELI domain containing 2 [Source:MGI Symbol;Acc:MGI:1924869]	0.0177125	1.25843	0.33163	0.0614284	0.601832
ENSMUSG00000032066	170752	Bco2	protein_coding	predicted gene 14165 [Source:MGI Symbol;Acc:MGI:3650537]	0.017721	-1.7106	-0.774506	-1.4056	-0.143412
ENSMUSG00000061517	223227	Sox21	protein_coding	hypoxia inducible factor 1, alpha subunit [Source:MGI Symbol;Acc:MGI:106918]	0.0177465	1.45078	0.536832	0.0992959	0.974367
ENSMUSG00000053453	66231	Thoc7	protein_coding	THO complex 7 [Source:MGI Symbol;Acc:MGI:1913481]	0.0177688	1.1867	0.246954	0.0456351	0.448273
ENSMUSG00000056671	77619	Prelid2	protein_coding	TEA domain family member 1 [Source:MGI Symbol;Acc:MGI:101876]	0.0177884	1.36373	0.447561	0.0826375	0.812485
ENSMUSG00000032551	66202	1110059G10Rik	protein_coding	SRY (sex determining region Y)-box 21 [Source:MGI Symbol;Acc:MGI:2654070]	0.0177973	1.26767	0.342184	0.063157	0.621211
ENSMUSG00000055320	21676	Tead1	protein_coding	RIKEN cDNA 1110059G10 gene [Source:MGI Symbol;Acc:MGI:1913452]	0.0178007	1.20962	0.274558	0.050668	0.498449
ENSMUSG00000098111	NA	Gm4654	processed_pseudogene	predicted gene 4654 [Source:MGI Symbol;Acc:MGI:3782836]	0.0178884	2.31384	1.21029	0.222525	2.19805
ENSMUSG00000004789	78920	Dlst	protein_coding	dihydrolipoamide S-succinyltransferase (E2 component of 2-oxo-glutarate complex) [Source:MGI Symbol;Acc:MGI:1926170]	0.0179165	-1.17383	-0.231229	-0.419994	-0.0424634
ENSMUSG00000027340	54338	Slc23a2	protein_coding	ATP binding cassette subfamily G member 4 [Source:MGI Symbol;Acc:MGI:1890594]	0.0179735	-1.28994	-0.367306	-0.667321	-0.0672908
ENSMUSG00000032131	192663	Abcg4	protein_coding	DEAD (Asp-Glu-Ala-Asp) box polypeptide 6 [Source:MGI Symbol;Acc:MGI:104976]	0.0179891	-1.29445	-0.37234	-0.676512	-0.068168
ENSMUSG00000028430	230082	Nol6	protein_coding	solute carrier family 23 (nucleobase transporters), member 2 [Source:MGI Symbol;Acc:MGI:1859682]	0.0180339	-1.22542	-0.293279	-0.532965	-0.0535919
ENSMUSG00000087395	NA	Gm12705	antisense	nucleolar protein family 6 (RNA-associated) [Source:MGI Symbol;Acc:MGI:2140151]	0.0180378	1.94332	0.958523	0.175126	1.74192
ENSMUSG00000032097	13209	Ddx6	protein_coding	predicted gene 12705 [Source:MGI Symbol;Acc:MGI:3650670]	0.018038	1.21905	0.285759	0.0522088	0.51931
ENSMUSG00000034993	26949	Vat1	protein_coding	small nuclear ribonucleoprotein 27 (U4/U6.U5) [Source:MGI Symbol;Acc:MGI:1913868]	0.018095	1.26073	0.334265	0.0609236	0.607607
ENSMUSG00000029767	12321	Calu	protein_coding	calumenin [Source:MGI Symbol;Acc:MGI:1097158]	0.0180985	-1.22471	-0.29244	-0.531588	-0.0532927
ENSMUSG00000001158	66618	Snrnp27	protein_coding	vesicle amine transport 1 [Source:MGI Symbol;Acc:MGI:1349450]	0.018099	1.20639	0.270696	0.0493291	0.492063
ENSMUSG00000027832	19288	Ptx3	protein_coding	pentraxin related gene [Source:MGI Symbol;Acc:MGI:104641]	0.0181625	1.34457	0.427144	0.0776297	0.776658
ENSMUSG00000027194	74569	Ttc17	protein_coding	UPF3 regulator of nonsense transcripts homolog B (yeast) [Source:MGI Symbol;Acc:MGI:1915384]	0.0182047	-1.34919	-0.432093	-0.785798	-0.0783888
ENSMUSG00000080877	NA	Rpl22-ps1	processed_pseudogene	tetratricopeptide repeat domain 17 [Source:MGI Symbol;Acc:MGI:1921819]	0.0182174	1.38978	0.474858	0.0861007	0.863615
ENSMUSG00000036572	68134	Upf3b	protein_coding	ubiquitin-like 5 [Source:MGI Symbol;Acc:MGI:1913427]	0.018235	1.18944	0.250281	0.0453469	0.455216
ENSMUSG00000084786	66177	Ubl5	protein_coding	ribosomal protein L22, pseudogene 1 [Source:MGI Symbol;Acc:MGI:3644276]	0.0182427	1.21737	0.283765	0.0513968	0.516133
ENSMUSG00000020832	57837	Eral1	protein_coding	Era (G-protein)-like 1 (E. coli) [Source:MGI Symbol;Acc:MGI:1889295]	0.0182769	-1.19954	-0.262483	-0.477492	-0.047473
ENSMUSG00000063787	66121	Chchd1	protein_coding	coiled-coil-helix-coiled-coil-helix domain containing 1 [Source:MGI Symbol;Acc:MGI:1913371]	0.018323	1.22708	0.29523	0.0532914	0.537169
ENSMUSG00000025354	74330	Dnajc14	protein_coding	DnaJ heat shock protein family (Hsp40) member C14 [Source:MGI Symbol;Acc:MGI:1921580]	0.0183373	-1.19242	-0.253895	-0.461989	-0.0458022
ENSMUSG00000029319	71883	Coq2	protein_coding	coenzyme Q2 4-hydroxybenzoate polyprenyltransferase [Source:MGI Symbol;Acc:MGI:1919133]	0.0183751	1.32013	0.400677	0.0721654	0.729189
ENSMUSG00000006304	76709	Arpc2	protein_coding	actin related protein 2/3 complex, subunit 2 [Source:MGI Symbol;Acc:MGI:1923959]	0.0184102	1.1344	0.181929	0.0327184	0.331141
ENSMUSG00000051498	21899	Tlr6	protein_coding	toll-like receptor 6 [Source:MGI Symbol;Acc:MGI:1341296]	0.018421	-1.52904	-0.612626	-1.11513	-0.110125
ENSMUSG00000031812	67443	Map1lc3b	protein_coding	tubulin, gamma complex associated protein 5 [Source:MGI Symbol;Acc:MGI:2178836]	0.018499	-1.16511	-0.220462	-0.401425	-0.0394986
ENSMUSG00000033272	67843	Slc35a4	protein_coding	ubiquinol-cytochrome c reductase, Rieske iron-sulfur polypeptide 1 [Source:MGI Symbol;Acc:MGI:1913944]	0.0185101	-1.19967	-0.262641	-0.478248	-0.0470332
ENSMUSG00000039676	75568	Capsl	protein_coding	RNA exonuclease 2 [Source:MGI Symbol;Acc:MGI:1888981]	0.0185458	1.25843	0.33163	0.0592974	0.603962
ENSMUSG00000038462	66694	Uqcrfs1	protein_coding	nucleobindin 1 [Source:MGI Symbol;Acc:MGI:97388]	0.0185509	1.25077	0.322814	0.0577088	0.58792
ENSMUSG00000033790	233276	Tubgcp5	protein_coding	1-acylglycerol-3-phosphate O-acyltransferase 4 (lysophosphatidic acid acyltransferase, delta) [Source:MGI Symbol;Acc:MGI:1915512]	0.0185623	-1.20652	-0.270849	-0.493303	-0.0483955
ENSMUSG00000032026	104444	Rexo2	protein_coding	calcyphosine-like [Source:MGI Symbol;Acc:MGI:1922818]	0.018566	1.14067	0.189887	0.033924	0.34585
ENSMUSG00000030824	18220	Nucb1	protein_coding	microtubule-associated protein 1 light chain 3 beta [Source:MGI Symbol;Acc:MGI:1914693]	0.0185999	-1.16981	-0.226273	-0.41218	-0.0403661
ENSMUSG00000032855	18763	Pkd1	protein_coding	solute carrier family 35, member A4 [Source:MGI Symbol;Acc:MGI:1915093]	0.0186039	-1.38438	-0.469236	-0.854776	-0.0836952
ENSMUSG00000023827	68262	Agpat4	protein_coding	polycystin 1, transient receptor poteintial channel interacting [Source:MGI Symbol;Acc:MGI:97603]	0.0186111	-1.18087	-0.239845	-0.436923	-0.0427667
ENSMUSG00000047044	225995	D030056L22Rik	protein_coding	RIKEN cDNA D030056L22 gene [Source:MGI Symbol;Acc:MGI:3583960]	0.0186816	1.517	0.601225	0.106883	1.09557
ENSMUSG00000027184	53872	Caprin1	protein_coding	cell cycle associated protein 1 [Source:MGI Symbol;Acc:MGI:1858234]	0.0187548	1.18349	0.243051	0.0430738	0.443028
ENSMUSG00000039485	72480	Tspyl4	protein_coding	TSPY-like 4 [Source:MGI Symbol;Acc:MGI:106393]	0.018755	-1.1866	-0.246835	-0.449925	-0.043744
ENSMUSG00000038555	225362	Reep2	protein_coding	receptor accessory protein 2 [Source:MGI Symbol;Acc:MGI:2385070]	0.0187826	-1.22493	-0.292698	-0.533585	-0.0518107
ENSMUSG00000066357	83669	Wdr6	protein_coding	WD repeat domain 6 [Source:MGI Symbol;Acc:MGI:1930140]	0.0188218	-1.2537	-0.326193	-0.594743	-0.0576432
ENSMUSG00000074748	382423	Atxn7l3b	protein_coding	transmembrane protein 241 [Source:MGI Symbol;Acc:MGI:2442435]	0.0189059	1.1581	0.211759	0.0372869	0.386232
ENSMUSG00000084957	100503572	Bbip1	protein_coding	G protein-coupled receptor 39 [Source:MGI Symbol;Acc:MGI:1918361]	0.0189066	1.18752	0.247952	0.0436585	0.452246
ENSMUSG00000026343	71111	Gpr39	protein_coding	ataxin 7-like 3B [Source:MGI Symbol;Acc:MGI:1914971]	0.0189098	-1.27281	-0.348019	-0.634768	-0.0612694
ENSMUSG00000049411	338363	Tmem241	protein_coding	BBSome interacting protein 1 [Source:MGI Symbol;Acc:MGI:1913610]	0.0189248	-1.19194	-0.253313	-0.462058	-0.0445676
ENSMUSG00000025512	68038	Chid1	protein_coding	chitinase domain containing 1 [Source:MGI Symbol;Acc:MGI:1915288]	0.0189464	-1.14322	-0.193102	-0.352261	-0.0339429
ENSMUSG00000052144	232314	Ppp4r2	protein_coding	protein phosphatase 4, regulatory subunit 2 [Source:MGI Symbol;Acc:MGI:3027896]	0.0190352	1.21236	0.277818	0.0486486	0.506987
ENSMUSG00000074501	NA	Gm5612	processed_pseudogene	predicted gene 5612 [Source:MGI Symbol;Acc:MGI:3647118]	0.0190666	-1.30125	-0.379898	-0.693362	-0.0664345
ENSMUSG00000020432	21452	Tcn2	protein_coding	transcobalamin 2 [Source:MGI Symbol;Acc:MGI:98534]	0.0190742	-1.19858	-0.261325	-0.476966	-0.0456843
ENSMUSG00000031093	75974	Dock11	protein_coding	clusterin [Source:MGI Symbol;Acc:MGI:88423]	0.0191079	1.27479	0.350263	0.0611438	0.639382
ENSMUSG00000022037	12759	Clu	protein_coding	dedicator of cytokinesis 11 [Source:MGI Symbol;Acc:MGI:1923224]	0.019114	-1.1808	-0.239767	-0.43769	-0.041844
ENSMUSG00000097838	NA	C530050E15Rik	lincRNA	RIKEN cDNA C530050E15 gene [Source:MGI Symbol;Acc:MGI:2444135]	0.0191802	-1.51044	-0.594968	-1.0864	-0.103539
ENSMUSG00000028159	26377	Dapp1	protein_coding	kelch-like 9 [Source:MGI Symbol;Acc:MGI:2180122]	0.0191831	-1.26618	-0.340489	-0.621731	-0.0592461
ENSMUSG00000047945	17357	Marcksl1	protein_coding	dual adaptor for phosphotyrosine and 3-phosphoinositides 1 [Source:MGI Symbol;Acc:MGI:1347063]	0.0191989	1.39768	0.483032	0.0839923	0.882073
ENSMUSG00000031791	74166	Tmem38a	protein_coding	predicted gene 12254 [Source:MGI Symbol;Acc:MGI:3650324]	0.0192186	-1.15881	-0.212642	-0.388341	-0.0369442
ENSMUSG00000020289	17168	Nprl3	protein_coding	nitrogen permease regulator-like 3 [Source:MGI Symbol;Acc:MGI:109258]	0.0192228	-1.19381	-0.255577	-0.466759	-0.0443956
ENSMUSG00000085342	NA	Gm12254	processed_pseudogene	E2F transcription factor 1 [Source:MGI Symbol;Acc:MGI:101941]	0.0192438	1.30435	0.383335	0.0665279	0.700141
ENSMUSG00000070923	242521	Klhl9	protein_coding	predicted pseudogene 4953 [Source:MGI Symbol;Acc:MGI:3647627]	0.0192455	1.1965	0.258815	0.0449143	0.472716
ENSMUSG00000034674	21665	Tdg	protein_coding	transmembrane protein 38A [Source:MGI Symbol;Acc:MGI:1921416]	0.0192771	-1.29185	-0.369442	-0.674859	-0.0640255
ENSMUSG00000010453	226976	Kansl3	protein_coding	MARCKS-like 1 [Source:MGI Symbol;Acc:MGI:97143]	0.0192961	-1.20276	-0.266343	-0.486566	-0.0461203
ENSMUSG00000027490	13555	E2f1	protein_coding	thymine DNA glycosylase [Source:MGI Symbol;Acc:MGI:108247]	0.0193049	-1.20014	-0.263206	-0.480852	-0.0455599
ENSMUSG00000061992	NA	Gm4953	processed_pseudogene	KAT8 regulatory NSL complex subunit 3 [Source:MGI Symbol;Acc:MGI:1918055]	0.0193125	1.41762	0.503475	0.0871211	0.919829
ENSMUSG00000061272	NA	Gm14173	processed_pseudogene	predicted gene 14173 [Source:MGI Symbol;Acc:MGI:3650930]	0.0193466	1.82211	0.865607	0.149565	1.58165
ENSMUSG00000047539	67948	Fbxo28	protein_coding	F-box protein 28 [Source:MGI Symbol;Acc:MGI:1261890]	0.0194024	1.20655	0.270886	0.046693	0.495079
ENSMUSG00000001508	20391	Sgca	protein_coding	sarcoglycan, alpha (dystrophin-associated glycoprotein) [Source:MGI Symbol;Acc:MGI:894698]	0.0194735	-1.75543	-0.811828	-1.48415	-0.139508
ENSMUSG00000039968	242860	Rsbn1l	protein_coding	round spermatid basic protein 1-like [Source:MGI Symbol;Acc:MGI:3036237]	0.0194763	1.28253	0.358993	0.0616837	0.656302
ENSMUSG00000027551	22722	Zfp64	protein_coding	zinc finger protein 64 [Source:MGI Symbol;Acc:MGI:107342]	0.0195098	-1.21111	-0.276329	-0.505246	-0.0474115
ENSMUSG00000063063	12386	Ctnna2	protein_coding	catenin (cadherin associated protein), alpha 2 [Source:MGI Symbol;Acc:MGI:88275]	0.0196041	-1.21879	-0.285453	-0.522127	-0.0487783
ENSMUSG00000026565	18986	Pou2f1	protein_coding	neurotrimin [Source:MGI Symbol;Acc:MGI:2446259]	0.0196472	-1.76444	-0.819209	-1.49869	-0.139726
ENSMUSG00000079658	67923	Eloc	protein_coding	methylmalonic aciduria cblC type, with homocystinuria [Source:MGI Symbol;Acc:MGI:1914346]	0.0196857	1.20232	0.265824	0.0452642	0.486383
ENSMUSG00000024222	14229	Fkbp5	protein_coding	elongin C [Source:MGI Symbol;Acc:MGI:1915173]	0.0197001	1.58406	0.663624	0.112931	1.21432
ENSMUSG00000020387	76901	Jade2	protein_coding	jade family PHD finger 2 [Source:MGI Symbol;Acc:MGI:1924151]	0.0197158	1.23259	0.301691	0.051305	0.552076
ENSMUSG00000028690	67096	Mmachc	protein_coding	FK506 binding protein 5 [Source:MGI Symbol;Acc:MGI:104670]	0.0197524	1.16869	0.224887	0.0381833	0.411591
ENSMUSG00000004626	20911	Stxbp2	protein_coding	syntaxin binding protein 2 [Source:MGI Symbol;Acc:MGI:107370]	0.0197534	-1.16834	-0.224463	-0.410816	-0.0381096
ENSMUSG00000059974	235106	Ntm	protein_coding	POU domain, class 2, transcription factor 1 [Source:MGI Symbol;Acc:MGI:101898]	0.0197546	-1.41078	-0.49649	-0.90869	-0.0842906
ENSMUSG00000024740	13194	Ddb1	protein_coding	solute carrier family 16 (monocarboxylic acid transporters), member 7 [Source:MGI Symbol;Acc:MGI:1330284]	0.0198374	-1.23687	-0.306691	-0.5615	-0.0518814
ENSMUSG00000073563	70425	Csnk1g3	protein_coding	Kruppel-like factor 13 [Source:MGI Symbol;Acc:MGI:1354948]	0.0198458	1.25518	0.327897	0.0554486	0.600345
ENSMUSG00000047368	226016	Abhd17b	protein_coding	damage specific DNA binding protein 1 [Source:MGI Symbol;Acc:MGI:1202384]	0.0198995	1.39359	0.478809	0.0807803	0.876838
ENSMUSG00000045962	232341	Wnk1	protein_coding	WNK lysine deficient protein kinase 1 [Source:MGI Symbol;Acc:MGI:2442092]	0.0199049	1.17682	0.234896	0.0396204	0.430172
ENSMUSG00000032526	26901	Ss18l2	protein_coding	transmembrane protein with EGF-like and two follistatin-like domains 1 [Source:MGI Symbol;Acc:MGI:1926810]	0.0199054	1.15837	0.212089	0.0357728	0.388406
ENSMUSG00000028347	230157	Tmeff1	protein_coding	casein kinase 1, gamma 3 [Source:MGI Symbol;Acc:MGI:1917675]	0.019922	1.46617	0.552054	0.0930468	1.01106
ENSMUSG00000052040	50794	Klf13	protein_coding	isocitrate dehydrogenase 3 (NAD+), gamma [Source:MGI Symbol;Acc:MGI:1099463]	0.0199416	-1.24511	-0.316273	-0.579285	-0.0532614
ENSMUSG00000002010	15929	Idh3g	protein_coding	abhydrolase domain containing 17B [Source:MGI Symbol;Acc:MGI:1917816]	0.0199586	-1.14301	-0.192836	-0.353221	-0.0324503
ENSMUSG00000020102	20503	Slc16a7	protein_coding	SS18, nBAF chromatin remodeling complex subunit like 2 [Source:MGI Symbol;Acc:MGI:1349474]	0.0199706	1.46933	0.555155	0.0933724	1.01694
ENSMUSG00000000693	16950	Loxl3	protein_coding	lysyl oxidase-like 3 [Source:MGI Symbol;Acc:MGI:1337004]	0.02003	-1.24333	-0.314203	-0.575696	-0.0527104
ENSMUSG00000044362	70054	Ccdc89	protein_coding	coiled-coil domain containing 89 [Source:MGI Symbol;Acc:MGI:1917304]	0.0200364	1.37631	0.460806	0.0772829	0.84433
ENSMUSG00000028826	66146	Maco1	protein_coding	isocitrate dehydrogenase 3 (NAD+) beta [Source:MGI Symbol;Acc:MGI:2158650]	0.0200583	1.25957	0.332935	0.0557841	0.610085
ENSMUSG00000027406	170718	Idh3b	protein_coding	macoilin 1 [Source:MGI Symbol;Acc:MGI:1913396]	0.0200609	-1.1352	-0.182942	-0.335234	-0.0306489
ENSMUSG00000029482	78894	Aacs	protein_coding	tousled-like kinase 2 (Arabidopsis) [Source:MGI Symbol;Acc:MGI:1346023]	0.0201154	-1.20425	-0.268139	-0.491462	-0.0448161
ENSMUSG00000017670	140579	Elmo2	protein_coding	acetoacetyl-CoA synthetase [Source:MGI Symbol;Acc:MGI:1926144]	0.0201443	-1.24846	-0.320145	-0.586849	-0.0534409
ENSMUSG00000020694	24086	Tlk2	protein_coding	engulfment and cell motility 2 [Source:MGI Symbol;Acc:MGI:2153045]	0.0201467	1.17603	0.233925	0.0390444	0.428805
ENSMUSG00000005103	22388	Wdr1	protein_coding	WD repeat domain 1 [Source:MGI Symbol;Acc:MGI:1337100]	0.0202568	-1.18809	-0.248649	-0.455995	-0.0413034
ENSMUSG00000052423	57370	B4galt3	protein_coding	UDP-Gal:betaGlcNAc beta 1,4-galactosyltransferase, polypeptide 3 [Source:MGI Symbol;Acc:MGI:1928767]	0.0203684	-1.203	-0.26663	-0.489185	-0.0440754
ENSMUSG00000041544	242748	Disp3	protein_coding	synaptotagmin XV [Source:MGI Symbol;Acc:MGI:2442166]	0.020371	-1.36928	-0.453421	-0.831897	-0.0749443
ENSMUSG00000041479	319508	Syt15	protein_coding	dispatched RND transporter family member 3 [Source:MGI Symbol;Acc:MGI:2444403]	0.020377	-1.44471	-0.530781	-0.973855	-0.0877079
ENSMUSG00000018761	24070	Mpdu1	protein_coding	protein kinase C, iota [Source:MGI Symbol;Acc:MGI:99260]	0.0204609	-1.15619	-0.209375	-0.384279	-0.0344713
ENSMUSG00000037643	18759	Prkci	protein_coding	mannose-P-dolichol utilization defect 1 [Source:MGI Symbol;Acc:MGI:1346040]	0.0204677	1.20863	0.273369	0.0449935	0.501743
ENSMUSG00000027002	50884	Nckap1	protein_coding	NCK-associated protein 1 [Source:MGI Symbol;Acc:MGI:1355333]	0.0205255	1.19113	0.25233	0.041426	0.463234
ENSMUSG00000000184	12444	Ccnd2	protein_coding	cyclin D2 [Source:MGI Symbol;Acc:MGI:88314]	0.020532	-1.12532	-0.170335	-0.312714	-0.0279567
ENSMUSG00000054091	67704	1810037I17Rik	protein_coding	pumilio RNA-binding family member 2 [Source:MGI Symbol;Acc:MGI:1931751]	0.0205848	1.20021	0.26329	0.0431133	0.483467
ENSMUSG00000029470	18438	P2rx4	protein_coding	RIKEN cDNA 1810037I17 gene [Source:MGI Symbol;Acc:MGI:1914954]	0.0206079	-1.21396	-0.279716	-0.513676	-0.0457566
ENSMUSG00000020594	80913	Pum2	protein_coding	purinergic receptor P2X, ligand-gated ion channel 4 [Source:MGI Symbol;Acc:MGI:1338859]	0.0206152	1.16733	0.223215	0.0365024	0.409928
ENSMUSG00000091952	NA	Gm17709	processed_pseudogene	predicted gene, 17709 [Source:MGI Symbol;Acc:MGI:4937343]	0.0206408	1.6047	0.682304	0.111452	1.25316
ENSMUSG00000091475	NA	2810468N07Rik	antisense	RIKEN cDNA 2810468N07 gene [Source:MGI Symbol;Acc:MGI:1920084]	0.020671	-1.26406	-0.338067	-0.620984	-0.055149
ENSMUSG00000040462	216440	Os9	protein_coding	amplified in osteosarcoma [Source:MGI Symbol;Acc:MGI:1924301]	0.020684	-1.19291	-0.254484	-0.467478	-0.0414903
ENSMUSG00000066900	71954	Suds3	protein_coding	acyl-CoA thioesterase 2 [Source:MGI Symbol;Acc:MGI:2159605]	0.0207397	1.26461	0.338696	0.0550851	0.622307
ENSMUSG00000070469	269959	Adamtsl3	protein_coding	monocyte to macrophage differentiation-associated 2 [Source:MGI Symbol;Acc:MGI:1922354]	0.0207781	-1.14923	-0.20067	-0.368759	-0.0325817
ENSMUSG00000031520	22341	Vegfc	protein_coding	solute carrier organic anion transporter family, member 1a5 [Source:MGI Symbol;Acc:MGI:1351865]	0.0208317	1.5798	0.65974	0.106867	1.21261
ENSMUSG00000030629	65098	Zfand6	protein_coding	ADAMTS-like 3 [Source:MGI Symbol;Acc:MGI:3028499]	0.0208393	1.1972	0.259662	0.0420467	0.477277
ENSMUSG00000004085	65964	Map3k20	protein_coding	high mobility group box transcription factor 1 [Source:MGI Symbol;Acc:MGI:894659]	0.0208594	1.19304	0.254646	0.0411981	0.468095
ENSMUSG00000002996	73389	Hbp1	protein_coding	vascular endothelial growth factor C [Source:MGI Symbol;Acc:MGI:109124]	0.0209035	-1.18247	-0.241802	-0.444559	-0.0390441
ENSMUSG00000008435	108841	Rdh13	protein_coding	retinol dehydrogenase 13 (all-trans and 9-cis) [Source:MGI Symbol;Acc:MGI:1918732]	0.0209109	-1.21418	-0.279976	-0.514759	-0.0451934
ENSMUSG00000043019	66967	Edem3	protein_coding	mitogen-activated protein kinase kinase kinase 20 [Source:MGI Symbol;Acc:MGI:2443258]	0.0209363	1.25466	0.32729	0.0527718	0.601809
ENSMUSG00000021226	171210	Acot2	protein_coding	microfibrillar-associated protein 3 [Source:MGI Symbol;Acc:MGI:1924068]	0.0209382	1.22596	0.293918	0.0473869	0.540448
ENSMUSG00000024242	225028	Map4k3	protein_coding	zinc finger, AN1-type domain 6 [Source:MGI Symbol;Acc:MGI:1929510]	0.0209555	1.15247	0.204725	0.0329816	0.376468
ENSMUSG00000033186	76789	Mzt1	protein_coding	carboxylesterase 2E [Source:MGI Symbol;Acc:MGI:2443170]	0.0209648	1.1927	0.254235	0.0409409	0.467529
ENSMUSG00000020522	216760	Mfap3	protein_coding	mitogen-activated protein kinase kinase kinase kinase 3 [Source:MGI Symbol;Acc:MGI:2154405]	0.0209676	-1.13829	-0.186873	-0.343657	-0.0300897
ENSMUSG00000039108	241846	Lsm14b	protein_coding	mitotic spindle organizing protein 1 [Source:MGI Symbol;Acc:MGI:1924039]	0.0209843	1.31625	0.396428	0.0637841	0.729071
ENSMUSG00000063975	108096	Slco1a5	protein_coding	LSM family member 14B [Source:MGI Symbol;Acc:MGI:3040677]	0.0210038	-1.1555	-0.20852	-0.383518	-0.0335214
ENSMUSG00000031886	234673	Ces2e	protein_coding	ER degradation enhancer, mannosidase alpha-like 3 [Source:MGI Symbol;Acc:MGI:1914217]	0.0210388	-1.95778	-0.969216	-1.78286	-0.155569
ENSMUSG00000039533	75104	Mmd2	protein_coding	predicted gene 5874 [Source:MGI Symbol;Acc:MGI:3648027]	0.0210429	-1.25156	-0.323732	-0.595511	-0.0519531
ENSMUSG00000071568	NA	Gm5874	processed_pseudogene	suppressor of defective silencing 3 homolog (S. cerevisiae) [Source:MGI Symbol;Acc:MGI:1919204]	0.0210442	1.49595	0.581063	0.0932446	1.06888
ENSMUSG00000034064	224143	Poglut1	protein_coding	protein O-glucosyltransferase 1 [Source:MGI Symbol;Acc:MGI:2444232]	0.0210459	-1.16156	-0.21606	-0.39745	-0.034669
ENSMUSG00000033228	72193	Scaf11	protein_coding	SR-related CTD-associated factor 11 [Source:MGI Symbol;Acc:MGI:1919443]	0.0211143	1.15123	0.203181	0.0325042	0.373859
ENSMUSG00000081049	NA	Rps24-ps3	processed_pseudogene	ribosomal protein S24, pseudogene 3 [Source:MGI Symbol;Acc:MGI:3644407]	0.0211438	1.45021	0.536261	0.0856769	0.986844
ENSMUSG00000025362	27370	Rps26	protein_coding	ribosomal protein S26 [Source:MGI Symbol;Acc:MGI:1351628]	0.0212169	1.19888	0.261692	0.0416749	0.48171
ENSMUSG00000028329	22590	Xpa	protein_coding	xeroderma pigmentosum, complementation group A [Source:MGI Symbol;Acc:MGI:99135]	0.0212257	1.33123	0.412763	0.0657075	0.759818
ENSMUSG00000024442	66839	Dele1	protein_coding	DAP3 binding cell death enhancer 1 [Source:MGI Symbol;Acc:MGI:1914089]	0.0212498	-1.17025	-0.226819	-0.41757	-0.0360687
ENSMUSG00000025533	109900	Asl	protein_coding	argininosuccinate lyase [Source:MGI Symbol;Acc:MGI:88084]	0.0212818	-1.15256	-0.20484	-0.377152	-0.0325272
ENSMUSG00000044285	NA	Gm1821	transcribed_processed_pseudogene	predicted gene 1821 [Source:MGI Symbol;Acc:MGI:3037679]	0.0212961	-1.21272	-0.278252	-0.512347	-0.0441567
ENSMUSG00000026975	67228	Dph7	protein_coding	diphthamine biosynethesis 7 [Source:MGI Symbol;Acc:MGI:1914478]	0.0213697	-1.17705	-0.235176	-0.433152	-0.0371991
ENSMUSG00000025967	55949	Eef1b2	protein_coding	density-regulated protein [Source:MGI Symbol;Acc:MGI:1915434]	0.0214876	1.16084	0.21517	0.0338566	0.396482
ENSMUSG00000024130	27410	Abca3	protein_coding	amyloid beta (A4) precursor protein-binding, family B, member 1 [Source:MGI Symbol;Acc:MGI:107765]	0.0215083	-1.31865	-0.399062	-0.73539	-0.062734
ENSMUSG00000022855	75826	Senp2	protein_coding	eukaryotic translation elongation factor 1 beta 2 [Source:MGI Symbol;Acc:MGI:1929520]	0.0215213	1.1868	0.24708	0.0388194	0.455341
ENSMUSG00000081520	NA	Gm16200	processed_pseudogene	predicted gene 16200 [Source:MGI Symbol;Acc:MGI:3801928]	0.0215322	1.43172	0.517751	0.0813058	0.954196
ENSMUSG00000037032	11785	Apbb1	protein_coding	ATP-binding cassette, sub-family A (ABC1), member 3 [Source:MGI Symbol;Acc:MGI:1351617]	0.0215441	-1.14963	-0.201169	-0.370765	-0.0315742
ENSMUSG00000092072	NA	Gm4540	processed_pseudogene	predicted gene 4540 [Source:MGI Symbol;Acc:MGI:3782724]	0.0215572	1.3474	0.43018	0.0674788	0.792882
ENSMUSG00000023106	68184	Denr	protein_coding	SUMO/sentrin specific peptidase 2 [Source:MGI Symbol;Acc:MGI:1923076]	0.021562	1.17218	0.229199	0.0359448	0.422454
ENSMUSG00000059447	231086	Hadhb	protein_coding	hydroxyacyl-Coenzyme A dehydrogenase/3-ketoacyl-Coenzyme A thiolase/enoyl-Coenzyme A hydratase (trifunctional protein), beta subunit [Source:MGI Symbol;Acc:MGI:2136381]	0.0216037	-1.15859	-0.21237	-0.391496	-0.0332436
ENSMUSG00000024826	19708	Dpf2	protein_coding	survival motor neuron domain containing 1 [Source:MGI Symbol;Acc:MGI:1923729]	0.0216555	-1.17225	-0.229283	-0.422758	-0.0358082
ENSMUSG00000025024	76479	Smndc1	protein_coding	D4, zinc and double PHD fingers family 2 [Source:MGI Symbol;Acc:MGI:109529]	0.0216612	1.32135	0.402012	0.0627683	0.741256
ENSMUSG00000087213	69941	2810408I11Rik	processed_transcript	RIKEN cDNA 2810408I11 gene [Source:MGI Symbol;Acc:MGI:1917191]	0.0217083	1.32614	0.407234	0.0634499	0.751017
ENSMUSG00000044811	140497	Cd300c2	protein_coding	CD300C molecule 2 [Source:MGI Symbol;Acc:MGI:2153249]	0.0217117	-1.53897	-0.621962	-1.14703	-0.0968915
ENSMUSG00000097369	NA	Gm26545	lincRNA	ribosomal protein L22 [Source:MGI Symbol;Acc:MGI:99262]	0.0217813	-1.52091	-0.604939	-1.11593	-0.0939466
ENSMUSG00000093565	NA	Rab26os	antisense	RAB26, member RAS oncogene family, opposite strand [Source:MGI Symbol;Acc:MGI:1922864]	0.0217954	1.37665	0.461161	0.0715727	0.85075
ENSMUSG00000003435	20924	Supt5	protein_coding	adaptor-related protein complex 2, mu 1 subunit [Source:MGI Symbol;Acc:MGI:1298405]	0.0218026	-1.18142	-0.240523	-0.443729	-0.0373175
ENSMUSG00000028936	19934	Rpl22	protein_coding	predicted gene, 26545 [Source:MGI Symbol;Acc:MGI:5477039]	0.0218124	1.19151	0.252789	0.0392033	0.466375
ENSMUSG00000022841	11773	Ap2m1	protein_coding	cardiomyopathy associated 5 [Source:MGI Symbol;Acc:MGI:1923719]	0.0218156	-1.185	-0.244889	-0.451805	-0.0379726
ENSMUSG00000047419	76469	Cmya5	protein_coding	suppressor of Ty 5 [Source:MGI Symbol;Acc:MGI:1202400]	0.0218277	-1.43983	-0.5259	-0.970297	-0.0815024
ENSMUSG00000021520	67530	Uqcrb	protein_coding	ubiquinol-cytochrome c reductase binding protein [Source:MGI Symbol;Acc:MGI:1914780]	0.02185	1.2383	0.308357	0.0477404	0.568974
ENSMUSG00000028261	68493	Ndufaf4	protein_coding	NADH:ubiquinone oxidoreductase complex assembly factor 4 [Source:MGI Symbol;Acc:MGI:1915743]	0.0219032	1.20436	0.268272	0.0414354	0.495109
ENSMUSG00000036390	13197	Gadd45a	protein_coding	growth arrest and DNA-damage-inducible 45 alpha [Source:MGI Symbol;Acc:MGI:107799]	0.0219091	1.36399	0.447829	0.0691501	0.826508
ENSMUSG00000046844	270097	Vat1l	protein_coding	vesicle amine transport protein 1 like [Source:MGI Symbol;Acc:MGI:2142534]	0.0219484	-1.49775	-0.582793	-1.07575	-0.0898316
ENSMUSG00000035614	328108	Togaram1	protein_coding	TOG array regulator of axonemal microtubules 1 [Source:MGI Symbol;Acc:MGI:2684313]	0.0219517	1.22252	0.28986	0.0446724	0.535048
ENSMUSG00000025544	68059	Tm9sf2	protein_coding	neuron specific gene family member 1 [Source:MGI Symbol;Acc:MGI:109149]	0.0220171	1.2624	0.336165	0.0516567	0.620673
ENSMUSG00000029126	18196	Nsg1	protein_coding	transmembrane 9 superfamily member 2 [Source:MGI Symbol;Acc:MGI:1915309]	0.022032	-1.17871	-0.237207	-0.437989	-0.036426
ENSMUSG00000057123	14613	Gja5	protein_coding	predicted gene 20712 [Source:MGI Symbol;Acc:MGI:5313159]	0.0220614	-1.27276	-0.347966	-0.642569	-0.0533636
ENSMUSG00000038094	224079	Atp13a4	protein_coding	NADH:ubiquinone oxidoreductase subunit B2 [Source:MGI Symbol;Acc:MGI:1915448]	0.0220809	-1.89378	-0.921266	-1.70137	-0.14116
ENSMUSG00000030276	101100	Ttll3	protein_coding	4-aminobutyrate aminotransferase [Source:MGI Symbol;Acc:MGI:2443582]	0.0221198	-1.37391	-0.458285	-0.846472	-0.0700973
ENSMUSG00000057880	268860	Abat	protein_coding	X-box binding protein 1 [Source:MGI Symbol;Acc:MGI:98970]	0.0221353	-1.24431	-0.315347	-0.582493	-0.0482004
ENSMUSG00000093677	NA	Gm20712	sense_overlapping	DAZ interacting protein 1 [Source:MGI Symbol;Acc:MGI:1914311]	0.0221554	1.62708	0.702287	0.107247	1.29733
ENSMUSG00000020484	22433	Xbp1	protein_coding	gap junction protein, alpha 5 [Source:MGI Symbol;Acc:MGI:95716]	0.0221778	1.21471	0.280618	0.0428099	0.518425
ENSMUSG00000042156	66573	Dzip1	protein_coding	tubulin tyrosine ligase-like family, member 3 [Source:MGI Symbol;Acc:MGI:2141418]	0.0221841	1.20902	0.273834	0.0417632	0.505906
ENSMUSG00000002416	68198	Ndufb2	protein_coding	ATPase type 13A4 [Source:MGI Symbol;Acc:MGI:1924456]	0.0221934	1.26033	0.333803	0.0508879	0.616719
ENSMUSG00000002325	16391	Irf9	protein_coding	interferon regulatory factor 9 [Source:MGI Symbol;Acc:MGI:107587]	0.0222603	-1.17696	-0.235068	-0.434407	-0.0357277
ENSMUSG00000033047	223691	Eif3l	protein_coding	eukaryotic translation initiation factor 3, subunit L [Source:MGI Symbol;Acc:MGI:2386251]	0.0222706	-1.14462	-0.19487	-0.360136	-0.0296044
ENSMUSG00000042289	101502	Hsd3b7	protein_coding	hydroxy-delta-5-steroid dehydrogenase, 3 beta- and steroid delta-isomerase 7 [Source:MGI Symbol;Acc:MGI:2141879]	0.0223149	-1.20266	-0.266224	-0.492084	-0.0403633
ENSMUSG00000031994	30806	Adamts8	protein_coding	a disintegrin-like and metallopeptidase (reprolysin type) with thrombospondin type 1 motif, 8 [Source:MGI Symbol;Acc:MGI:1353468]	0.0223586	-1.55366	-0.635674	-1.17516	-0.0961864
ENSMUSG00000046447	66259	Camk2n1	protein_coding	fos-like antigen 2 [Source:MGI Symbol;Acc:MGI:102858]	0.0223892	1.42794	0.513933	0.0776579	0.950209
ENSMUSG00000031756	72155	Cenpn	protein_coding	centromere protein N [Source:MGI Symbol;Acc:MGI:1919405]	0.022397	1.2452	0.316372	0.0477885	0.584955
ENSMUSG00000029135	14284	Fosl2	protein_coding	small EDRK-rich factor 1 [Source:MGI Symbol;Acc:MGI:1337114]	0.0224296	1.17833	0.236739	0.0357068	0.43777
ENSMUSG00000021643	20365	Serf1	protein_coding	calcium/calmodulin-dependent protein kinase II inhibitor 1 [Source:MGI Symbol;Acc:MGI:1913509]	0.0224318	1.35634	0.439723	0.0663159	0.81313
ENSMUSG00000060019	NA	Gm10073	protein_coding	NSA2 ribosome biogenesis homolog [Source:MGI Symbol;Acc:MGI:1913883]	0.0225791	1.28794	0.36507	0.0546903	0.67545
ENSMUSG00000035283	11554	Adrb1	protein_coding	adrenergic receptor, beta 1 [Source:MGI Symbol;Acc:MGI:87937]	0.0225982	1.39174	0.476888	0.0713794	0.882397
ENSMUSG00000046721	NA	Rpl14-ps1	processed_pseudogene	ribosomal protein L14, pseudogene 1 [Source:MGI Symbol;Acc:MGI:3710579]	0.0226084	1.25153	0.32369	0.0484264	0.598953
ENSMUSG00000060739	59050	Nsa2	protein_coding	predicted pseudogene 10073 [Source:MGI Symbol;Acc:MGI:3641908]	0.022614	1.17672	0.234773	0.0351148	0.43443
ENSMUSG00000042303	105835	Sgsm3	protein_coding	interleukin 15 receptor, alpha chain [Source:MGI Symbol;Acc:MGI:104644]	0.0226777	-1.23275	-0.301884	-0.558746	-0.0450217
ENSMUSG00000023206	16169	Il15ra	protein_coding	X-linked Kx blood group related 8 [Source:MGI Symbol;Acc:MGI:2685877]	0.0226818	-1.23336	-0.302593	-0.560068	-0.0451191
ENSMUSG00000038384	208043	Setd1b	protein_coding	zinc finger, DHHC domain containing 2 [Source:MGI Symbol;Acc:MGI:1923452]	0.0227084	1.46774	0.553594	0.0824453	1.02474
ENSMUSG00000037752	381560	Xkr8	protein_coding	RAB4B, member RAS oncogene family [Source:MGI Symbol;Acc:MGI:105071]	0.0227386	-1.31852	-0.398919	-0.738511	-0.0593281
ENSMUSG00000039470	70546	Zdhhc2	protein_coding	ring finger protein 135 [Source:MGI Symbol;Acc:MGI:1919206]	0.0227843	1.22546	0.293324	0.043533	0.543116
ENSMUSG00000053291	19342	Rab4b	protein_coding	mitochondrial ribosomal protein L11 [Source:MGI Symbol;Acc:MGI:2137215]	0.0228223	1.26224	0.335991	0.0497786	0.622203
ENSMUSG00000024902	66419	Mrpl11	protein_coding	ceramide-1-phosphate transfer protein [Source:MGI Symbol;Acc:MGI:1933107]	0.0228473	1.17919	0.237801	0.0351911	0.440412
ENSMUSG00000021738	246103	Atxn7	protein_coding	Obg-like ATPase 1 [Source:MGI Symbol;Acc:MGI:1914309]	0.0228592	1.23084	0.299649	0.0443195	0.554979
ENSMUSG00000026109	56363	Tmeff2	protein_coding	fragile X mental retardation 1 [Source:MGI Symbol;Acc:MGI:95564]	0.0228641	-1.16379	-0.218832	-0.405305	-0.0323589
ENSMUSG00000029073	79554	Cptp	protein_coding	ataxin 7 [Source:MGI Symbol;Acc:MGI:2179277]	0.0228735	-1.21882	-0.285484	-0.528772	-0.0421968
ENSMUSG00000048874	213109	Phf3	protein_coding	predicted gene 16201 [Source:MGI Symbol;Acc:MGI:3802153]	0.0228736	1.16604	0.221623	0.0327575	0.410489
ENSMUSG00000026519	208795	Tmem63a	protein_coding	PIH1 domain containing 1 [Source:MGI Symbol;Acc:MGI:1916095]	0.0228759	-1.20974	-0.274694	-0.50879	-0.0405974
ENSMUSG00000003423	68845	Pih1d1	protein_coding	transmembrane protein 63a [Source:MGI Symbol;Acc:MGI:2384789]	0.0229065	-1.17552	-0.233294	-0.432158	-0.0344306
ENSMUSG00000020707	71956	Rnf135	protein_coding	chloride intracellular channel 4 (mitochondrial) [Source:MGI Symbol;Acc:MGI:1352754]	0.0229278	-1.28643	-0.363375	-0.673173	-0.0535761
ENSMUSG00000000838	14265	Fmr1	protein_coding	small G protein signaling modulator 3 [Source:MGI Symbol;Acc:MGI:1916329]	0.0229375	1.23186	0.300834	0.0443355	0.557333
ENSMUSG00000027108	67059	Ola1	protein_coding	transmembrane protein with EGF-like and two follistatin-like domains 2 [Source:MGI Symbol;Acc:MGI:1861735]	0.0229451	1.17758	0.235822	0.0347421	0.436902
ENSMUSG00000086742	NA	Gm16201	processed_transcript	SET domain containing 1B [Source:MGI Symbol;Acc:MGI:2652820]	0.0229628	1.71797	0.780702	0.114922	1.44648
ENSMUSG00000037242	29876	Clic4	protein_coding	PHD finger protein 3 [Source:MGI Symbol;Acc:MGI:2446126]	0.022977	1.22538	0.293229	0.0431364	0.543322
ENSMUSG00000033111	218734	3830406C13Rik	protein_coding	high mobility group AT-hook 2 [Source:MGI Symbol;Acc:MGI:101761]	0.023027	1.17447	0.232013	0.0340527	0.429974
ENSMUSG00000056758	15364	Hmga2	protein_coding	1-aminocyclopropane-1-carboxylate synthase (non-functional) [Source:MGI Symbol;Acc:MGI:1919717]	0.0230387	1.25659	0.329509	0.0483365	0.610682
ENSMUSG00000040272	329470	Accs	protein_coding	RIKEN cDNA 3830406C13 gene [Source:MGI Symbol;Acc:MGI:1917937]	0.0230401	-1.24461	-0.315689	-0.585071	-0.0463061
ENSMUSG00000052337	76614	Immt	protein_coding	inner membrane protein, mitochondrial [Source:MGI Symbol;Acc:MGI:1923864]	0.0231197	-1.14247	-0.192163	-0.356242	-0.0280839
ENSMUSG00000028464	22004	Tpm2	protein_coding	tropomyosin 2, beta [Source:MGI Symbol;Acc:MGI:98810]	0.0231698	1.18445	0.244221	0.0356098	0.452833
ENSMUSG00000066362	NA	Rps13-ps1	processed_pseudogene	ribosomal protein S13, pseudogene 1 [Source:MGI Symbol;Acc:MGI:3647042]	0.023171	1.31488	0.394932	0.0575817	0.732283
ENSMUSG00000030323	81896	Ift122	protein_coding	intraflagellar transport 122 [Source:MGI Symbol;Acc:MGI:1932386]	0.0232106	-1.25334	-0.325773	-0.604134	-0.0474114
ENSMUSG00000000148	231841	Brat1	protein_coding	protein tyrosine phosphatase, receptor type, O [Source:MGI Symbol;Acc:MGI:1097152]	0.0232869	-1.29129	-0.368807	-0.684129	-0.0534858
ENSMUSG00000051367	20471	Six1	protein_coding	ceroid lipofuscinosis, neuronal 3, juvenile (Batten, Spielmeyer-Vogt disease) [Source:MGI Symbol;Acc:MGI:107537]	0.0233051	1.47773	0.563385	0.0816352	1.04513
ENSMUSG00000030720	12752	Cln3	protein_coding	dedicator of cyto-kinesis 2 [Source:MGI Symbol;Acc:MGI:2149010]	0.0233265	-1.19069	-0.251797	-0.467144	-0.0364497
ENSMUSG00000030223	19277	Ptpro	protein_coding	BRCA1-associated ATM activator 1 [Source:MGI Symbol;Acc:MGI:1891679]	0.0233356	-1.50295	-0.587796	-1.09054	-0.0850525
ENSMUSG00000020143	94176	Dock2	protein_coding	sine oculis-related homeobox 1 [Source:MGI Symbol;Acc:MGI:102780]	0.0233393	-1.3478	-0.430602	-0.798907	-0.0622962
ENSMUSG00000042496	382066	Prdm10	protein_coding	PR domain containing 10 [Source:MGI Symbol;Acc:MGI:2682952]	0.0233598	-1.24215	-0.312842	-0.580466	-0.0452167
ENSMUSG00000001025	20200	S100a6	protein_coding	S100 calcium binding protein A6 (calcyclin) [Source:MGI Symbol;Acc:MGI:1339467]	0.0233902	1.17366	0.231017	0.0333431	0.42869
ENSMUSG00000030493	101831	Faap24	protein_coding	ribosomal protein L35A, pseudogene 2 [Source:MGI Symbol;Acc:MGI:3705461]	0.0234398	1.28399	0.360633	0.0519313	0.669335
ENSMUSG00000081214	NA	Rpl35a-ps2	processed_pseudogene	transcription factor A, mitochondrial [Source:MGI Symbol;Acc:MGI:107810]	0.0234557	1.92551	0.94524	0.136015	1.75446
ENSMUSG00000003923	21780	Tfam	protein_coding	Fanconi anemia core complex associated protein 24 [Source:MGI Symbol;Acc:MGI:2142208]	0.0234558	1.17381	0.231204	0.0332688	0.429139
ENSMUSG00000061104	100041953	Sap18b	protein_coding	G protein-coupled receptor 143 [Source:MGI Symbol;Acc:MGI:107193]	0.0235346	1.22785	0.296137	0.0424566	0.549817
ENSMUSG00000015224	74519	Cyp2j9	protein_coding	Sin3-associated polypeptide 18B [Source:MGI Symbol;Acc:MGI:3704317]	0.023542	-1.19838	-0.261089	-0.484759	-0.0374189
ENSMUSG00000025333	18241	Gpr143	protein_coding	cytochrome P450, family 2, subfamily j, polypeptide 9 [Source:MGI Symbol;Acc:MGI:1921769]	0.0235489	-1.8922	-0.920061	-1.7083	-0.13182
ENSMUSG00000032285	58233	Dnaja4	protein_coding	DnaJ heat shock protein family (Hsp40) member A4 [Source:MGI Symbol;Acc:MGI:1927638]	0.0236336	-1.3864	-0.471341	-0.875417	-0.0672646
ENSMUSG00000057614	14677	Gnai1	protein_coding	guanine nucleotide binding protein (G protein), alpha inhibiting 1 [Source:MGI Symbol;Acc:MGI:95771]	0.0236685	1.25408	0.32663	0.0465374	0.606723
ENSMUSG00000052504	13837	Epha3	protein_coding	transmembrane protein 256 [Source:MGI Symbol;Acc:MGI:1916436]	0.0238247	-1.9865	-0.990227	-1.8404	-0.140059
ENSMUSG00000070394	69186	Tmem256	protein_coding	Eph receptor A3 [Source:MGI Symbol;Acc:MGI:99612]	0.023826	1.19726	0.259735	0.036735	0.482735
ENSMUSG00000022770	13383	Dlg1	protein_coding	follistatin-like 1 [Source:MGI Symbol;Acc:MGI:102793]	0.0238768	1.1619	0.216489	0.0305459	0.402433
ENSMUSG00000022816	14314	Fstl1	protein_coding	glial fibrillary acidic protein [Source:MGI Symbol;Acc:MGI:95697]	0.0238779	-1.15309	-0.205501	-0.382008	-0.0289941
ENSMUSG00000020932	14580	Gfap	protein_coding	discs large MAGUK scaffold protein 1 [Source:MGI Symbol;Acc:MGI:107231]	0.0238903	-1.19381	-0.255577	-0.475116	-0.0360383
ENSMUSG00000082286	NA	Pisd-ps1	transcribed_unprocessed_pseudogene	phosphatidylserine decarboxylase, pseudogene 1 [Source:MGI Symbol;Acc:MGI:3842428]	0.0239238	-1.24968	-0.321555	-0.59784	-0.0452703
ENSMUSG00000036026	224807	Tmem63b	protein_coding	transmembrane protein 63b [Source:MGI Symbol;Acc:MGI:2387609]	0.0240163	-1.24613	-0.31745	-0.590401	-0.0444986
ENSMUSG00000097354	NA	2310001H17Rik	lincRNA	chromobox 1 [Source:MGI Symbol;Acc:MGI:105369]	0.0240652	1.6556	0.727357	0.101723	1.35299
ENSMUSG00000003228	14773	Grk5	protein_coding	mitochondrial ribosomal protein L52 [Source:MGI Symbol;Acc:MGI:1916086]	0.0240886	1.33963	0.421833	0.0589296	0.784736
ENSMUSG00000031827	72042	Cotl1	protein_coding	TARBP2, RISC loading complex RNA binding subunit [Source:MGI Symbol;Acc:MGI:103027]	0.0240965	1.14583	0.196396	0.0274262	0.365366
ENSMUSG00000010406	68836	Mrpl52	protein_coding	RIKEN cDNA 2310001H17 gene [Source:MGI Symbol;Acc:MGI:1923682]	0.0241444	1.18204	0.241273	0.0336172	0.44893
ENSMUSG00000018666	12412	Cbx1	protein_coding	coactosin-like 1 (Dictyostelium) [Source:MGI Symbol;Acc:MGI:1919292]	0.0241462	1.15734	0.210806	0.0293697	0.392243
ENSMUSG00000023051	21357	Tarbp2	protein_coding	G protein-coupled receptor kinase 5 [Source:MGI Symbol;Acc:MGI:109161]	0.0241476	-1.26102	-0.334592	-0.622572	-0.0466125
ENSMUSG00000028466	12913	Creb3	protein_coding	cAMP responsive element binding protein 3 [Source:MGI Symbol;Acc:MGI:99946]	0.024218	-1.14235	-0.192	-0.357341	-0.0266591
ENSMUSG00000053333	208718	Dis3l2	protein_coding	DIS3 like 3'-5' exoribonuclease 2 [Source:MGI Symbol;Acc:MGI:2442555]	0.0242616	-1.27147	-0.346494	-0.644978	-0.0480113
ENSMUSG00000021911	26430	Parg	protein_coding	poly (ADP-ribose) glycohydrolase [Source:MGI Symbol;Acc:MGI:1347094]	0.0242669	1.28668	0.36365	0.0503759	0.676925
ENSMUSG00000074579	624866	Lekr1	protein_coding	leucine, glutamate and lysine rich 1 [Source:MGI Symbol;Acc:MGI:3645902]	0.0243258	1.33259	0.41423	0.0572226	0.771237
ENSMUSG00000096401	NA	Gm21811	unprocessed_pseudogene	predicted gene, 21811 [Source:MGI Symbol;Acc:MGI:5433975]	0.0243817	-1.43834	-0.52441	-0.976569	-0.0722514
ENSMUSG00000014470	68718	Rnf166	protein_coding	transmembrane protein 127 [Source:MGI Symbol;Acc:MGI:1916720]	0.0244107	1.27726	0.353048	0.0485748	0.657521
ENSMUSG00000027364	75083	Usp50	protein_coding	ubiquitin specific peptidase 50 [Source:MGI Symbol;Acc:MGI:1922333]	0.0244317	1.56996	0.650727	0.0894424	1.21201
ENSMUSG00000030062	103963	Rpn1	protein_coding	ribophorin I [Source:MGI Symbol;Acc:MGI:98084]	0.0244658	-1.13005	-0.176384	-0.328563	-0.0242047
ENSMUSG00000034850	69470	Tmem127	protein_coding	ring finger protein 166 [Source:MGI Symbol;Acc:MGI:1915968]	0.0244667	-1.17367	-0.231022	-0.430343	-0.0317011
ENSMUSG00000034361	234577	Cpne2	protein_coding	casein kinase 1, gamma 1 [Source:MGI Symbol;Acc:MGI:2660884]	0.0245484	1.16919	0.225504	0.030824	0.420185
ENSMUSG00000029056	269614	Pank4	protein_coding	copine II [Source:MGI Symbol;Acc:MGI:2387578]	0.0245535	-1.19493	-0.256925	-0.478741	-0.0351104
ENSMUSG00000032384	214897	Csnk1g1	protein_coding	pantothenate kinase 4 [Source:MGI Symbol;Acc:MGI:2387466]	0.0245564	-1.1872	-0.247566	-0.461306	-0.0338266
ENSMUSG00000024300	17916	Myo1f	protein_coding	myosin IF [Source:MGI Symbol;Acc:MGI:107711]	0.0246614	-1.48019	-0.56578	-1.05464	-0.0769199
ENSMUSG00000047379	108902	B4gat1	protein_coding	beta-1,4-glucuronyltransferase 1 [Source:MGI Symbol;Acc:MGI:1919680]	0.0246692	-1.13437	-0.181891	-0.339063	-0.0247196
ENSMUSG00000052593	11491	Adam17	protein_coding	cadherin-like 26 [Source:MGI Symbol;Acc:MGI:2685856]	0.0246777	-1.25096	-0.323037	-0.602191	-0.0438839
ENSMUSG00000039155	381409	Cdh26	protein_coding	lysine methyltransferase 5C [Source:MGI Symbol;Acc:MGI:2385262]	0.0247023	-1.27641	-0.352097	-0.656418	-0.0477753
ENSMUSG00000059851	232811	Kmt5c	protein_coding	a disintegrin and metallopeptidase domain 17 [Source:MGI Symbol;Acc:MGI:1096335]	0.0247076	-1.39202	-0.47718	-0.889629	-0.0647313
ENSMUSG00000039908	268512	Slc26a11	protein_coding	solute carrier family 26, member 11 [Source:MGI Symbol;Acc:MGI:2444589]	0.0247894	-1.38277	-0.46756	-0.871942	-0.0631783
ENSMUSG00000024498	56070	Tcerg1	protein_coding	transcription elongation regulator 1 (CA150) [Source:MGI Symbol;Acc:MGI:1926421]	0.0248663	1.2284	0.296776	0.0399536	0.553599
ENSMUSG00000027281	74243	Slx4ip	protein_coding	SLX4 interacting protein [Source:MGI Symbol;Acc:MGI:1921493]	0.0248704	1.30692	0.386169	0.0519779	0.720361
ENSMUSG00000037111	73251	Setd7	protein_coding	ubiquinol-cytochrome c reductase complex assembly factor 2 [Source:MGI Symbol;Acc:MGI:1914517]	0.0249778	1.18213	0.241387	0.0323228	0.450451
ENSMUSG00000024208	67267	Uqcc2	protein_coding	SET domain containing (lysine methyltransferase) 7 [Source:MGI Symbol;Acc:MGI:1920501]	0.0249814	1.17612	0.234029	0.0313321	0.436726
ENSMUSG00000074063	71839	Osgin1	protein_coding	oxidative stress induced growth inhibitor 1 [Source:MGI Symbol;Acc:MGI:1919089]	0.0250149	-1.23697	-0.306817	-0.572623	-0.0410107
ENSMUSG00000056091	20454	St3gal5	protein_coding	ST3 beta-galactoside alpha-2,3-sialyltransferase 5 [Source:MGI Symbol;Acc:MGI:1339963]	0.0250418	1.18767	0.248138	0.0331245	0.463152
ENSMUSG00000031782	67914	Coq9	protein_coding	coenzyme Q9 [Source:MGI Symbol;Acc:MGI:1915164]	0.0250898	-1.14195	-0.191501	-0.357497	-0.0255046
ENSMUSG00000053004	15465	Hrh1	protein_coding	histamine receptor H1 [Source:MGI Symbol;Acc:MGI:107619]	0.0251241	-1.52435	-0.608197	-1.13553	-0.0808669
ENSMUSG00000022090	213019	Pdlim2	protein_coding	eukaryotic translation initiation factor 2B, subunit 1 (alpha) [Source:MGI Symbol;Acc:MGI:2384802]	0.0251335	-1.13395	-0.181359	-0.338615	-0.0241029
ENSMUSG00000020085	71361	Aifm2	protein_coding	apoptosis-inducing factor, mitochondrion-associated 2 [Source:MGI Symbol;Acc:MGI:1918611]	0.0251583	-1.17763	-0.235882	-0.440453	-0.0313114
ENSMUSG00000029388	209354	Eif2b1	protein_coding	PDZ and LIM domain 2 [Source:MGI Symbol;Acc:MGI:2384850]	0.0251665	-1.13247	-0.179476	-0.335138	-0.0238145
ENSMUSG00000018446	12261	C1qbp	protein_coding	complement component 1, q subcomponent binding protein [Source:MGI Symbol;Acc:MGI:1194505]	0.0251681	1.27268	0.347874	0.0461554	0.649592
ENSMUSG00000027654	71878	Fam83d	protein_coding	family with sequence similarity 83, member D [Source:MGI Symbol;Acc:MGI:1919128]	0.025204	1.51415	0.598511	0.0792718	1.11775
ENSMUSG00000006390	54325	Elovl1	protein_coding	elongation of very long chain fatty acids (FEN1/Elo2, SUR4/Elo3, yeast)-like 1 [Source:MGI Symbol;Acc:MGI:1858959]	0.0252105	-1.17132	-0.228131	-0.426057	-0.0302061
ENSMUSG00000020319	216560	Wdpcp	protein_coding	WD repeat containing planar cell polarity effector [Source:MGI Symbol;Acc:MGI:2144467]	0.0253054	-1.20244	-0.26596	-0.496867	-0.035053
ENSMUSG00000028256	52184	Odf2l	protein_coding	V-set and immunoglobulin domain containing 8 [Source:MGI Symbol;Acc:MGI:3642995]	0.0253148	1.19145	0.252721	0.0332928	0.472149
ENSMUSG00000006276	13859	Eps15l1	protein_coding	high mobility group box 2 [Source:MGI Symbol;Acc:MGI:96157]	0.0253282	-1.22629	-0.294305	-0.549864	-0.0387458
ENSMUSG00000049598	240916	Vsig8	protein_coding	ADP-ribosylation factor 2 [Source:MGI Symbol;Acc:MGI:99595]	0.0253336	-1.79026	-0.840168	-1.56976	-0.11058
ENSMUSG00000062421	11841	Arf2	protein_coding	glucan (1,4-alpha-), branching enzyme 1 [Source:MGI Symbol;Acc:MGI:1921435]	0.0253361	-1.13643	-0.184505	-0.344728	-0.024281
ENSMUSG00000022707	74185	Gbe1	protein_coding	outer dense fiber of sperm tails 2-like [Source:MGI Symbol;Acc:MGI:1098600]	0.0253481	1.32343	0.404286	0.0531733	0.755399
ENSMUSG00000054717	97165	Hmgb2	protein_coding	epidermal growth factor receptor pathway substrate 15-like 1 [Source:MGI Symbol;Acc:MGI:104582]	0.0253554	1.24622	0.317561	0.041752	0.593369
ENSMUSG00000030317	110595	Timp4	protein_coding	poly (ADP-ribose) polymerase family, member 12 [Source:MGI Symbol;Acc:MGI:2143990]	0.0254269	-1.20718	-0.271646	-0.507701	-0.035591
ENSMUSG00000056708	15939	Ier5	protein_coding	centrosomal protein 63 [Source:MGI Symbol;Acc:MGI:2158560]	0.0254409	1.32447	0.405416	0.0530813	0.75775
ENSMUSG00000038507	243771	Parp12	protein_coding	tissue inhibitor of metalloproteinase 4 [Source:MGI Symbol;Acc:MGI:109125]	0.0254566	1.29112	0.36862	0.0482265	0.689014
ENSMUSG00000032534	28135	Cep63	protein_coding	immediate early response 5 [Source:MGI Symbol;Acc:MGI:1337072]	0.0254695	1.17627	0.234214	0.0306229	0.437805
ENSMUSG00000031825	78892	Crispld2	protein_coding	cysteine-rich secretory protein LCCL domain containing 2 [Source:MGI Symbol;Acc:MGI:1926142]	0.0255258	-1.521	-0.605021	-1.13115	-0.0788874
ENSMUSG00000004270	14792	Lpcat3	protein_coding	predicted gene 13342 [Source:MGI Symbol;Acc:MGI:3650441]	0.0256092	-1.1738	-0.231183	-0.432345	-0.0300206
ENSMUSG00000082516	NA	Gm13342	processed_pseudogene	lysophosphatidylcholine acyltransferase 3 [Source:MGI Symbol;Acc:MGI:1315211]	0.0256214	1.34053	0.422808	0.0548714	0.790744
ENSMUSG00000004798	29869	Ulk2	protein_coding	unc-51 like kinase 2 [Source:MGI Symbol;Acc:MGI:1352758]	0.0256731	1.1923	0.253752	0.0328482	0.474657
ENSMUSG00000029221	109108	Slc30a9	protein_coding	partner of NOB1 homolog [Source:MGI Symbol;Acc:MGI:1913499]	0.0256878	1.22755	0.295777	0.0382605	0.553293
ENSMUSG00000014602	16560	Kif1a	protein_coding	solute carrier family 30 (zinc transporter), member 9 [Source:MGI Symbol;Acc:MGI:1923690]	0.0257288	-1.20825	-0.272919	-0.510606	-0.0352328
ENSMUSG00000097284	NA	4930480K23Rik	lincRNA	kinesin family member 1A [Source:MGI Symbol;Acc:MGI:108391]	0.025732	-1.76674	-0.821093	-1.5362	-0.105983
ENSMUSG00000020116	66249	Pno1	protein_coding	RIKEN cDNA 4930480K23 gene [Source:MGI Symbol;Acc:MGI:1922266]	0.0257333	1.21578	0.281879	0.0363813	0.527377
ENSMUSG00000040594	66011	Ranbp17	protein_coding	ribosomal protein L13, pseudogene 1 [Source:MGI Symbol;Acc:MGI:3649805]	0.0258509	1.55676	0.638542	0.0819384	1.19515
ENSMUSG00000020189	237542	Osbpl8	protein_coding	ribosomal protein L36, pseudogene 2 [Source:MGI Symbol;Acc:MGI:3650081]	0.0258542	1.22506	0.292856	0.0375734	0.548139
ENSMUSG00000000823	269401	Zfp512b	protein_coding	oxysterol binding protein-like 8 [Source:MGI Symbol;Acc:MGI:2443807]	0.0258768	-1.23202	-0.301027	-0.563475	-0.0385786
ENSMUSG00000059493	195727	Nhs	protein_coding	zinc finger protein 512B [Source:MGI Symbol;Acc:MGI:2685478]	0.025885	1.34771	0.430513	0.055151	0.805875
ENSMUSG00000024205	NA	Rpl36-ps2	processed_pseudogene	RAN binding protein 17 [Source:MGI Symbol;Acc:MGI:1929706]	0.0259015	1.18384	0.243479	0.0311654	0.455792
ENSMUSG00000082806	NA	Rpl13-ps1	processed_pseudogene	NHS actin remodeling regulator [Source:MGI Symbol;Acc:MGI:2684894]	0.0259065	1.5569	0.638678	0.0817308	1.19562
ENSMUSG00000066443	NA	Gm10163	processed_pseudogene	predicted pseudogene 10163 [Source:MGI Symbol;Acc:MGI:3704341]	0.0259712	1.50347	0.588297	0.0750429	1.10155
ENSMUSG00000024160	79043	Spsb3	protein_coding	splA/ryanodine receptor domain and SOCS box containing 3 [Source:MGI Symbol;Acc:MGI:1891471]	0.0259887	1.4608	0.546755	0.0696832	1.02383
ENSMUSG00000086567	NA	Gm2830	processed_pseudogene	predicted gene 2830 [Source:MGI Symbol;Acc:MGI:3781002]	0.0259987	1.27321	0.348473	0.0443906	0.652555
ENSMUSG00000028857	52174	Tmem222	protein_coding	transmembrane protein 222 [Source:MGI Symbol;Acc:MGI:1098568]	0.0260024	-1.14298	-0.192799	-0.361042	-0.0245553
ENSMUSG00000075419	227697	Dolk	protein_coding	dolichol kinase [Source:MGI Symbol;Acc:MGI:2677836]	0.0260651	-1.19571	-0.257869	-0.482997	-0.0327407
ENSMUSG00000032998	230700	Foxj3	protein_coding	SLAM family member 8 [Source:MGI Symbol;Acc:MGI:1921998]	0.0261074	1.20812	0.272763	0.034559	0.510968
ENSMUSG00000053318	74748	Slamf8	protein_coding	forkhead box J3 [Source:MGI Symbol;Acc:MGI:2443432]	0.0261132	-3.96731	-1.98816	-3.7245	-0.251827
ENSMUSG00000029104	15194	Htt	protein_coding	huntingtin [Source:MGI Symbol;Acc:MGI:96067]	0.0261693	-1.21366	-0.279369	-0.523452	-0.0352871
ENSMUSG00000028188	70951	Spata1	protein_coding	spermatogenesis associated 1 [Source:MGI Symbol;Acc:MGI:1918201]	0.0262167	1.27851	0.354467	0.0446668	0.664267
ENSMUSG00000021470	76251	Ercc6l2	protein_coding	janus kinase and microtubule interacting protein 2 [Source:MGI Symbol;Acc:MGI:1923467]	0.0262168	1.28617	0.363083	0.0457523	0.680414
ENSMUSG00000055302	67568	Mrfap1	protein_coding	RAB11 binding and LisH domain, coiled-coil and HEAT repeat containing [Source:MGI Symbol;Acc:MGI:1922832]	0.0262698	1.20993	0.27492	0.0345511	0.515288
ENSMUSG00000031681	17125	Smad1	protein_coding	acyl-Coenzyme A dehydrogenase family, member 8 [Source:MGI Symbol;Acc:MGI:1914198]	0.0262716	1.21834	0.284913	0.0358039	0.534023
ENSMUSG00000024502	76217	Jakmip2	protein_coding	cDNA sequence BC005561 [Source:MGI Symbol;Acc:MGI:3040669]	0.026293	-1.17997	-0.238752	-0.447533	-0.0299709
ENSMUSG00000031969	66948	Acad8	protein_coding	SMAD family member 1 [Source:MGI Symbol;Acc:MGI:109452]	0.0263313	-1.14869	-0.19999	-0.374923	-0.025057
ENSMUSG00000026319	227446	Relch	protein_coding	excision repair cross-complementing rodent repair deficiency, complementation group 6 like 2 [Source:MGI Symbol;Acc:MGI:1923501]	0.0263469	1.20141	0.264728	0.0331423	0.496315
ENSMUSG00000025898	244672	Cwf19l2	protein_coding	CWF19-like 2, cell cycle control (S. pombe) [Source:MGI Symbol;Acc:MGI:1918023]	0.0263473	1.19999	0.263021	0.0329278	0.493115
ENSMUSG00000079065	100042165	BC005561	protein_coding	CGG triplet repeat binding protein 1 [Source:MGI Symbol;Acc:MGI:2146370]	0.0263492	1.35555	0.43888	0.0549384	0.822821
ENSMUSG00000054604	106143	Cggbp1	protein_coding	Morf4 family associated protein 1 [Source:MGI Symbol;Acc:MGI:1914818]	0.0263633	1.17172	0.228626	0.028599	0.428652
ENSMUSG00000069114	229055	Zbtb10	protein_coding	zinc finger and BTB domain containing 10 [Source:MGI Symbol;Acc:MGI:2139883]	0.0264394	1.24348	0.31438	0.039176	0.589584
ENSMUSG00000029001	230903	Fbxo44	protein_coding	F-box protein 44 [Source:MGI Symbol;Acc:MGI:1354744]	0.0265109	-1.21338	-0.279038	-0.523429	-0.034647
ENSMUSG00000023031	109901	Cela1	protein_coding	chymotrypsin-like elastase family, member 1 [Source:MGI Symbol;Acc:MGI:95314]	0.0265511	-1.37861	-0.463216	-0.869033	-0.0573994
ENSMUSG00000032531	56332	Amotl2	protein_coding	angiomotin-like 2 [Source:MGI Symbol;Acc:MGI:1929286]	0.0266045	1.17165	0.228542	0.0282435	0.428841
ENSMUSG00000032500	245038	Dclk3	protein_coding	doublecortin-like kinase 3 [Source:MGI Symbol;Acc:MGI:3039580]	0.0266474	1.7266	0.787929	0.0971623	1.4787
ENSMUSG00000038774	77987	Ascc3	protein_coding	activating signal cointegrator 1 complex subunit 3 [Source:MGI Symbol;Acc:MGI:1925237]	0.026688	1.22543	0.293289	0.0360922	0.550485
ENSMUSG00000025213	107250	Kazald1	protein_coding	keratin 19 [Source:MGI Symbol;Acc:MGI:96693]	0.0268824	-1.61387	-0.690527	-1.29691	-0.0841414
ENSMUSG00000036872	244562	Abcc12	protein_coding	mitochondrial ribosomal protein S22 [Source:MGI Symbol;Acc:MGI:1928137]	0.0269115	-1.25269	-0.325024	-0.610503	-0.039546
ENSMUSG00000095847	108168114	Gm5451	processed_pseudogene	tubulin, alpha 4A [Source:MGI Symbol;Acc:MGI:1095410]	0.0269961	1.35214	0.43524	0.0527276	0.817753
ENSMUSG00000043252	100201	Tmem64	protein_coding	ATP-binding cassette, sub-family C (CFTR/MRP), member 12 [Source:MGI Symbol;Acc:MGI:2441679]	0.0269978	1.20463	0.268587	0.0325355	0.504638
ENSMUSG00000054939	385674	Zfp174	protein_coding	alkB homolog 2, alpha-ketoglutarate-dependent dioxygenase [Source:MGI Symbol;Acc:MGI:2141032]	0.027013	-1.42756	-0.513552	-0.964942	-0.0621609
ENSMUSG00000020792	53413	Exoc7	protein_coding	zinc finger protein 174 [Source:MGI Symbol;Acc:MGI:2686600]	0.0270137	-1.14389	-0.193949	-0.364423	-0.0234751
ENSMUSG00000025648	270198	Pfkfb4	protein_coding	putative homeodomain transcription factor 1 [Source:MGI Symbol;Acc:MGI:1332671]	0.0270453	-1.29029	-0.367697	-0.690961	-0.044433
ENSMUSG00000026202	22145	Tuba4a	protein_coding	ribosomal protein L23A [Source:MGI Symbol;Acc:MGI:3040672]	0.0270515	-1.16149	-0.215974	-0.405858	-0.0260903
ENSMUSG00000028673	71665	Fuca1	protein_coding	acyl-Coenzyme A dehydrogenase family, member 11 [Source:MGI Symbol;Acc:MGI:2143169]	0.0270839	-1.13412	-0.18157	-0.341243	-0.0218978
ENSMUSG00000058388	18685	Phtf1	protein_coding	transmembrane protein 64 [Source:MGI Symbol;Acc:MGI:2140359]	0.0270991	1.18509	0.244997	0.0295243	0.46047
ENSMUSG00000036120	19727	Rfxank	protein_coding	mitochondrial intermediate peptidase [Source:MGI Symbol;Acc:MGI:1917728]	0.0271011	-1.20213	-0.265588	-0.499173	-0.0320024
ENSMUSG00000038212	66631	Mfsd14b	protein_coding	interleukin-1 receptor-associated kinase 1 binding protein 1 [Source:MGI Symbol;Acc:MGI:1929475]	0.0271775	1.21389	0.279641	0.0335637	0.525718
ENSMUSG00000021993	70478	Mipep	protein_coding	predicted gene 5451 [Source:MGI Symbol;Acc:MGI:3643790]	0.0271841	1.34143	0.423772	0.0508458	0.796698
ENSMUSG00000020911	16669	Krt19	protein_coding	Aly/REF export factor [Source:MGI Symbol;Acc:MGI:1341044]	0.0271889	1.4623	0.548241	0.0657638	1.03072
ENSMUSG00000045671	114716	Spred2	protein_coding	regulatory factor X-associated ankyrin-containing protein [Source:MGI Symbol;Acc:MGI:1333865]	0.0271939	1.20758	0.272112	0.0326325	0.511592
ENSMUSG00000090737	NA	Gm6788	processed_pseudogene	fucosidase, alpha-L- 1, tissue [Source:MGI Symbol;Acc:MGI:95593]	0.0272026	1.35349	0.436685	0.0523453	0.821025
ENSMUSG00000090150	102632	Acad11	protein_coding	zyg-ll family member B, cell cycle regulator [Source:MGI Symbol;Acc:MGI:2685277]	0.0272218	-1.19389	-0.255669	-0.480721	-0.0306166
ENSMUSG00000024529	16948	Lox	protein_coding	MX dynamin-like GTPase 1 [Source:MGI Symbol;Acc:MGI:97243]	0.0272412	1.24034	0.310739	0.0371742	0.584305
ENSMUSG00000059430	11468	Actg2	protein_coding	lysyl oxidase [Source:MGI Symbol;Acc:MGI:96817]	0.0272753	1.52137	0.605373	0.0722945	1.13845
ENSMUSG00000032251	65099	Irak1bp1	protein_coding	major facilitator superfamily domain containing 14B [Source:MGI Symbol;Acc:MGI:1913881]	0.0272804	1.23094	0.299756	0.0357878	0.563724
ENSMUSG00000026580	20344	Selp	protein_coding	proprotein convertase subtilisin/kexin type 7 [Source:MGI Symbol;Acc:MGI:107421]	0.0272827	-1.65127	-0.723573	-1.36077	-0.0863771
ENSMUSG00000035382	18554	Pcsk7	protein_coding	actin, gamma 2, smooth muscle, enteric [Source:MGI Symbol;Acc:MGI:104589]	0.0272932	-1.28682	-0.363814	-0.684221	-0.043407
ENSMUSG00000034636	414872	Zyg11b	protein_coding	ring finger protein 25 [Source:MGI Symbol;Acc:MGI:1890215]	0.0273212	1.22581	0.293736	0.0349954	0.552477
ENSMUSG00000058546	268449	Rpl23a	protein_coding	predicted gene 16153 [Source:MGI Symbol;Acc:MGI:3802057]	0.0273372	1.24524	0.31642	0.0376667	0.595172
ENSMUSG00000044339	231642	Alkbh2	protein_coding	sprouty-related, EVH1 domain containing 2 [Source:MGI Symbol;Acc:MGI:2150019]	0.0273408	1.31646	0.39667	0.0472108	0.746128
ENSMUSG00000085687	NA	Gm16153	processed_transcript	exocyst complex component 7 [Source:MGI Symbol;Acc:MGI:1859270]	0.0273908	-1.49893	-0.583931	-1.09854	-0.0693188
ENSMUSG00000032459	64655	Mrps22	protein_coding	RAB8A, member RAS oncogene family [Source:MGI Symbol;Acc:MGI:96960]	0.0273976	1.18274	0.242136	0.0287339	0.455538
ENSMUSG00000025134	21681	Alyref	protein_coding	succinate dehydrogenase complex assembly factor 4 [Source:MGI Symbol;Acc:MGI:1915252]	0.0274092	1.24889	0.320649	0.038028	0.60327
ENSMUSG00000003037	17274	Rab8a	protein_coding	selectin, platelet [Source:MGI Symbol;Acc:MGI:98280]	0.0274559	-1.12928	-0.175399	-0.330047	-0.0207515
ENSMUSG00000026154	68002	Sdhaf4	protein_coding	Kazal-type serine peptidase inhibitor domain 1 [Source:MGI Symbol;Acc:MGI:2147606]	0.0274568	1.21742	0.283828	0.0335781	0.534077
ENSMUSG00000000386	NA	Mx1	protein_coding	6-phosphofructo-2-kinase/fructose-2,6-biphosphatase 4 [Source:MGI Symbol;Acc:MGI:2687284]	0.0274675	-2.34512	-1.22966	-2.31393	-0.145394
ENSMUSG00000026171	57751	Rnf25	protein_coding	predicted gene 6788 [Source:MGI Symbol;Acc:MGI:3646480]	0.0274754	-1.16671	-0.222445	-0.418599	-0.0262909
ENSMUSG00000097183	NA	Gm17501	lincRNA	macrophage scavenger receptor 1 [Source:MGI Symbol;Acc:MGI:98257]	0.0275911	1.25939	0.332722	0.0390885	0.626355
ENSMUSG00000041241	68350	Mul1	protein_coding	predicted gene, 17501 [Source:MGI Symbol;Acc:MGI:4937135]	0.0276308	-1.137	-0.185231	-0.348747	-0.0217162
ENSMUSG00000030647	68197	Ndufc2	protein_coding	mitochondrial ubiquitin ligase activator of NFKB 1 [Source:MGI Symbol;Acc:MGI:1915600]	0.0276524	1.20445	0.268371	0.0314279	0.505315
ENSMUSG00000025044	20288	Msr1	protein_coding	NADH:ubiquinone oxidoreductase subunit C2 [Source:MGI Symbol;Acc:MGI:1344370]	0.0276539	-1.30269	-0.381489	-0.718306	-0.0446711
ENSMUSG00000030207	74525	Fam234b	protein_coding	expressed sequence AI662270 [Source:MGI Symbol;Acc:MGI:2144254]	0.0276574	-1.22869	-0.297116	-0.559447	-0.0347849
ENSMUSG00000087107	NA	AI662270	processed_transcript	family with sequence similarity 234, member B [Source:MGI Symbol;Acc:MGI:1921775]	0.0276672	3.08525	1.62539	0.190196	3.06058
ENSMUSG00000021537	12626	Cetn3	protein_coding	centrin 3 [Source:MGI Symbol;Acc:MGI:1097706]	0.0276873	1.22536	0.293206	0.0342737	0.552138
ENSMUSG00000024347	74002	Psd2	protein_coding	RIKEN cDNA 4930481A15 gene [Source:MGI Symbol;Acc:MGI:1922181]	0.0277692	1.54813	0.630524	0.073388	1.18766
ENSMUSG00000097793	NA	Gm17259	antisense	pleckstrin and Sec7 domain containing 2 [Source:MGI Symbol;Acc:MGI:1921252]	0.0277791	1.7818	0.833333	0.0969431	1.56972
ENSMUSG00000037815	12385	Ctnna1	protein_coding	catenin (cadherin associated protein), alpha 1 [Source:MGI Symbol;Acc:MGI:88274]	0.0277856	-1.18283	-0.242242	-0.456312	-0.0281708
ENSMUSG00000042520	74383	Ubap2l	protein_coding	kelch-like 5 [Source:MGI Symbol;Acc:MGI:1919028]	0.0277951	-1.16631	-0.221953	-0.418108	-0.0257986
ENSMUSG00000086938	NA	4930481A15Rik	antisense	potassium channel tetramerisation domain containing 5 [Source:MGI Symbol;Acc:MGI:1916509]	0.0278117	1.57794	0.658041	0.0764202	1.23966
ENSMUSG00000041660	170442	Bbox1	protein_coding	neurotrophic tyrosine kinase, receptor, type 2 [Source:MGI Symbol;Acc:MGI:97384]	0.0278386	1.89006	0.918434	0.10651	1.73036
ENSMUSG00000055254	18212	Ntrk2	protein_coding	predicted gene, 17259 [Source:MGI Symbol;Acc:MGI:4936893]	0.0278645	-1.14744	-0.198417	-0.373856	-0.0229789
ENSMUSG00000054920	71778	Klhl5	protein_coding	ubiquitin-associated protein 2-like [Source:MGI Symbol;Acc:MGI:1921633]	0.0278661	1.21774	0.284207	0.0329116	0.535503
ENSMUSG00000016946	69259	Kctd5	protein_coding	butyrobetaine (gamma), 2-oxoglutarate dioxygenase 1 (gamma-butyrobetaine hydroxylase) [Source:MGI Symbol;Acc:MGI:1891372]	0.0278728	1.19832	0.26101	0.0302147	0.491805
ENSMUSG00000025450	NA	Gm9752	processed_transcript	predicted gene 9752 [Source:MGI Symbol;Acc:MGI:3641896]	0.0279058	-1.40857	-0.494229	-0.931345	-0.0571127
ENSMUSG00000001750	27060	Tcirg1	protein_coding	ATPase, Cu++ transporting, beta polypeptide [Source:MGI Symbol;Acc:MGI:103297]	0.0279711	-1.26929	-0.344023	-0.648428	-0.0396186
ENSMUSG00000006567	11979	Atp7b	protein_coding	L3MBTL3 histone methyl-lysine binding protein [Source:MGI Symbol;Acc:MGI:2143628]	0.0280072	-1.40417	-0.489721	-0.923151	-0.0562899
ENSMUSG00000039089	237339	L3mbtl3	protein_coding	RIKEN cDNA 2610005L07 gene [Source:MGI Symbol;Acc:MGI:1914283]	0.028015	1.26016	0.333607	0.0383298	0.628884
ENSMUSG00000071793	NA	2610005L07Rik	transcribed_unprocessed_pseudogene	T cell, immune regulator 1, ATPase, H+ transporting, lysosomal V0 protein A3 [Source:MGI Symbol;Acc:MGI:1350931]	0.028022	-1.31449	-0.394502	-0.743695	-0.0453096
ENSMUSG00000021054	81535	Sgpp1	protein_coding	RAN binding protein 9 [Source:MGI Symbol;Acc:MGI:1928741]	0.0280814	1.29761	0.375863	0.0430333	0.708692
ENSMUSG00000029782	72649	Tmem209	protein_coding	transmembrane protein 209 [Source:MGI Symbol;Acc:MGI:1919899]	0.0280939	-1.18526	-0.245203	-0.46235	-0.0280552
ENSMUSG00000021365	18003	Nedd9	protein_coding	zinc finger, DHHC domain containing 16 [Source:MGI Symbol;Acc:MGI:1921418]	0.0281155	-1.25979	-0.333187	-0.628295	-0.0380783
ENSMUSG00000025157	74168	Zdhhc16	protein_coding	neural precursor cell expressed, developmentally down-regulated gene 9 [Source:MGI Symbol;Acc:MGI:97302]	0.0281451	-1.20878	-0.273555	-0.515896	-0.0312142
ENSMUSG00000049044	56508	Rapgef4	protein_coding	sphingosine-1-phosphate phosphatase 1 [Source:MGI Symbol;Acc:MGI:2135760]	0.0281554	-1.28032	-0.356505	-0.672353	-0.040657
ENSMUSG00000038546	56705	Ranbp9	protein_coding	Rap guanine nucleotide exchange factor (GEF) 4 [Source:MGI Symbol;Acc:MGI:1917723]	0.0281735	1.19959	0.262537	0.0299118	0.495163
ENSMUSG00000015776	20933	Med22	protein_coding	mediator complex subunit 22 [Source:MGI Symbol;Acc:MGI:98446]	0.0282256	-1.18409	-0.243774	-0.459851	-0.0276971
ENSMUSG00000061477	20115	Rps7	protein_coding	ribosomal protein S7 [Source:MGI Symbol;Acc:MGI:1333818]	0.0282856	1.1951	0.257134	0.0291218	0.485146
ENSMUSG00000089762	72500	Ier5l	protein_coding	immediate early response 5-like [Source:MGI Symbol;Acc:MGI:1919750]	0.0283202	1.33082	0.412321	0.0466113	0.77803
ENSMUSG00000027560	76829	Dok5	protein_coding	docking protein 5 [Source:MGI Symbol;Acc:MGI:1924079]	0.028377	-1.19149	-0.252773	-0.477059	-0.0284883
ENSMUSG00000069516	17105	Lyz2	protein_coding	lysozyme 2 [Source:MGI Symbol;Acc:MGI:96897]	0.0283843	-1.30055	-0.379128	-0.715544	-0.0427121
ENSMUSG00000019845	71924	Tube1	protein_coding	epsilon-tubulin 1 [Source:MGI Symbol;Acc:MGI:1919174]	0.0284184	-1.39725	-0.482586	-0.910904	-0.0542684
ENSMUSG00000095288	NA	Gm7618	processed_pseudogene	WD repeat domain 55 [Source:MGI Symbol;Acc:MGI:1915186]	0.0284849	1.30329	0.382159	0.0428217	0.721495
ENSMUSG00000031703	71927	Itfg1	protein_coding	F-box protein 48 [Source:MGI Symbol;Acc:MGI:2442569]	0.0285106	1.217	0.283327	0.0317035	0.53495
ENSMUSG00000016256	64138	Ctsz	protein_coding	chondroitin sulfate N-acetylgalactosaminyltransferase 2 [Source:MGI Symbol;Acc:MGI:1926002]	0.0285462	-1.20496	-0.268985	-0.50793	-0.0300411
ENSMUSG00000034274	107829	Thoc5	protein_coding	integrin alpha FG-GAP repeat containing 1 [Source:MGI Symbol;Acc:MGI:106419]	0.0285543	-1.17772	-0.235995	-0.445644	-0.0263451
ENSMUSG00000042660	67936	Wdr55	protein_coding	THO complex 5 [Source:MGI Symbol;Acc:MGI:1351333]	0.0285702	-1.18745	-0.247865	-0.468084	-0.0276466
ENSMUSG00000042042	78752	Csgalnact2	protein_coding	cathepsin Z [Source:MGI Symbol;Acc:MGI:1891190]	0.0285716	1.28987	0.367228	0.0409572	0.693499
ENSMUSG00000044966	319701	Fbxo48	protein_coding	predicted pseudogene 7618 [Source:MGI Symbol;Acc:MGI:3644742]	0.0285887	-2.8803	-1.52622	-2.88238	-0.170063
ENSMUSG00000026360	19735	Rgs2	protein_coding	thrombospondin 2 [Source:MGI Symbol;Acc:MGI:98738]	0.02866	1.18302	0.24247	0.0269138	0.458025
ENSMUSG00000023885	21826	Thbs2	protein_coding	sorting nexin 25 [Source:MGI Symbol;Acc:MGI:2142610]	0.0286844	-1.35786	-0.441332	-0.833741	-0.0489227
ENSMUSG00000038291	102141	Snx25	protein_coding	regulator of G-protein signaling 2 [Source:MGI Symbol;Acc:MGI:1098271]	0.0286912	1.20155	0.264898	0.0293539	0.500443
ENSMUSG00000038416	69957	Cdc16	protein_coding	cell division cycle 73, Paf1/RNA polymerase II complex component [Source:MGI Symbol;Acc:MGI:2384876]	0.028758	1.21206	0.277465	0.0306351	0.524295
ENSMUSG00000026361	214498	Cdc73	protein_coding	CDC16 cell division cycle 16 [Source:MGI Symbol;Acc:MGI:1917207]	0.0287713	1.2531	0.325499	0.0359129	0.615086
ENSMUSG00000059058	NA	Tma7-ps	processed_pseudogene	translational machinery associated 7 homolog (S. cerevisiae), pseudogene [Source:MGI Symbol;Acc:MGI:3705453]	0.0288149	1.33874	0.420874	0.0463256	0.795422
ENSMUSG00000097156	NA	Gm3764	lincRNA	predicted gene 3764 [Source:MGI Symbol;Acc:MGI:3781938]	0.0288446	-1.17888	-0.237413	-0.448735	-0.0260898
ENSMUSG00000089958	NA	Gm16165	processed_pseudogene	predicted gene 16165 [Source:MGI Symbol;Acc:MGI:3802009]	0.0288794	-1.45102	-0.537067	-1.01523	-0.0589077
ENSMUSG00000037426	277854	Depdc5	protein_coding	DEP domain containing 5 [Source:MGI Symbol;Acc:MGI:2141101]	0.0289382	-1.35494	-0.43823	-0.828546	-0.0479128
ENSMUSG00000070565	226525	Rasal2	protein_coding	RAS protein activator like 2 [Source:MGI Symbol;Acc:MGI:2443881]	0.0289653	1.22522	0.293038	0.0319912	0.554085
ENSMUSG00000023883	72057	Phf10	protein_coding	PHD finger protein 10 [Source:MGI Symbol;Acc:MGI:1919307]	0.0289806	1.26899	0.343683	0.0374887	0.649878
ENSMUSG00000056423	224065	Uts2b	protein_coding	N-myc downstream regulated gene 1 [Source:MGI Symbol;Acc:MGI:1341799]	0.0290453	2.76837	1.46904	0.159674	2.7784
ENSMUSG00000005125	17988	Ndrg1	protein_coding	urotensin 2B [Source:MGI Symbol;Acc:MGI:2677064]	0.0290528	-1.18115	-0.240195	-0.454292	-0.0260968
ENSMUSG00000045106	211936	Ccdc73	protein_coding	coiled-coil domain containing 73 [Source:MGI Symbol;Acc:MGI:3606488]	0.0291033	1.3491	0.432	0.0468061	0.817194
ENSMUSG00000045106	102639549	Ccdc73	protein_coding	coiled-coil domain containing 73 [Source:MGI Symbol;Acc:MGI:3606488]	0.0291033	1.3491	0.432	0.0468061	0.817194
ENSMUSG00000003226	19386	Ranbp2	protein_coding	RAN binding protein 2 [Source:MGI Symbol;Acc:MGI:894323]	0.0291518	1.21945	0.286232	0.0309297	0.541534
ENSMUSG00000006418	81018	Rnf114	protein_coding	coiled-coil domain containing 189 [Source:MGI Symbol;Acc:MGI:2685012]	0.0291979	-1.14447	-0.194681	-0.368379	-0.0209835
ENSMUSG00000046733	232431	Gprc5a	protein_coding	G protein-coupled receptor, family C, group 5, member A [Source:MGI Symbol;Acc:MGI:1891250]	0.0292074	-1.24395	-0.314935	-0.595942	-0.0339272
ENSMUSG00000008333	20639	Snrpb2	protein_coding	ring finger protein 114 [Source:MGI Symbol;Acc:MGI:1933159]	0.0292089	1.21072	0.275865	0.0297158	0.522014
ENSMUSG00000027109	20687	Sp3	protein_coding	a disintegrin and metallopeptidase domain 10 [Source:MGI Symbol;Acc:MGI:109548]	0.029252	1.2413	0.311853	0.0335125	0.590193
ENSMUSG00000014907	234344	Naf1	protein_coding	tyrosine 3-monooxygenase/tryptophan 5-monooxygenase activation protein, eta polypeptide [Source:MGI Symbol;Acc:MGI:109194]	0.0292541	1.39641	0.481727	0.0517615	0.911692
ENSMUSG00000054693	11487	Adam10	protein_coding	U2 small nuclear ribonucleoprotein B [Source:MGI Symbol;Acc:MGI:104805]	0.0293059	1.18681	0.247092	0.026474	0.467711
ENSMUSG00000018965	22629	Ywhah	protein_coding	ribosomal protein S15A, pseudogene 6 [Source:MGI Symbol;Acc:MGI:3650298]	0.0293156	1.1472	0.198113	0.0212148	0.375011
ENSMUSG00000057176	233899	Ccdc189	protein_coding	nuclear assembly factor 1 ribonucleoprotein [Source:MGI Symbol;Acc:MGI:2682306]	0.0293276	-1.20391	-0.267728	-0.506806	-0.0286505
ENSMUSG00000034757	72053	Tmub2	protein_coding	trans-acting transcription factor 3 [Source:MGI Symbol;Acc:MGI:1277166]	0.0293302	-1.15869	-0.212494	-0.402252	-0.0227364
ENSMUSG00000083022	NA	Rps15a-ps6	processed_pseudogene	transmembrane and ubiquitin-like domain containing 2 [Source:MGI Symbol;Acc:MGI:1919303]	0.0293477	1.42768	0.51367	0.0549083	0.972432
ENSMUSG00000026854	74270	Usp20	protein_coding	ubiquitin specific peptidase 20 [Source:MGI Symbol;Acc:MGI:1921520]	0.0294232	-1.23643	-0.306186	-0.579779	-0.0325925
ENSMUSG00000059498	14131	Fcgr3	protein_coding	Fc receptor, IgG, low affinity III [Source:MGI Symbol;Acc:MGI:95500]	0.0294287	-1.34587	-0.428535	-0.811467	-0.0456021
ENSMUSG00000021222	73828	Dcaf4	protein_coding	G kinase anchoring protein 1 [Source:MGI Symbol;Acc:MGI:1891694]	0.0294652	-1.20805	-0.272684	-0.51641	-0.0289584
ENSMUSG00000048279	50720	Sacs	protein_coding	ribosomal protein L39 [Source:MGI Symbol;Acc:MGI:1914498]	0.0295148	1.29086	0.368336	0.0390084	0.697663
ENSMUSG00000022247	67832	Brix1	protein_coding	solute carrier family 25 (mitochondrial carrier, dicarboxylate transporter), member 10 [Source:MGI Symbol;Acc:MGI:1353497]	0.0295403	1.18597	0.246072	0.0260229	0.466121
ENSMUSG00000021552	56278	Gkap1	protein_coding	dual specificity phosphatase 8 [Source:MGI Symbol;Acc:MGI:106626]	0.0295444	1.18493	0.244799	0.0258824	0.463716
ENSMUSG00000038712	75007	Mindy1	protein_coding	sacsin [Source:MGI Symbol;Acc:MGI:1354724]	0.029599	-1.15053	-0.202299	-0.383274	-0.0213236
ENSMUSG00000025792	27376	Slc25a10	protein_coding	BRX1, biogenesis of ribosomes [Source:MGI Symbol;Acc:MGI:1915082]	0.0296053	-1.21418	-0.279983	-0.530465	-0.0295017
ENSMUSG00000022533	224088	Atp13a3	protein_coding	ATPase type 13A3 [Source:MGI Symbol;Acc:MGI:2685387]	0.0296062	1.18809	0.248642	0.0261979	0.471087
ENSMUSG00000081800	NA	Gm14200	processed_pseudogene	predicted gene 14200 [Source:MGI Symbol;Acc:MGI:3651374]	0.029635	1.36954	0.453694	0.0477258	0.859661
ENSMUSG00000025579	14387	Gaa	protein_coding	MINDY lysine 48 deubiquitinase 1 [Source:MGI Symbol;Acc:MGI:1922257]	0.0296384	-1.22565	-0.293544	-0.556215	-0.0308731
ENSMUSG00000079641	67248	Rpl39	protein_coding	DDB1 and CUL4 associated factor 4 [Source:MGI Symbol;Acc:MGI:1921078]	0.0296421	1.21717	0.28353	0.0298136	0.537246
ENSMUSG00000037887	18218	Dusp8	protein_coding	glucosidase, alpha, acid [Source:MGI Symbol;Acc:MGI:95609]	0.0296602	-1.29363	-0.371421	-0.703825	-0.039016
ENSMUSG00000019975	67454	Ikbip	protein_coding	torsin family 4, member A [Source:MGI Symbol;Acc:MGI:2442720]	0.0297015	1.14956	0.201084	0.0210738	0.381094
ENSMUSG00000033365	230673	Ipo13	protein_coding	importin 13 [Source:MGI Symbol;Acc:MGI:2385205]	0.0297247	-1.15293	-0.205303	-0.389118	-0.021488
ENSMUSG00000059555	227612	Tor4a	protein_coding	IKBKB interacting protein [Source:MGI Symbol;Acc:MGI:1914704]	0.0297337	-1.17982	-0.238573	-0.452188	-0.0249575
ENSMUSG00000016239	74365	Lonrf3	protein_coding	LON peptidase N-terminal domain and ring finger 3 [Source:MGI Symbol;Acc:MGI:1921615]	0.0297816	1.43972	0.52579	0.0548553	0.996725
ENSMUSG00000066621	70381	Tecpr1	protein_coding	tectonin beta-propeller repeat containing 1 [Source:MGI Symbol;Acc:MGI:1917631]	0.0297898	-1.24866	-0.320385	-0.607361	-0.0334102
ENSMUSG00000050953	14609	Gja1	protein_coding	gap junction protein, alpha 1 [Source:MGI Symbol;Acc:MGI:95713]	0.0298136	-1.18638	-0.246569	-0.467461	-0.025678
ENSMUSG00000001630	232533	Stk38l	protein_coding	serine/threonine kinase 38 like [Source:MGI Symbol;Acc:MGI:1922250]	0.0298734	-1.15141	-0.203398	-0.385686	-0.0211106
ENSMUSG00000036305	NA	Rpl39-ps	processed_pseudogene	ribosomal protein L39, pseudogene [Source:MGI Symbol;Acc:MGI:3705781]	0.0298741	1.2951	0.373067	0.0387189	0.707416
ENSMUSG00000039477	231861	Tnrc18	protein_coding	trinucleotide repeat containing 18 [Source:MGI Symbol;Acc:MGI:3648294]	0.0299076	1.47494	0.560662	0.058078	1.06324
ENSMUSG00000003153	20527	Slc2a3	protein_coding	solute carrier family 2 (facilitated glucose transporter), member 3 [Source:MGI Symbol;Acc:MGI:95757]	0.0299294	-1.29464	-0.372556	-0.706567	-0.0385448
ENSMUSG00000015189	213819	Casd1	protein_coding	SRY (sex determining region Y)-box 9 [Source:MGI Symbol;Acc:MGI:98371]	0.0300043	1.19439	0.256271	0.0264012	0.486141
ENSMUSG00000038510	67239	Rpf2	protein_coding	ribosome production factor 2 homolog [Source:MGI Symbol;Acc:MGI:1914489]	0.0300458	1.22541	0.293269	0.0301413	0.556396
ENSMUSG00000020491	69944	2810021J22Rik	protein_coding	CAS1 domain containing 1 [Source:MGI Symbol;Acc:MGI:2384865]	0.0300523	-1.29184	-0.369431	-0.700907	-0.037955
ENSMUSG00000000567	20682	Sox9	protein_coding	RIKEN cDNA 2810021J22 gene [Source:MGI Symbol;Acc:MGI:1917194]	0.0300624	1.21107	0.276288	0.0283691	0.524207
ENSMUSG00000025199	12675	Chuk	protein_coding	conserved helix-loop-helix ubiquitous kinase [Source:MGI Symbol;Acc:MGI:99484]	0.0300936	1.2204	0.287356	0.029453	0.545258
ENSMUSG00000002064	20316	Sdf2	protein_coding	TATA-box binding protein associated factor, RNA polymerase I, A [Source:MGI Symbol;Acc:MGI:109578]	0.0301447	-1.15652	-0.209787	-0.398135	-0.0214398
ENSMUSG00000072258	21339	Taf1a	protein_coding	receptor accessory protein 3 [Source:MGI Symbol;Acc:MGI:88930]	0.0301637	-1.19148	-0.252752	-0.479702	-0.0258025
ENSMUSG00000019873	28193	Reep3	protein_coding	stromal cell derived factor 2 [Source:MGI Symbol;Acc:MGI:108019]	0.0301701	1.18542	0.245401	0.0250429	0.465758
ENSMUSG00000062906	170787	Hdac10	protein_coding	histone deacetylase 10 [Source:MGI Symbol;Acc:MGI:2158340]	0.0301927	-1.30015	-0.378681	-0.718769	-0.038594
ENSMUSG00000062762	13663	Ei24	protein_coding	etoposide induced 2.4 mRNA [Source:MGI Symbol;Acc:MGI:108090]	0.030229	1.1829	0.242322	0.0246453	0.459998
ENSMUSG00000049313	20660	Sorl1	protein_coding	sortilin-related receptor, LDLR class A repeats-containing [Source:MGI Symbol;Acc:MGI:1202296]	0.0302642	-1.20882	-0.273595	-0.519421	-0.0277697
ENSMUSG00000060548	29820	Tnfrsf19	protein_coding	tumor necrosis factor receptor superfamily, member 19 [Source:MGI Symbol;Acc:MGI:1352474]	0.030275	-1.22615	-0.294138	-0.55844	-0.0298361
ENSMUSG00000031885	12400	Cbfb	protein_coding	chloride channel, voltage-sensitive 6 [Source:MGI Symbol;Acc:MGI:1347049]	0.030364	1.20838	0.273076	0.0275579	0.518595
ENSMUSG00000020598	319504	Nrcam	protein_coding	neuronal cell adhesion molecule [Source:MGI Symbol;Acc:MGI:104750]	0.0303891	-1.26043	-0.333915	-0.634181	-0.0336487
ENSMUSG00000029016	26372	Clcn6	protein_coding	core binding factor beta [Source:MGI Symbol;Acc:MGI:99851]	0.0303964	-1.26493	-0.339058	-0.643963	-0.0341525
ENSMUSG00000048410	240476	Zfp407	protein_coding	zinc finger protein 407 [Source:MGI Symbol;Acc:MGI:2685179]	0.0304571	-1.29573	-0.373762	-0.710008	-0.0375161
ENSMUSG00000039585	270163	Myo9a	protein_coding	neutral cholesterol ester hydrolase 1 [Source:MGI Symbol;Acc:MGI:2443191]	0.0305173	1.19061	0.251697	0.0251758	0.478219
ENSMUSG00000027698	320024	Nceh1	protein_coding	ATPase, class II, type 9A [Source:MGI Symbol;Acc:MGI:1330826]	0.0305215	-1.13248	-0.179486	-0.341024	-0.0179485
ENSMUSG00000027546	11981	Atp9a	protein_coding	myosin IXa [Source:MGI Symbol;Acc:MGI:107735]	0.0305357	-1.22893	-0.297407	-0.565097	-0.0297158
ENSMUSG00000005505	67136	Kbtbd4	protein_coding	kelch repeat and BTB (POZ) domain containing 4 [Source:MGI Symbol;Acc:MGI:1914386]	0.0306044	-1.23529	-0.304847	-0.579357	-0.0303376
ENSMUSG00000018377	22344	Vezf1	protein_coding	vascular endothelial zinc finger 1 [Source:MGI Symbol;Acc:MGI:1313291]	0.0306568	1.13506	0.182764	0.0181325	0.347395
ENSMUSG00000066415	77853	Msl2	protein_coding	YTH N6-methyladenosine RNA binding protein 2 [Source:MGI Symbol;Acc:MGI:2444233]	0.0307095	1.29929	0.377727	0.0373599	0.718093
ENSMUSG00000040025	213541	Ythdf2	protein_coding	MSL complex subunit 2 [Source:MGI Symbol;Acc:MGI:1925103]	0.0307229	1.16997	0.226467	0.0223817	0.430553
ENSMUSG00000025795	192678	Rassf3	protein_coding	REX4, 3'-5' exonuclease [Source:MGI Symbol;Acc:MGI:2684957]	0.0307562	1.23852	0.308619	0.0304412	0.586797
ENSMUSG00000052406	227656	Rexo4	protein_coding	Ras association (RalGDS/AF-6) domain family member 3 [Source:MGI Symbol;Acc:MGI:2179722]	0.0307749	-1.19325	-0.254898	-0.484681	-0.0251146
ENSMUSG00000048616	18121	Nog	protein_coding	protein-tyrosine sulfotransferase 1 [Source:MGI Symbol;Acc:MGI:1298231]	0.03085	1.41234	0.498084	0.0488589	0.947309
ENSMUSG00000022864	67102	D16Ertd472e	protein_coding	transmembrane protein 123 [Source:MGI Symbol;Acc:MGI:1919179]	0.0308813	1.24406	0.315058	0.0308482	0.599267
ENSMUSG00000031592	18536	Pcm1	protein_coding	noggin [Source:MGI Symbol;Acc:MGI:104327]	0.0308831	1.17288	0.230056	0.0225231	0.437589
ENSMUSG00000025133	101861	Ints4	protein_coding	tubulin, alpha 1B [Source:MGI Symbol;Acc:MGI:107804]	0.0308887	-1.18444	-0.244209	-0.464517	-0.0239007
ENSMUSG00000023004	22143	Tuba1b	protein_coding	DDB1 and CUL4 associated factor 12-like 2 [Source:MGI Symbol;Acc:MGI:2445178]	0.0308934	-1.17858	-0.237045	-0.450898	-0.0231932
ENSMUSG00000042797	66333	Aqp11	protein_coding	pericentriolar material 1 [Source:MGI Symbol;Acc:MGI:1277958]	0.0309371	-1.4084	-0.494058	-0.9399	-0.0482151
ENSMUSG00000034118	22021	Tpst1	protein_coding	aquaporin 11 [Source:MGI Symbol;Acc:MGI:1913583]	0.0309501	1.26479	0.338896	0.0330475	0.644745
ENSMUSG00000050912	71929	Tmem123	protein_coding	integrator complex subunit 4 [Source:MGI Symbol;Acc:MGI:1917164]	0.0309818	1.1926	0.254114	0.0247335	0.483495
ENSMUSG00000056234	27057	Ncoa4	protein_coding	DNA segment, Chr 16, ERATO Doi 472, expressed [Source:MGI Symbol;Acc:MGI:1196400]	0.0309921	-1.31455	-0.394573	-0.750764	-0.0383812
ENSMUSG00000050926	245403	Dcaf12l2	protein_coding	nuclear receptor coactivator 4 [Source:MGI Symbol;Acc:MGI:1350932]	0.0309971	1.51485	0.599172	0.0582657	1.14008
ENSMUSG00000080006	NA	Rps19-ps7	processed_pseudogene	ribosomal protein L14 [Source:MGI Symbol;Acc:MGI:1914365]	0.0311241	1.3328	0.414459	0.0400001	0.788919
ENSMUSG00000036241	67615	Ube2r2	protein_coding	glycosylated lysosomal membrane protein [Source:MGI Symbol;Acc:MGI:1913318]	0.031228	1.14578	0.196328	0.0188306	0.373826
ENSMUSG00000025794	67115	Rpl14	protein_coding	BH3 interacting domain death agonist [Source:MGI Symbol;Acc:MGI:108093]	0.0312293	1.15685	0.210204	0.02016	0.400249
ENSMUSG00000001418	56700	Glmp	protein_coding	DEAD (Asp-Glu-Ala-Asp) box polypeptide 49 [Source:MGI Symbol;Acc:MGI:2136689]	0.0312632	-1.14771	-0.198758	-0.378492	-0.0190234
ENSMUSG00000047719	71707	Ubiad1	protein_coding	SERTA domain containing 2 [Source:MGI Symbol;Acc:MGI:1931026]	0.0312713	-1.20634	-0.270634	-0.515377	-0.0258902
ENSMUSG00000057788	234374	Ddx49	protein_coding	family with sequence similarity 181, member B [Source:MGI Symbol;Acc:MGI:1930951]	0.0313206	-1.18234	-0.241651	-0.460253	-0.0230492
ENSMUSG00000062593	NA	Gm49339	protein_coding	gamma-aminobutyric acid (GABA) A receptor, subunit beta 2 [Source:MGI Symbol;Acc:MGI:95620]	0.0313231	-1.34904	-0.431935	-0.822677	-0.0411925
ENSMUSG00000041528	84585	Rnf123	protein_coding	zinc finger protein 319 [Source:MGI Symbol;Acc:MGI:1890618]	0.0313305	-1.29256	-0.370234	-0.705176	-0.0352926
ENSMUSG00000046556	79233	Zfp319	protein_coding	nucleoporin 93 [Source:MGI Symbol;Acc:MGI:1919055]	0.0313736	-1.32184	-0.402548	-0.766823	-0.0382735
ENSMUSG00000062929	12632	Cfl2	protein_coding	cofilin 2, muscle [Source:MGI Symbol;Acc:MGI:101763]	0.0314101	1.16049	0.214732	0.0203713	0.409093
ENSMUSG00000007653	14401	Gabrb2	protein_coding	Tctex1 domain containing 2 [Source:MGI Symbol;Acc:MGI:1913311]	0.0314187	-1.5908	-0.669749	-1.27599	-0.063505
ENSMUSG00000014075	66061	Tctex1d2	protein_coding	dihydrofolate reductase [Source:MGI Symbol;Acc:MGI:94890]	0.0314328	1.19449	0.256394	0.0242903	0.488498
ENSMUSG00000049800	58172	Sertad2	protein_coding	ubiquitin-conjugating enzyme E2R 2 [Source:MGI Symbol;Acc:MGI:1914865]	0.0314338	1.14437	0.194558	0.0184309	0.370684
ENSMUSG00000022091	20410	Sorbs3	protein_coding	ribosomal protein S19, pseudogene 7 [Source:MGI Symbol;Acc:MGI:3652235]	0.0314419	-1.14153	-0.190972	-0.363862	-0.0180824
ENSMUSG00000051515	58238	Fam181b	protein_coding	H2A histone family, member Y [Source:MGI Symbol;Acc:MGI:1349392]	0.0314477	1.50099	0.585913	0.0554582	1.11637
ENSMUSG00000028693	50927	Nasp	protein_coding	predicted gene, 49339 [Source:MGI Symbol;Acc:MGI:6121530]	0.0314592	1.15536	0.208338	0.0197061	0.39697
ENSMUSG00000021707	13361	Dhfr	protein_coding	sorbin and SH3 domain containing 3 [Source:MGI Symbol;Acc:MGI:700013]	0.03146	1.19618	0.258434	0.0244433	0.492425
ENSMUSG00000004446	12122	Bid	protein_coding	nuclear autoantigenic sperm protein (histone-binding) [Source:MGI Symbol;Acc:MGI:1355328]	0.0314833	-1.17824	-0.236634	-0.450917	-0.0223497
ENSMUSG00000015937	26914	H2afy	protein_coding	ring finger protein 123 [Source:MGI Symbol;Acc:MGI:2148796]	0.0314881	1.16237	0.217072	0.0204963	0.413648
ENSMUSG00000032939	71805	Nup93	protein_coding	UbiA prenyltransferase domain containing 1 [Source:MGI Symbol;Acc:MGI:1918957]	0.0314939	-1.13879	-0.187497	-0.357296	-0.0176974
ENSMUSG00000022160	56335	Mettl3	protein_coding	methyltransferase like 3 [Source:MGI Symbol;Acc:MGI:1927165]	0.0314976	-1.16484	-0.220129	-0.419485	-0.0207729
ENSMUSG00000022952	12394	Runx1	protein_coding	runt related transcription factor 1 [Source:MGI Symbol;Acc:MGI:99852]	0.0315205	1.26532	0.339507	0.0319936	0.64702
ENSMUSG00000022565	18810	Plec	protein_coding	plectin [Source:MGI Symbol;Acc:MGI:1277961]	0.0315851	-1.21168	-0.277007	-0.528012	-0.0260016
ENSMUSG00000006740	16573	Kif5b	protein_coding	RIKEN cDNA A630072M18 gene [Source:MGI Symbol;Acc:MGI:2444702]	0.031621	1.16878	0.225005	0.0210743	0.428937
ENSMUSG00000024410	76482	Rmc1	protein_coding	heparan sulfate (glucosamine) 3-O-sulfotransferase 1 [Source:MGI Symbol;Acc:MGI:1201606]	0.0316526	-1.15654	-0.209814	-0.400015	-0.0196136
ENSMUSG00000026158	70155	Ogfrl1	protein_coding	regulator of MON1-CCZ1 [Source:MGI Symbol;Acc:MGI:1916528]	0.0316741	1.29791	0.376187	0.0351199	0.717253
ENSMUSG00000051022	15476	Hs3st1	protein_coding	FXYD domain-containing ion transport regulator 6 [Source:MGI Symbol;Acc:MGI:1890226]	0.0317057	-1.15378	-0.206372	-0.393515	-0.0192292
ENSMUSG00000101013	NA	A630072M18Rik	antisense	kinesin family member 5B [Source:MGI Symbol;Acc:MGI:1098268]	0.0317118	1.43457	0.520622	0.0484921	0.992751
ENSMUSG00000066705	59095	Fxyd6	protein_coding	opioid growth factor receptor-like 1 [Source:MGI Symbol;Acc:MGI:1917405]	0.0317223	-1.22477	-0.292517	-0.557805	-0.0272282
ENSMUSG00000030064	232288	Frmd4b	protein_coding	FERM domain containing 4B [Source:MGI Symbol;Acc:MGI:2141794]	0.0317589	-1.2327	-0.301818	-0.575605	-0.0280311
ENSMUSG00000025791	72157	Pgm1	protein_coding	phosphoglucomutase 1 [Source:MGI Symbol;Acc:MGI:97565]	0.0317852	-1.13013	-0.176483	-0.336601	-0.0163643
ENSMUSG00000028234	67427	Rps20	protein_coding	ribosomal protein S20 [Source:MGI Symbol;Acc:MGI:1914677]	0.0318242	1.17664	0.234679	0.0217083	0.44765
ENSMUSG00000048186	209645	Bend7	protein_coding	BEN domain containing 7 [Source:MGI Symbol;Acc:MGI:2443100]	0.0319183	1.48341	0.568919	0.0523213	1.08552
ENSMUSG00000050777	170706	Tmem37	protein_coding	arginine vasopressin receptor 1A [Source:MGI Symbol;Acc:MGI:1859216]	0.03201	-1.19241	-0.253877	-0.484539	-0.0232158
ENSMUSG00000020123	54140	Avpr1a	protein_coding	protein inhibitor of activated STAT 2 [Source:MGI Symbol;Acc:MGI:1096566]	0.0320423	-1.54976	-0.632043	-1.2064	-0.0576815
ENSMUSG00000039901	71617	Armh3	protein_coding	translin-associated factor X (Tsnax) interacting protein 1 [Source:MGI Symbol;Acc:MGI:1919486]	0.0320507	-1.25462	-0.327248	-0.624646	-0.0298496
ENSMUSG00000037060	109042	Cavin3	protein_coding	transmembrane protein 37 [Source:MGI Symbol;Acc:MGI:2157899]	0.0320744	1.21054	0.275655	0.0251066	0.526203
ENSMUSG00000017760	19025	Ctsa	protein_coding	transmembrane protein 250, pseudogene [Source:MGI Symbol;Acc:MGI:1924939]	0.0320777	-1.16659	-0.222293	-0.424344	-0.0202422
ENSMUSG00000017765	20498	Slc12a4	protein_coding	apoptosis resistant E3 ubiquitin protein ligase 1 [Source:MGI Symbol;Acc:MGI:1915747]	0.0321317	-1.22735	-0.295544	-0.564265	-0.0268221
ENSMUSG00000031893	72236	Tsnaxip1	protein_coding	serine/threonine/tyrosine interacting-like 1 [Source:MGI Symbol;Acc:MGI:1923821]	0.0321734	1.83901	0.878932	0.0795595	1.6783
ENSMUSG00000019178	76571	Styxl1	protein_coding	U2AF homology motif (UHM) kinase 1 [Source:MGI Symbol;Acc:MGI:1341908]	0.0322018	-1.40343	-0.488954	-0.933728	-0.0441806
ENSMUSG00000042472	52708	Zfp410	protein_coding	caveolae associated 3 [Source:MGI Symbol;Acc:MGI:1923422]	0.0322095	-1.14607	-0.196694	-0.375625	-0.0177642
ENSMUSG00000042350	68497	Arel1	protein_coding	rhomboid domain containing 3 [Source:MGI Symbol;Acc:MGI:2444684]	0.0322271	-1.34486	-0.427457	-0.816352	-0.0385629
ENSMUSG00000024302	13527	Dtna	protein_coding	cathepsin A [Source:MGI Symbol;Acc:MGI:97748]	0.0322326	-1.13884	-0.187558	-0.358202	-0.0169146
ENSMUSG00000068969	NA	Rpl32-ps	processed_pseudogene	synaptotagmin XI [Source:MGI Symbol;Acc:MGI:1859547]	0.0322511	1.34443	0.426991	0.0384627	0.815519
ENSMUSG00000025423	17344	Pias2	protein_coding	leptin receptor overlapping transcript [Source:MGI Symbol;Acc:MGI:2687005]	0.0322548	1.19871	0.261481	0.0235484	0.499414
ENSMUSG00000035212	230514	Leprot	protein_coding	solute carrier family 12, member 4 [Source:MGI Symbol;Acc:MGI:1309465]	0.0322603	-1.12171	-0.165699	-0.316481	-0.0149173
ENSMUSG00000068923	229521	Syt11	protein_coding	dystrobrevin alpha [Source:MGI Symbol;Acc:MGI:106039]	0.0322836	-1.16283	-0.217643	-0.41572	-0.019565
ENSMUSG00000026667	16589	Uhmk1	protein_coding	armadillo-like helical domain containing 3 [Source:MGI Symbol;Acc:MGI:1918867]	0.0322963	1.15986	0.213944	0.0192171	0.408671
ENSMUSG00000087679	109299	Tmem250-ps	lincRNA	zinc finger protein 410 [Source:MGI Symbol;Acc:MGI:1289280]	0.0323071	-1.2237	-0.291245	-0.556347	-0.0261426
ENSMUSG00000034175	279766	Rhbdd3	protein_coding	ribosomal protein L32, pseudogene [Source:MGI Symbol;Acc:MGI:98039]	0.0323073	-1.25366	-0.326142	-0.62301	-0.0292748
ENSMUSG00000022940	56176	Pigp	protein_coding	phosphatidylinositol glycan anchor biosynthesis, class P [Source:MGI Symbol;Acc:MGI:1860433]	0.0323331	1.20952	0.274434	0.0245935	0.524275
ENSMUSG00000043940	72145	Wdfy3	protein_coding	WD repeat and FYVE domain containing 3 [Source:MGI Symbol;Acc:MGI:1096875]	0.0324436	-1.21325	-0.278877	-0.532937	-0.0248175
ENSMUSG00000037197	76938	Rbm17	protein_coding	RNA binding motif protein 17 [Source:MGI Symbol;Acc:MGI:1924188]	0.0324909	1.23822	0.308268	0.0273509	0.589186
ENSMUSG00000040782	26374	Cop1	protein_coding	lysozyme 1 [Source:MGI Symbol;Acc:MGI:96902]	0.0325372	1.2387	0.308832	0.0273203	0.590344
ENSMUSG00000027509	66679	Rae1	protein_coding	predicted gene 10638 [Source:MGI Symbol;Acc:MGI:3704316]	0.0325488	1.198	0.260633	0.0230394	0.498227
ENSMUSG00000069515	17110	Lyz1	protein_coding	cerebellar degeneration-related 2 [Source:MGI Symbol;Acc:MGI:1100885]	0.0325777	-1.30973	-0.389274	-0.744199	-0.0343477
ENSMUSG00000030878	12585	Cdr2	protein_coding	COP1, E3 ubiquitin ligase [Source:MGI Symbol;Acc:MGI:1347046]	0.0325832	1.22898	0.297464	0.0262376	0.568691
ENSMUSG00000026586	18933	Prrx1	protein_coding	paired related homeobox 1 [Source:MGI Symbol;Acc:MGI:97712]	0.0326258	1.14322	0.193101	0.016986	0.369215
ENSMUSG00000028542	14664	Slc6a9	protein_coding	solute carrier family 6 (neurotransmitter transporter, glycine), member 9 [Source:MGI Symbol;Acc:MGI:95760]	0.0326283	-1.55422	-0.636193	-1.21643	-0.0559535
ENSMUSG00000074178	NA	Gm10638	protein_coding	ribonucleic acid export 1 [Source:MGI Symbol;Acc:MGI:1913929]	0.0326452	1.64172	0.715212	0.0628352	1.36759
ENSMUSG00000027599	74252	Armc1	protein_coding	mitogen-activated protein kinase kinase kinase 2 [Source:MGI Symbol;Acc:MGI:1346873]	0.0326927	1.12951	0.175698	0.0153891	0.336006
ENSMUSG00000024383	26405	Map3k2	protein_coding	armadillo repeat containing 1 [Source:MGI Symbol;Acc:MGI:1921502]	0.0327031	1.24132	0.311879	0.0272988	0.59646
ENSMUSG00000062373	74868	Tmem65	protein_coding	transmembrane protein 65 [Source:MGI Symbol;Acc:MGI:1922118]	0.032782	1.23013	0.298815	0.0260229	0.571606
ENSMUSG00000033684	104009	Qsox1	protein_coding	quiescin Q6 sulfhydryl oxidase 1 [Source:MGI Symbol;Acc:MGI:1330818]	0.0328371	-1.18757	-0.248015	-0.474508	-0.0215222
ENSMUSG00000024456	13367	Diaph1	protein_coding	Ras association (RalGDS/AF-6) and pleckstrin homology domains 1 [Source:MGI Symbol;Acc:MGI:1924550]	0.0329077	1.18153	0.240659	0.0207886	0.46053
ENSMUSG00000020744	67283	Slc25a19	protein_coding	TBC1 domain family, member 22a [Source:MGI Symbol;Acc:MGI:1289265]	0.0329216	-1.16781	-0.223809	-0.428303	-0.0193156
ENSMUSG00000051864	223754	Tbc1d22a	protein_coding	protein tyrosine phosphatase, receptor type, J [Source:MGI Symbol;Acc:MGI:104574]	0.0329226	-1.19518	-0.257231	-0.492264	-0.0221987
ENSMUSG00000026014	77300	Raph1	protein_coding	YY1 transcription factor [Source:MGI Symbol;Acc:MGI:99150]	0.0329353	1.23517	0.304704	0.0262738	0.583135
ENSMUSG00000073647	NA	Gm10557	processed_pseudogene	elongation factor RNA polymerase II 2 [Source:MGI Symbol;Acc:MGI:2183438]	0.0329515	-1.36137	-0.445058	-0.851781	-0.0383358
ENSMUSG00000021264	22632	Yy1	protein_coding	solute carrier family 25 (mitochondrial thiamine pyrophosphate carrier), member 19 [Source:MGI Symbol;Acc:MGI:1914533]	0.0329952	1.2632	0.337089	0.0289533	0.645225
ENSMUSG00000001542	192657	Ell2	protein_coding	diaphanous related formin 1 [Source:MGI Symbol;Acc:MGI:1194490]	0.0329959	1.23751	0.307443	0.0264058	0.588481
ENSMUSG00000025314	19271	Ptprj	protein_coding	predicted gene 10557 [Source:MGI Symbol;Acc:MGI:3708638]	0.0330126	-1.205	-0.269029	-0.514977	-0.0230813
ENSMUSG00000034101	12388	Ctnnd1	protein_coding	catenin (cadherin associated protein), delta 1 [Source:MGI Symbol;Acc:MGI:105100]	0.0330597	1.16646	0.222134	0.0189994	0.425268
ENSMUSG00000022125	211286	Cln5	protein_coding	ceroid-lipofuscinosis, neuronal 5 [Source:MGI Symbol;Acc:MGI:2442253]	0.0330836	1.23985	0.310166	0.0264876	0.593845
ENSMUSG00000081926	NA	Gm15536	processed_pseudogene	predicted gene 15536 [Source:MGI Symbol;Acc:MGI:3782984]	0.0331383	1.48767	0.573053	0.0487626	1.09734
ENSMUSG00000021892	24056	Sh3bp5	protein_coding	SH3-domain binding protein 5 (BTK-associated) [Source:MGI Symbol;Acc:MGI:1344391]	0.0331475	1.30504	0.384097	0.032664	0.73553
ENSMUSG00000040751	56743	Lat2	protein_coding	translational activator of mitochondrially encoded cytochrome c oxidase I, opposite strand [Source:MGI Symbol;Acc:MGI:1915441]	0.0332641	-1.30396	-0.382896	-0.73348	-0.0323129
ENSMUSG00000085255	NA	Taco1os	antisense	linker for activation of T cells family, member 2 [Source:MGI Symbol;Acc:MGI:1926479]	0.0332677	1.39094	0.476062	0.0401657	0.911958
ENSMUSG00000036661	105841	Dennd3	protein_coding	ribosomal protein S27-like [Source:MGI Symbol;Acc:MGI:1915191]	0.0333295	-1.57942	-0.659394	-1.26338	-0.0554065
ENSMUSG00000096375	NA	Gm7094	unprocessed_pseudogene	predicted pseudogene 7094 [Source:MGI Symbol;Acc:MGI:3648114]	0.0333523	1.51161	0.596088	0.0500114	1.14217
ENSMUSG00000036781	67941	Rps27l	protein_coding	DENN/MADD domain containing 3 [Source:MGI Symbol;Acc:MGI:2146009]	0.0333619	1.19913	0.261983	0.0219662	0.502001
ENSMUSG00000043487	217700	Acot6	protein_coding	acyl-CoA thioesterase 6 [Source:MGI Symbol;Acc:MGI:1921287]	0.0334758	1.57894	0.65896	0.0548339	1.26309
ENSMUSG00000034308	74032	Sdr42e1	protein_coding	huntingtin-associated protein 1 [Source:MGI Symbol;Acc:MGI:1261831]	0.0335533	-1.30173	-0.380426	-0.729359	-0.0314926
ENSMUSG00000075040	381410	Zfp408	protein_coding	kelch-like 25 [Source:MGI Symbol;Acc:MGI:2668031]	0.0336024	-1.32647	-0.407592	-0.781553	-0.0336305
ENSMUSG00000005981	68015	Trap1	protein_coding	zinc finger protein 408 [Source:MGI Symbol;Acc:MGI:2685857]	0.0336323	-1.15016	-0.201831	-0.387042	-0.0166196
ENSMUSG00000038910	224860	Plcl2	protein_coding	NADH:ubiquinone oxidoreductase subunit B3 [Source:MGI Symbol;Acc:MGI:1913745]	0.0336702	1.75228	0.809232	0.0664656	1.552
ENSMUSG00000005674	641376	Tomm40l	protein_coding	minichromosome maintenance complex component 7 [Source:MGI Symbol;Acc:MGI:1298398]	0.0336762	-1.2312	-0.300063	-0.57549	-0.0246355
ENSMUSG00000035621	59090	Midn	protein_coding	translocase of outer mitochondrial membrane 40-like [Source:MGI Symbol;Acc:MGI:3589112]	0.0336884	1.23384	0.303157	0.024869	0.581446
ENSMUSG00000030579	22177	Tyrobp	protein_coding	short chain dehydrogenase/reductase family 42E, member 1 [Source:MGI Symbol;Acc:MGI:1921282]	0.0336986	-1.36215	-0.445886	-0.85522	-0.0365524
ENSMUSG00000028576	67694	Ift74	protein_coding	TYRO protein tyrosine kinase binding protein [Source:MGI Symbol;Acc:MGI:1277211]	0.0337059	1.15678	0.210111	0.0172159	0.403007
ENSMUSG00000044626	239759	Liph	protein_coding	xylosyltransferase 1 [Source:MGI Symbol;Acc:MGI:2451073]	0.0337839	1.36241	0.446161	0.0363643	0.855958
ENSMUSG00000020366	26420	Mapk9	protein_coding	lipase, member H [Source:MGI Symbol;Acc:MGI:2388029]	0.0337945	1.13818	0.186727	0.0152082	0.358246
ENSMUSG00000095762	NA	Gm16378	processed_pseudogene	predicted gene 16378 [Source:MGI Symbol;Acc:MGI:3646886]	0.0337953	1.25685	0.329815	0.0268609	0.632769
ENSMUSG00000026032	66495	Ndufb3	protein_coding	TNF receptor-associated protein 1 [Source:MGI Symbol;Acc:MGI:1915265]	0.033834	1.18176	0.240942	0.0195712	0.462313
ENSMUSG00000031347	26370	Cetn2	protein_coding	mitogen-activated protein kinase 9 [Source:MGI Symbol;Acc:MGI:1346862]	0.0338651	1.19417	0.256004	0.0207507	0.491258
ENSMUSG00000029730	17220	Mcm7	protein_coding	centrin 2 [Source:MGI Symbol;Acc:MGI:1347085]	0.0338825	-1.1868	-0.247082	-0.47416	-0.0200038
ENSMUSG00000006930	15114	Hap1	protein_coding	GLI pathogenesis-related 1 (glioma) [Source:MGI Symbol;Acc:MGI:1920940]	0.0339026	1.46028	0.546247	0.0441637	1.04833
ENSMUSG00000034951	233824	Cog7	protein_coding	solute carrier family 7 (cationic amino acid transporter, y+ system), member 4 [Source:MGI Symbol;Acc:MGI:2146512]	0.0339128	-1.14342	-0.193361	-0.371099	-0.0156222
ENSMUSG00000055652	207952	Klhl25	protein_coding	midnolin [Source:MGI Symbol;Acc:MGI:1890222]	0.033924	-1.2253	-0.293131	-0.562596	-0.0236647
ENSMUSG00000022756	224022	Slc7a4	protein_coding	component of oligomeric golgi complex 7 [Source:MGI Symbol;Acc:MGI:2685013]	0.0339571	-1.29164	-0.36921	-0.70868	-0.0297393
ENSMUSG00000056888	73690	Glipr1	protein_coding	phospholipase C-like 2 [Source:MGI Symbol;Acc:MGI:1352756]	0.0339585	1.2425	0.313244	0.0252289	0.601259
ENSMUSG00000030657	233781	Xylt1	protein_coding	intraflagellar transport 74 [Source:MGI Symbol;Acc:MGI:1914944]	0.0339596	-1.47281	-0.558574	-1.07217	-0.0449845
ENSMUSG00000028246	76132	Faxc	protein_coding	failed axon connections homolog [Source:MGI Symbol;Acc:MGI:1923382]	0.0340124	-1.477	-0.562666	-1.08018	-0.0451503
ENSMUSG00000032388	27965	Spg21	protein_coding	SPG21, maspardin [Source:MGI Symbol;Acc:MGI:106403]	0.0340471	1.26651	0.340863	0.0272868	0.65444
ENSMUSG00000021051	26932	Ppp2r5e	protein_coding	alkylglycerone phosphate synthase [Source:MGI Symbol;Acc:MGI:2443065]	0.0341406	1.17199	0.228961	0.018211	0.439711
ENSMUSG00000026656	14130	Fcgr2b	protein_coding	protein phosphatase 2, regulatory subunit B', epsilon [Source:MGI Symbol;Acc:MGI:1349473]	0.0341506	-1.40593	-0.491526	-0.943985	-0.0390678
ENSMUSG00000042410	228061	Agps	protein_coding	histone deacetylase 4 [Source:MGI Symbol;Acc:MGI:3036234]	0.0341815	1.18154	0.240671	0.0190883	0.462254
ENSMUSG00000026313	208727	Hdac4	protein_coding	Fc receptor, IgG, low affinity IIb [Source:MGI Symbol;Acc:MGI:95499]	0.0341891	-1.19244	-0.253922	-0.487716	-0.0201286
ENSMUSG00000025855	19085	Prkar1b	protein_coding	protein kinase, cAMP dependent regulatory, type I beta [Source:MGI Symbol;Acc:MGI:97759]	0.0342164	-1.1796	-0.238298	-0.457741	-0.0188542
ENSMUSG00000041840	225745	Haus1	protein_coding	HAUS augmin-like complex, subunit 1 [Source:MGI Symbol;Acc:MGI:2385076]	0.0342791	1.1919	0.253264	0.0199511	0.486577
ENSMUSG00000079941	NA	Gm11273	protein_coding	predicted gene 11273 [Source:MGI Symbol;Acc:MGI:3649411]	0.0343321	1.21937	0.286139	0.0224577	0.549819
ENSMUSG00000041957	67451	Pkp2	protein_coding	plakophilin 2 [Source:MGI Symbol;Acc:MGI:1914701]	0.0343632	1.21498	0.280938	0.0220015	0.539874
ENSMUSG00000002455	68879	Prpf6	protein_coding	pre-mRNA splicing factor 6 [Source:MGI Symbol;Acc:MGI:1922946]	0.0343635	-1.13353	-0.180829	-0.347496	-0.0141613
ENSMUSG00000062742	NA	Gm5239	processed_pseudogene	predicted pseudogene 5239 [Source:MGI Symbol;Acc:MGI:3648788]	0.0344621	-1.28132	-0.357631	-0.687449	-0.0278139
ENSMUSG00000034462	18764	Pkd2	protein_coding	polycystic kidney disease 2 [Source:MGI Symbol;Acc:MGI:1099818]	0.0345047	1.18615	0.246288	0.0190969	0.473479
ENSMUSG00000032590	235606	Apeh	protein_coding	mago homolog B, exon junction complex core component [Source:MGI Symbol;Acc:MGI:1913691]	0.0345327	-1.18349	-0.243052	-0.467295	-0.0188088
ENSMUSG00000003363	18807	Pld3	protein_coding	phospholipase D family, member 3 [Source:MGI Symbol;Acc:MGI:1333782]	0.034536	-1.18171	-0.24087	-0.463105	-0.0186356
ENSMUSG00000028033	226922	Kcnq5	protein_coding	potassium voltage-gated channel, subfamily Q, member 5 [Source:MGI Symbol;Acc:MGI:1924937]	0.0345475	-1.47188	-0.55766	-1.07221	-0.04311
ENSMUSG00000030188	66441	Magohb	protein_coding	acylpeptide hydrolase [Source:MGI Symbol;Acc:MGI:88041]	0.0345538	1.25591	0.328738	0.0254017	0.632074
ENSMUSG00000002279	76483	Lmf1	protein_coding	lipase maturation factor 1 [Source:MGI Symbol;Acc:MGI:1923733]	0.0346181	-1.18342	-0.242957	-0.467226	-0.0186879
ENSMUSG00000022472	28075	Desi1	protein_coding	desumoylating isopeptidase 1 [Source:MGI Symbol;Acc:MGI:106313]	0.0346963	1.22348	0.290988	0.0222582	0.559719
ENSMUSG00000019297	67842	Nop9	protein_coding	retinoblastoma binding protein 5, histone lysine methyltransferase complex subunit [Source:MGI Symbol;Acc:MGI:1918367]	0.0347529	1.20452	0.268452	0.0204514	0.516454
ENSMUSG00000032178	16201	Ilf3	protein_coding	NOP9 nucleolar protein [Source:MGI Symbol;Acc:MGI:1915092]	0.0347537	-1.19968	-0.262655	-0.505302	-0.0200087
ENSMUSG00000026439	213464	Rbbp5	protein_coding	interleukin enhancer binding factor 3 [Source:MGI Symbol;Acc:MGI:1339973]	0.0347697	-1.19235	-0.25381	-0.488307	-0.0193127
ENSMUSG00000033732	101943	Sf3b3	protein_coding	HGF-regulated tyrosine kinase substrate [Source:MGI Symbol;Acc:MGI:104681]	0.0348149	-1.20353	-0.267271	-0.514271	-0.0202711
ENSMUSG00000026123	226971	Plekhb2	protein_coding	pleckstrin homology domain containing, family B (evectins) member 2 [Source:MGI Symbol;Acc:MGI:2385825]	0.0348341	-1.18007	-0.238874	-0.459655	-0.0180923
ENSMUSG00000025793	NA	Hgs	protein_coding	splicing factor 3b, subunit 3 [Source:MGI Symbol;Acc:MGI:1289341]	0.0348536	-1.16336	-0.218293	-0.420076	-0.0165104
ENSMUSG00000031545	102247	Gpat4	protein_coding	coiled-coil domain containing 34 [Source:MGI Symbol;Acc:MGI:1915451]	0.0349554	-1.1951	-0.257126	-0.494947	-0.019305
ENSMUSG00000029415	231452	Sdad1	protein_coding	SDA1 domain containing 1 [Source:MGI Symbol;Acc:MGI:2140779]	0.034969	-1.1723	-0.229339	-0.441477	-0.0172018
ENSMUSG00000031988	69091	Vps26b	protein_coding	glycerol-3-phosphate acyltransferase 4 [Source:MGI Symbol;Acc:MGI:2142716]	0.0349692	1.1853	0.245248	0.0183948	0.472101
ENSMUSG00000027160	68201	Ccdc34	protein_coding	VPS26 retromer complex component B [Source:MGI Symbol;Acc:MGI:1917656]	0.0349904	1.164	0.21909	0.0164075	0.421772
ENSMUSG00000062933	NA	Gm10123	processed_pseudogene	predicted pseudogene 10123 [Source:MGI Symbol;Acc:MGI:3704342]	0.035026	1.19635	0.258643	0.0193197	0.497967
ENSMUSG00000006715	57441	Gmnn	protein_coding	geminin [Source:MGI Symbol;Acc:MGI:1927344]	0.0350606	1.20289	0.266506	0.0198568	0.513155
ENSMUSG00000083139	NA	Gm12418	processed_pseudogene	HscB iron-sulfur cluster co-chaperone [Source:MGI Symbol;Acc:MGI:2141135]	0.0350838	1.64452	0.717667	0.0533817	1.38195
ENSMUSG00000043510	100900	Hscb	protein_coding	predicted gene 12418 [Source:MGI Symbol;Acc:MGI:3650582]	0.0350865	1.1992	0.262067	0.0194893	0.504645
ENSMUSG00000022474	29858	Pmm1	protein_coding	phosphomannomutase 1 [Source:MGI Symbol;Acc:MGI:1353418]	0.0351201	-1.13007	-0.176406	-0.339725	-0.0130867
ENSMUSG00000032320	26611	Rcn2	protein_coding	mitochondrial ribosomal protein S18C [Source:MGI Symbol;Acc:MGI:1915985]	0.0352334	1.19341	0.255093	0.0187673	0.491419
ENSMUSG00000016833	68735	Mrps18c	protein_coding	predicted gene 11675 [Source:MGI Symbol;Acc:MGI:3650970]	0.035239	1.21087	0.27605	0.0203008	0.531799
ENSMUSG00000022489	18574	Pde1b	protein_coding	reticulocalbin 2 [Source:MGI Symbol;Acc:MGI:1349765]	0.0352576	-1.25022	-0.322187	-0.620714	-0.0236612
ENSMUSG00000045795	434204	Whamm	protein_coding	WAS protein homolog associated with actin, golgi membranes and microtubules [Source:MGI Symbol;Acc:MGI:2142282]	0.0352688	1.32497	0.405956	0.0297886	0.782123
ENSMUSG00000082272	NA	Gm11675	processed_pseudogene	phosphodiesterase 1B, Ca2+-calmodulin dependent [Source:MGI Symbol;Acc:MGI:97523]	0.0352868	1.25079	0.322842	0.0236582	0.622026
ENSMUSG00000030231	109135	Plekha5	protein_coding	pleckstrin homology domain containing, family A member 5 [Source:MGI Symbol;Acc:MGI:1923802]	0.035318	-1.24473	-0.315836	-0.608581	-0.0230915
ENSMUSG00000034641	217305	Cd300ld	protein_coding	solute carrier family 37 (glucose-6-phosphate transporter), member 4 [Source:MGI Symbol;Acc:MGI:1316650]	0.035367	-1.3293	-0.410663	-0.79141	-0.0299155
ENSMUSG00000032114	14385	Slc37a4	protein_coding	CD300 molecule like family member d [Source:MGI Symbol;Acc:MGI:2442358]	0.0353689	-1.19082	-0.25196	-0.485568	-0.018352
ENSMUSG00000004565	50767	Pnpla6	protein_coding	predicted gene 9830 [Source:MGI Symbol;Acc:MGI:3704332]	0.0353978	-1.23733	-0.307227	-0.592125	-0.0223294
ENSMUSG00000025745	97212	Hadha	protein_coding	protein tyrosine phosphatase, receptor type, M [Source:MGI Symbol;Acc:MGI:102694]	0.0354361	-1.10868	-0.148841	-0.286895	-0.010787
ENSMUSG00000021171	52635	Esyt2	protein_coding	patatin-like phospholipase domain containing 6 [Source:MGI Symbol;Acc:MGI:1354723]	0.0354545	1.19885	0.261649	0.0189366	0.50436
ENSMUSG00000029594	74111	Rbm19	protein_coding	RNA binding motif protein 19 [Source:MGI Symbol;Acc:MGI:1921361]	0.0354923	1.37936	0.463998	0.0334866	0.894508
ENSMUSG00000094437	NA	Gm9830	processed_pseudogene	hydroxyacyl-Coenzyme A dehydrogenase/3-ketoacyl-Coenzyme A thiolase/enoyl-Coenzyme A hydratase (trifunctional protein), alpha subunit [Source:MGI Symbol;Acc:MGI:2135593]	0.0354978	1.56528	0.64642	0.0466329	1.24621
ENSMUSG00000033278	19274	Ptprm	protein_coding	extended synaptotagmin-like protein 2 [Source:MGI Symbol;Acc:MGI:1261845]	0.0355038	-1.18725	-0.247622	-0.477389	-0.0178556
ENSMUSG00000007659	12048	Bcl2l1	protein_coding	BCL2-like 1 [Source:MGI Symbol;Acc:MGI:88139]	0.0355659	-1.15613	-0.209301	-0.403579	-0.0150221
ENSMUSG00000029098	80911	Acox3	protein_coding	acyl-Coenzyme A oxidase 3, pristanoyl [Source:MGI Symbol;Acc:MGI:1933156]	0.035624	-1.17156	-0.228434	-0.440544	-0.0163238
ENSMUSG00000001020	20198	S100a4	protein_coding	S100 calcium binding protein A4 [Source:MGI Symbol;Acc:MGI:1330282]	0.0357098	1.23546	0.305047	0.0216575	0.588436
ENSMUSG00000032192	14697	Gnb5	protein_coding	guanine nucleotide binding protein (G protein), beta 5 [Source:MGI Symbol;Acc:MGI:101848]	0.0358881	-1.1674	-0.223294	-0.430949	-0.0156391
ENSMUSG00000055184	108900	Fam72a	protein_coding	family with sequence similarity 72, member A [Source:MGI Symbol;Acc:MGI:1919669]	0.035915	1.30037	0.378922	0.0264844	0.73136
ENSMUSG00000021936	26419	Mapk8	protein_coding	mitogen-activated protein kinase 8 [Source:MGI Symbol;Acc:MGI:1346861]	0.0359413	1.18532	0.24528	0.0171089	0.47345
ENSMUSG00000030982	71517	Vps35l	protein_coding	RALBP1 associated Eps domain containing protein 2 [Source:MGI Symbol;Acc:MGI:2663511]	0.0360533	-1.16977	-0.226222	-0.4368	-0.0156437
ENSMUSG00000040855	194590	Reps2	protein_coding	VPS35 endosomal protein sorting factor like [Source:MGI Symbol;Acc:MGI:1918767]	0.0360686	1.51236	0.596801	0.041221	1.15238
ENSMUSG00000090000	66191	Ier3ip1	protein_coding	disco interacting protein 2 homolog C [Source:MGI Symbol;Acc:MGI:1920179]	0.0362	1.18965	0.250538	0.0171284	0.483949
ENSMUSG00000048264	208440	Dip2c	protein_coding	immediate early response 3 interacting protein 1 [Source:MGI Symbol;Acc:MGI:1913441]	0.0362075	1.18273	0.242118	0.016543	0.467693
ENSMUSG00000025651	22273	Uqcrc1	protein_coding	ubiquinol-cytochrome c reductase core protein 1 [Source:MGI Symbol;Acc:MGI:107876]	0.0363144	-1.14478	-0.195073	-0.376929	-0.0132172
ENSMUSG00000083378	NA	Gm13196	processed_pseudogene	predicted gene 13196 [Source:MGI Symbol;Acc:MGI:3651918]	0.0363776	1.52826	0.611886	0.0412517	1.18252
ENSMUSG00000085133	NA	B930095G15Rik	sense_intronic	solute carrier family 7 (cationic amino acid transporter, y+ system), member 6 [Source:MGI Symbol;Acc:MGI:2142598]	0.03641	-1.32608	-0.407166	-0.786953	-0.0273798
ENSMUSG00000031904	330836	Slc7a6	protein_coding	RIKEN cDNA B930095G15 gene [Source:MGI Symbol;Acc:MGI:2443701]	0.0364103	-1.23112	-0.299973	-0.579775	-0.0201711
ENSMUSG00000013076	75723	Amotl1	protein_coding	angiomotin-like 1 [Source:MGI Symbol;Acc:MGI:1922973]	0.0364505	-1.13921	-0.188038	-0.363472	-0.0126039
ENSMUSG00000001707	66143	Eef1e1	protein_coding	eukaryotic translation elongation factor 1 epsilon 1 [Source:MGI Symbol;Acc:MGI:1913393]	0.0365926	1.17266	0.229779	0.0152279	0.444331
ENSMUSG00000037300	234875	Ttc13	protein_coding	tetratricopeptide repeat domain 13 [Source:MGI Symbol;Acc:MGI:2384573]	0.0366202	1.19815	0.26081	0.0172459	0.504373
ENSMUSG00000005312	56085	Ubqln1	protein_coding	ubiquilin 1 [Source:MGI Symbol;Acc:MGI:1860276]	0.0366335	1.16948	0.22586	0.0149191	0.436802
ENSMUSG00000091537	66167	Tma7	protein_coding	translational machinery associated 7 [Source:MGI Symbol;Acc:MGI:1913417]	0.0366669	1.22402	0.291624	0.0192112	0.564038
ENSMUSG00000032570	235574	Atp2c1	protein_coding	ATPase, Ca++-sequestering [Source:MGI Symbol;Acc:MGI:1889008]	0.0367247	1.20651	0.270843	0.017759	0.523928
ENSMUSG00000031657	234549	Heatr3	protein_coding	HEAT repeat containing 3 [Source:MGI Symbol;Acc:MGI:2444491]	0.0367538	1.17408	0.231532	0.0151456	0.447918
ENSMUSG00000058331	22746	Zfp85	protein_coding	zinc finger protein 85 [Source:MGI Symbol;Acc:MGI:107767]	0.0368291	1.35083	0.433843	0.0282063	0.839479
ENSMUSG00000031148	209416	Gpkow	protein_coding	G patch domain and KOW motifs [Source:MGI Symbol;Acc:MGI:1859610]	0.0368616	-1.19638	-0.258673	-0.500572	-0.016773
ENSMUSG00000005043	27029	Sgsh	protein_coding	Kruppel-like factor 4 (gut) [Source:MGI Symbol;Acc:MGI:1342287]	0.0369249	-1.28511	-0.361896	-0.700447	-0.0233448
ENSMUSG00000037013	268996	Ss18	protein_coding	N-sulfoglucosamine sulfohydrolase (sulfamidase) [Source:MGI Symbol;Acc:MGI:1350341]	0.0369474	-1.15495	-0.207829	-0.402277	-0.0133817
ENSMUSG00000003032	16600	Klf4	protein_coding	glycoprotein m6a [Source:MGI Symbol;Acc:MGI:107671]	0.0370139	1.19794	0.260555	0.0166848	0.504425
ENSMUSG00000045210	70675	Vcpip1	protein_coding	asparagine-linked glycosylation 12 (alpha-1,6-mannosyltransferase) [Source:MGI Symbol;Acc:MGI:2385025]	0.0370295	1.1962	0.25846	0.0165294	0.500391
ENSMUSG00000011257	230721	Pabpc4	protein_coding	zinc finger protein 975 [Source:MGI Symbol;Acc:MGI:3648690]	0.0370343	1.22291	0.290318	0.0185594	0.562078
ENSMUSG00000038069	70925	Cdkn2aip	protein_coding	ribosomal protein L23 [Source:MGI Symbol;Acc:MGI:1929455]	0.0370504	1.25961	0.332973	0.0212579	0.644688
ENSMUSG00000021569	69716	Trip13	protein_coding	ribosomal protein L23 [Source:MGI Symbol;Acc:MGI:1929455]	0.0370709	1.45197	0.538011	0.0342898	1.04173
ENSMUSG00000022443	17886	Myh9	protein_coding	ribosomal protein L23 [Source:MGI Symbol;Acc:MGI:1929455]	0.0371462	1.22314	0.290592	0.0184048	0.562778
ENSMUSG00000018669	80280	Cdk5rap3	protein_coding	predicted pseudogene 3839 [Source:MGI Symbol;Acc:MGI:3782011]	0.0371702	-1.15753	-0.211047	-0.408754	-0.0133401
ENSMUSG00000001942	22619	Siae	protein_coding	poly(A) binding protein, cytoplasmic 4 [Source:MGI Symbol;Acc:MGI:2385206]	0.0372262	-1.18348	-0.243031	-0.470773	-0.0152899
ENSMUSG00000023919	83815	Cenpq	protein_coding	valosin containing protein (p97)/p47 complex interacting protein 1 [Source:MGI Symbol;Acc:MGI:1917925]	0.0372306	1.21172	0.277062	0.0174244	0.536699
ENSMUSG00000096014	20664	Sox1	protein_coding	SS18, nBAF chromatin remodeling complex subunit [Source:MGI Symbol;Acc:MGI:107708]	0.0372316	1.36538	0.449306	0.0282545	0.870357
ENSMUSG00000071415	65019	Rpl23	protein_coding	myosin, heavy polypeptide 9, non-muscle [Source:MGI Symbol;Acc:MGI:107717]	0.03724	1.18611	0.246238	0.0154737	0.477002
ENSMUSG00000071415	100044627	Rpl23	protein_coding	poly(A)-specific ribonuclease (deadenylation nuclease) [Source:MGI Symbol;Acc:MGI:1921358]	0.03724	1.18611	0.246238	0.0154737	0.477002
ENSMUSG00000071415	100862455	Rpl23	protein_coding	zinc finger protein 235 [Source:MGI Symbol;Acc:MGI:1929117]	0.03724	1.18611	0.246238	0.0154737	0.477002
ENSMUSG00000049130	12273	C5ar1	protein_coding	RTF1, Paf1/RNA polymerase II complex component [Source:MGI Symbol;Acc:MGI:1309480]	0.0372403	-1.26761	-0.342107	-0.662716	-0.0214976
ENSMUSG00000031517	234267	Gpm6a	protein_coding	centromere protein Q [Source:MGI Symbol;Acc:MGI:1933744]	0.037242	-1.18435	-0.244099	-0.472862	-0.0153368
ENSMUSG00000041406	381306	BC055324	protein_coding	ubiquitin specific peptidase 7 [Source:MGI Symbol;Acc:MGI:2182061]	0.0372555	-1.3738	-0.458172	-0.887589	-0.0287542
ENSMUSG00000021118	27260	Plek2	protein_coding	cadherin 11 [Source:MGI Symbol;Acc:MGI:99217]	0.0372772	1.53032	0.613833	0.0384531	1.18921
ENSMUSG00000034724	231464	Cnot6l	protein_coding	CDK5 regulatory subunit associated protein 3 [Source:MGI Symbol;Acc:MGI:1933126]	0.0373075	1.18379	0.243412	0.0152095	0.471615
ENSMUSG00000016262	214791	Sertad4	protein_coding	transmembrane protein 30A [Source:MGI Symbol;Acc:MGI:106402]	0.0373106	1.2688	0.343469	0.0214559	0.665481
ENSMUSG00000032418	17436	Me1	protein_coding	predicted gene 10269 [Source:MGI Symbol;Acc:MGI:3642381]	0.037317	1.13518	0.182921	0.0114206	0.354421
ENSMUSG00000021959	50523	Lats2	protein_coding	large tumor suppressor 2 [Source:MGI Symbol;Acc:MGI:1354386]	0.0373524	1.14162	0.191087	0.0118948	0.37028
ENSMUSG00000015854	11801	Cd5l	protein_coding	trans-golgi network vesicle protein 23B, opposite strand [Source:MGI Symbol;Acc:MGI:3649886]	0.0374083	3.69108	1.88404	0.116723	3.65136
ENSMUSG00000028423	74164	Nfx1	protein_coding	sialic acid acetylesterase [Source:MGI Symbol;Acc:MGI:104803]	0.0374187	-1.18098	-0.23999	-0.465125	-0.014855
ENSMUSG00000021281	21928	Tnfaip2	protein_coding	SWI/SNF related, matrix associated, actin dependent regulator of chromatin, subfamily c, member 1 [Source:MGI Symbol;Acc:MGI:1203524]	0.0374459	1.34372	0.426231	0.026322	0.82614
ENSMUSG00000022710	252870	Usp7	protein_coding	Max dimerization protein 4 [Source:MGI Symbol;Acc:MGI:104991]	0.0375048	1.17961	0.238315	0.0146433	0.461987
ENSMUSG00000074280	NA	Gm6166	processed_pseudogene	cDNA sequence BC055324 [Source:MGI Symbol;Acc:MGI:3590554]	0.0375479	1.24151	0.3121	0.0191063	0.605094
ENSMUSG00000091449	NA	Gm10269	processed_pseudogene	echinoderm microtubule associated protein like 1 [Source:MGI Symbol;Acc:MGI:1915769]	0.0375586	1.25449	0.327107	0.0200066	0.634207
ENSMUSG00000069727	434179	Zfp975	protein_coding	small nucleolar RNA host gene 12 [Source:MGI Symbol;Acc:MGI:1916721]	0.0375647	-1.29709	-0.375281	-0.72762	-0.022941
ENSMUSG00000032368	22771	Zic1	protein_coding	CD5 antigen-like [Source:MGI Symbol;Acc:MGI:1334419]	0.0375874	1.38409	0.468936	0.0286103	0.909262
ENSMUSG00000058070	68519	Eml1	protein_coding	tumor necrosis factor, alpha-induced protein 2 [Source:MGI Symbol;Acc:MGI:104960]	0.0376106	-1.21179	-0.277137	-0.5374	-0.0168746
ENSMUSG00000031673	12552	Cdh11	protein_coding	malic enzyme 1, NADP(+)-dependent, cytosolic [Source:MGI Symbol;Acc:MGI:97043]	0.0376595	-1.17339	-0.230685	-0.447383	-0.013987
ENSMUSG00000086290	NA	Snhg12	lincRNA	SRY (sex determining region Y)-box 1 [Source:MGI Symbol;Acc:MGI:98357]	0.0376872	1.21843	0.285024	0.0172403	0.552808
ENSMUSG00000032328	69981	Tmem30a	protein_coding	SERTA domain containing 4 [Source:MGI Symbol;Acc:MGI:2443496]	0.0377236	1.21124	0.276483	0.0166708	0.536296
ENSMUSG00000035845	223774	Alg12	protein_coding	receptor-like tyrosine kinase [Source:MGI Symbol;Acc:MGI:101766]	0.0377434	-1.2131	-0.278698	-0.540621	-0.0167755
ENSMUSG00000027304	76246	Rtf1	protein_coding	zinc finger protein of the cerebellum 1 [Source:MGI Symbol;Acc:MGI:106683]	0.0377551	1.19634	0.258623	0.0155512	0.501695
ENSMUSG00000066877	17974	Nck2	protein_coding	complement component 5a receptor 1 [Source:MGI Symbol;Acc:MGI:88232]	0.0377644	1.19849	0.261217	0.0156944	0.506739
ENSMUSG00000001017	66511	Chtop	protein_coding	nuclear transcription factor, X-box binding 1 [Source:MGI Symbol;Acc:MGI:1921414]	0.0377703	1.24484	0.315959	0.0189737	0.612944
ENSMUSG00000032306	110119	Mpi	protein_coding	CCR4-NOT transcription complex, subunit 6-like [Source:MGI Symbol;Acc:MGI:2443154]	0.0378063	-1.15397	-0.2066	-0.400833	-0.0123675
ENSMUSG00000086677	NA	Tvp23bos	antisense	CDKN2A interacting protein [Source:MGI Symbol;Acc:MGI:1918175]	0.0378076	1.62825	0.703322	0.0420977	1.36455
ENSMUSG00000097148	NA	Gm3839	protein_coding	chromatin target of PRMT1 [Source:MGI Symbol;Acc:MGI:1913761]	0.0378181	2.15845	1.11	0.0663786	2.15362
ENSMUSG00000037235	17122	Mxd4	protein_coding	pleckstrin 2 [Source:MGI Symbol;Acc:MGI:1351466]	0.0378367	-1.16091	-0.215254	-0.417657	-0.0128513
ENSMUSG00000032481	20588	Smarcc1	protein_coding	thyroid hormone receptor interactor 13 [Source:MGI Symbol;Acc:MGI:1916966]	0.0378604	1.23043	0.299164	0.0178238	0.580504
ENSMUSG00000022685	74108	Parn	protein_coding	mannose phosphate isomerase [Source:MGI Symbol;Acc:MGI:97075]	0.0378687	-1.14877	-0.200087	-0.388262	-0.0119123
ENSMUSG00000097113	NA	Gm19705	lincRNA	non-catalytic region of tyrosine kinase adaptor protein 2 [Source:MGI Symbol;Acc:MGI:1306821]	0.0378721	1.29243	0.370091	0.0220269	0.718155
ENSMUSG00000047603	56525	Zfp235	protein_coding	predicted gene, 19705 [Source:MGI Symbol;Acc:MGI:5011890]	0.0378961	-1.3	-0.378509	-0.734538	-0.0224805
ENSMUSG00000032547	20187	Ryk	protein_coding	predicted gene 6166 [Source:MGI Symbol;Acc:MGI:3645893]	0.0378967	1.20172	0.265103	0.0157442	0.514462
ENSMUSG00000021070	12062	Bdkrb2	protein_coding	bradykinin receptor, beta 2 [Source:MGI Symbol;Acc:MGI:102845]	0.0379258	-1.38404	-0.468882	-0.909988	-0.027775
ENSMUSG00000031012	12361	Cask	protein_coding	calcium/calmodulin-dependent serine protein kinase (MAGUK family) [Source:MGI Symbol;Acc:MGI:1309489]	0.0379623	-1.20669	-0.271051	-0.526097	-0.0160044
ENSMUSG00000058064	NA	Gm10036	processed_pseudogene	predicted gene 10036 [Source:MGI Symbol;Acc:MGI:3642334]	0.0379948	1.22056	0.287548	0.0169296	0.558166
ENSMUSG00000031948	85305	Kars	protein_coding	lysyl-tRNA synthetase [Source:MGI Symbol;Acc:MGI:1934754]	0.0380034	-1.12356	-0.168073	-0.326257	-0.00988778
ENSMUSG00000098923	226351	Tmem185b	protein_coding	transmembrane protein 185B [Source:MGI Symbol;Acc:MGI:1917634]	0.038032	1.24809	0.319728	0.018762	0.620694
ENSMUSG00000001763	232670	Tspan33	protein_coding	tetraspanin 33 [Source:MGI Symbol;Acc:MGI:1919012]	0.0380588	1.52628	0.610019	0.0357114	1.18433
ENSMUSG00000025572	217353	Tmc6	protein_coding	transmembrane channel-like gene family 6 [Source:MGI Symbol;Acc:MGI:1098686]	0.0380819	-1.22675	-0.294844	-0.572463	-0.0172249
ENSMUSG00000062526	225651	Mppe1	protein_coding	tubulin, beta 4A class IVA [Source:MGI Symbol;Acc:MGI:107848]	0.0381451	-1.31262	-0.392451	-0.762104	-0.0227977
ENSMUSG00000062591	22153	Tubb4a	protein_coding	metallophosphoesterase 1 [Source:MGI Symbol;Acc:MGI:2661311]	0.0381471	-1.18365	-0.243245	-0.472361	-0.0141277
ENSMUSG00000005142	17159	Man2b1	protein_coding	zinc finger, FYVE domain containing 27 [Source:MGI Symbol;Acc:MGI:1919602]	0.0382337	-1.22944	-0.298001	-0.578828	-0.0171733
ENSMUSG00000090145	394435	Ugt1a6b	protein_coding	mannosidase 2, alpha B1 [Source:MGI Symbol;Acc:MGI:107286]	0.0382496	-1.58607	-0.66546	-1.29262	-0.0382944
ENSMUSG00000018820	319740	Zfyve27	protein_coding	RNA binding motif protein 8A2 [Source:MGI Symbol;Acc:MGI:3612447]	0.0382572	-1.18543	-0.245409	-0.476705	-0.0141125
ENSMUSG00000078184	NA	Rbm8a2	protein_coding	UDP glucuronosyltransferase 1 family, polypeptide A6B [Source:MGI Symbol;Acc:MGI:3580629]	0.0382759	1.25825	0.331423	0.0190264	0.643819
ENSMUSG00000043999	237716	Gpr75	protein_coding	G protein-coupled receptor 75 [Source:MGI Symbol;Acc:MGI:2441843]	0.0383192	-1.45831	-0.544296	-1.05747	-0.0311244
ENSMUSG00000031778	20312	Cx3cl1	protein_coding	chemokine (C-X3-C motif) ligand 1 [Source:MGI Symbol;Acc:MGI:1097153]	0.0383283	-1.16728	-0.223156	-0.433563	-0.0127501
ENSMUSG00000045576	229681	St7l	protein_coding	glutamate-rich WD repeat containing 1 [Source:MGI Symbol;Acc:MGI:2141989]	0.0383675	-1.15801	-0.211643	-0.411236	-0.0120491
ENSMUSG00000032575	74840	Manf	protein_coding	mesencephalic astrocyte-derived neurotrophic factor [Source:MGI Symbol;Acc:MGI:1922090]	0.0384098	1.13505	0.182756	0.0103643	0.355149
ENSMUSG00000053801	101612	Grwd1	protein_coding	suppression of tumorigenicity 7-like [Source:MGI Symbol;Acc:MGI:2386964]	0.0384121	-1.20934	-0.274219	-0.53289	-0.015548
ENSMUSG00000024571	27366	Gm16286	protein_coding	RIKEN cDNA 1700037H04 gene [Source:MGI Symbol;Acc:MGI:1914576]	0.0385116	-1.14378	-0.193809	-0.37673	-0.0108886
ENSMUSG00000029148	192292	Nrbp1	protein_coding	nuclear receptor binding protein 1 [Source:MGI Symbol;Acc:MGI:2183436]	0.0385329	-1.12559	-0.17068	-0.33179	-0.00957024
ENSMUSG00000027327	67326	1700037H04Rik	protein_coding	CCR4-NOT transcription complex, subunit 11 [Source:MGI Symbol;Acc:MGI:106580]	0.0385506	-1.16708	-0.222907	-0.433336	-0.0124782
ENSMUSG00000003135	52846	Cnot11	protein_coding	sine oculis-related homeobox 3 [Source:MGI Symbol;Acc:MGI:102764]	0.0385841	1.38793	0.472933	0.0263923	0.919473
ENSMUSG00000038805	20473	Six3	protein_coding	predicted gene 16286 [Source:MGI Symbol;Acc:MGI:3833940]	0.0385852	1.25242	0.324718	0.0181192	0.631316
ENSMUSG00000038503	67943	Mesd	protein_coding	mesoderm development LRP chaperone [Source:MGI Symbol;Acc:MGI:1891421]	0.0386343	-1.12339	-0.167852	-0.326381	-0.00932335
ENSMUSG00000055760	67242	Gemin6	protein_coding	gem nuclear organelle associated protein 6 [Source:MGI Symbol;Acc:MGI:1914492]	0.0387286	1.20399	0.26782	0.0147451	0.520894
ENSMUSG00000028367	22166	Txn1	protein_coding	thioredoxin 1 [Source:MGI Symbol;Acc:MGI:98874]	0.0387602	1.17482	0.232437	0.012759	0.452115
ENSMUSG00000048076	11840	Arf1	protein_coding	ADP-ribosylation factor 1 [Source:MGI Symbol;Acc:MGI:99431]	0.0387951	-1.11631	-0.15874	-0.308796	-0.00868495
ENSMUSG00000032116	16430	Stt3a	protein_coding	STT3, subunit of the oligosaccharyltransferase complex, homolog A (S. cerevisiae) [Source:MGI Symbol;Acc:MGI:105124]	0.0388048	-1.17863	-0.237109	-0.461257	-0.0129608
ENSMUSG00000016495	67759	Plgrkt	protein_coding	olfactomedin-like 1 [Source:MGI Symbol;Acc:MGI:2679264]	0.0388394	1.1733	0.230573	0.0125621	0.448584
ENSMUSG00000051041	244198	Olfml1	protein_coding	plasminogen receptor, C-terminal lysine transmembrane protein [Source:MGI Symbol;Acc:MGI:1915009]	0.0388528	-1.27356	-0.34887	-0.678756	-0.0189831
ENSMUSG00000020111	216001	Micu1	protein_coding	mitochondrial calcium uptake 1 [Source:MGI Symbol;Acc:MGI:2384909]	0.0388847	-1.12377	-0.168346	-0.327559	-0.00913236
ENSMUSG00000025234	23806	Arih1	protein_coding	ariadne RBR E3 ubiquitin protein ligase 1 [Source:MGI Symbol;Acc:MGI:1344363]	0.0389083	1.18151	0.240625	0.013024	0.468226
ENSMUSG00000078794	629378	Dact3	protein_coding	dishevelled-binding antagonist of beta-catenin 3 [Source:MGI Symbol;Acc:MGI:3654828]	0.0389371	1.37456	0.45897	0.0247737	0.893166
ENSMUSG00000030990	233575	Pgap2	protein_coding	post-GPI attachment to proteins 2 [Source:MGI Symbol;Acc:MGI:2385286]	0.0390271	-1.14157	-0.191016	-0.371811	-0.0102216
ENSMUSG00000002477	20641	Snrpd1	protein_coding	small nuclear ribonucleoprotein D1 [Source:MGI Symbol;Acc:MGI:98344]	0.0390551	1.20174	0.265123	0.0141489	0.516097
ENSMUSG00000040936	209012	Ulk4	protein_coding	unc-51-like kinase 4 [Source:MGI Symbol;Acc:MGI:1921622]	0.0391612	-1.24563	-0.316874	-0.617011	-0.0167374
ENSMUSG00000022771	66053	Ppil2	protein_coding	tRNA methyltranferase 12 [Source:MGI Symbol;Acc:MGI:1915510]	0.0391672	-1.12466	-0.169486	-0.330026	-0.00894701
ENSMUSG00000028832	16765	Stmn1	protein_coding	stathmin 1 [Source:MGI Symbol;Acc:MGI:96739]	0.0391954	1.21709	0.283438	0.0149212	0.551955
ENSMUSG00000029458	72399	Brap	protein_coding	coiled-coil domain containing 174 [Source:MGI Symbol;Acc:MGI:2444652]	0.0391957	1.21741	0.283813	0.0149405	0.552685
ENSMUSG00000030822	233895	Prr14	protein_coding	peptidylprolyl isomerase (cyclophilin)-like 2 [Source:MGI Symbol;Acc:MGI:2447857]	0.0392014	-1.14307	-0.192917	-0.375684	-0.0101499
ENSMUSG00000024515	17128	Smad4	protein_coding	SMAD family member 4 [Source:MGI Symbol;Acc:MGI:894293]	0.0392699	1.17744	0.235656	0.0123154	0.458997
ENSMUSG00000021775	353187	Nr1d2	protein_coding	proline rich 14 [Source:MGI Symbol;Acc:MGI:2384565]	0.0392892	1.20868	0.273429	0.0142623	0.532595
ENSMUSG00000034083	232236	Ccdc174	protein_coding	histone PARylation factor 1 [Source:MGI Symbol;Acc:MGI:1919862]	0.0393022	1.17049	0.227115	0.0118313	0.442399
ENSMUSG00000038005	72612	Hpf1	protein_coding	myeloid leukemia factor 1 [Source:MGI Symbol;Acc:MGI:1341819]	0.0393027	1.23856	0.308661	0.0160785	0.601244
ENSMUSG00000037085	68260	Trmt12	protein_coding	nuclear receptor subfamily 1, group D, member 2 [Source:MGI Symbol;Acc:MGI:2449205]	0.0393064	-1.20979	-0.27476	-0.535213	-0.0143073
ENSMUSG00000048416	17349	Mlf1	protein_coding	BRCA1 associated protein [Source:MGI Symbol;Acc:MGI:1919649]	0.0393238	1.2207	0.287703	0.0149556	0.56045
ENSMUSG00000027306	108907	Nusap1	protein_coding	DDB1 and CUL4 associated factor 8 [Source:MGI Symbol;Acc:MGI:91860]	0.0394241	1.19875	0.261531	0.0134601	0.509602
ENSMUSG00000083337	NA	Gm11539	processed_pseudogene	5-hydroxytryptamine (serotonin) receptor 2B [Source:MGI Symbol;Acc:MGI:109323]	0.0394562	1.30638	0.385577	0.0197807	0.751373
ENSMUSG00000026228	15559	Htr2b	protein_coding	nucleolar and spindle associated protein 1 [Source:MGI Symbol;Acc:MGI:2675669]	0.039476	-1.66193	-0.732858	-1.4282	-0.0375223
ENSMUSG00000038213	213233	Tapbpl	protein_coding	Rho-related BTB domain containing 3 [Source:MGI Symbol;Acc:MGI:1920546]	0.0395103	-1.18349	-0.243043	-0.473685	-0.012401
ENSMUSG00000023147	71446	Wrb	protein_coding	TAP binding protein-like [Source:MGI Symbol;Acc:MGI:2384853]	0.0395148	-1.11954	-0.162909	-0.317509	-0.00830847
ENSMUSG00000042842	20708	Serpinb6b	protein_coding	tryptophan rich basic protein [Source:MGI Symbol;Acc:MGI:2136882]	0.0395171	1.45032	0.536371	0.0273492	1.04539
ENSMUSG00000026554	98193	Dcaf8	protein_coding	serine (or cysteine) peptidase inhibitor, clade B, member 6b [Source:MGI Symbol;Acc:MGI:894688]	0.0395526	-1.12981	-0.176079	-0.343211	-0.00894597
ENSMUSG00000021589	73296	Rhobtb3	protein_coding	predicted gene 11539 [Source:MGI Symbol;Acc:MGI:3651911]	0.0395594	1.17918	0.237778	0.0120724	0.463483
ENSMUSG00000033294	100608	Noc4l	protein_coding	NOC4 like [Source:MGI Symbol;Acc:MGI:2140843]	0.0396263	-1.16296	-0.2178	-0.424617	-0.0109833
ENSMUSG00000033633	353287	Clec18a	protein_coding	predicted gene 10643 [Source:MGI Symbol;Acc:MGI:3642507]	0.0397514	-1.40032	-0.485755	-0.947325	-0.0241847
ENSMUSG00000074215	NA	Gm10643	protein_coding	ribosomal protein L38, pseudogene 1 [Source:MGI Symbol;Acc:MGI:3649580]	0.0397868	-1.18563	-0.245653	-0.479119	-0.012186
ENSMUSG00000083326	NA	Rpl38-ps1	processed_pseudogene	C-type lectin domain family 18, member A [Source:MGI Symbol;Acc:MGI:2672935]	0.0397884	1.34932	0.432232	0.0214381	0.843026
ENSMUSG00000036990	73945	Otud4	protein_coding	OTU domain containing 4 [Source:MGI Symbol;Acc:MGI:1098801]	0.0398174	1.18545	0.245432	0.0121367	0.478728
ENSMUSG00000037031	70423	Tspan15	protein_coding	WD repeat domain 20 [Source:MGI Symbol;Acc:MGI:1916891]	0.0398775	1.13156	0.178308	0.00876249	0.347853
ENSMUSG00000029591	22256	Ung	protein_coding	tetraspanin 15 [Source:MGI Symbol;Acc:MGI:1917673]	0.0398875	1.51111	0.595607	0.0292391	1.16197
ENSMUSG00000037957	69641	Wdr20	protein_coding	uracil DNA glycosylase [Source:MGI Symbol;Acc:MGI:109352]	0.0398876	-1.17648	-0.234474	-0.457437	-0.0115106
ENSMUSG00000031925	270118	Maml2	protein_coding	mastermind like transcriptional coactivator 2 [Source:MGI Symbol;Acc:MGI:2389460]	0.0399145	-1.14556	-0.196049	-0.3825	-0.00959729
ENSMUSG00000022561	14731	Gpaa1	protein_coding	GPI anchor attachment protein 1 [Source:MGI Symbol;Acc:MGI:1202392]	0.0399727	-1.2072	-0.271666	-0.530115	-0.0132182
ENSMUSG00000037316	67384	Bag4	protein_coding	BCL2-associated athanogene 4 [Source:MGI Symbol;Acc:MGI:1914634]	0.0400113	1.34432	0.426878	0.0206862	0.833069
ENSMUSG00000079179	74173	Rab10os	antisense	RAB10, member RAS oncogene family, opposite strand [Source:MGI Symbol;Acc:MGI:1921423]	0.0400344	-1.18572	-0.245763	-0.479646	-0.0118804
ENSMUSG00000025871	97820	4833439L19Rik	protein_coding	hepatic leukemia factor [Source:MGI Symbol;Acc:MGI:96108]	0.0400851	-1.11616	-0.158544	-0.309464	-0.0076232
ENSMUSG00000086328	NA	2700033N17Rik	lincRNA	FGGY carbohydrate kinase domain containing [Source:MGI Symbol;Acc:MGI:1922828]	0.0401166	1.41329	0.499055	0.0239157	0.974195
ENSMUSG00000028573	75578	Fggy	protein_coding	RIKEN cDNA 2700033N17 gene [Source:MGI Symbol;Acc:MGI:1919853]	0.0401171	-1.15876	-0.212581	-0.414976	-0.0101868
ENSMUSG00000030447	20430	Cyfip1	protein_coding	cytoplasmic FMR1 interacting protein 1 [Source:MGI Symbol;Acc:MGI:1338801]	0.0401509	-1.23063	-0.299399	-0.584503	-0.0142955
ENSMUSG00000003949	217082	Hlf	protein_coding	RIKEN cDNA 4833439L19 gene [Source:MGI Symbol;Acc:MGI:1921162]	0.0401516	1.52518	0.608979	0.0290748	1.18888
ENSMUSG00000034152	211446	Exoc3	protein_coding	exocyst complex component 3 [Source:MGI Symbol;Acc:MGI:2443972]	0.0401737	-1.13019	-0.17657	-0.34473	-0.00841021
ENSMUSG00000042138	235184	Msantd2	protein_coding	Myb/SANT-like DNA-binding domain containing 2 [Source:MGI Symbol;Acc:MGI:2384579]	0.0401984	1.36101	0.444673	0.0211242	0.868222
ENSMUSG00000075284	215280	Wipf1	protein_coding	WAS/WASL interacting protein family, member 1 [Source:MGI Symbol;Acc:MGI:2178801]	0.0402805	1.29903	0.377433	0.0177722	0.737094
ENSMUSG00000021494	72935	Ddx41	protein_coding	DEAD (Asp-Glu-Ala-Asp) box polypeptide 41 [Source:MGI Symbol;Acc:MGI:1920185]	0.0403556	-1.15705	-0.210453	-0.411076	-0.00982921
ENSMUSG00000084874	NA	Gm12906	processed_pseudogene	FK506 binding protein 15 [Source:MGI Symbol;Acc:MGI:2444782]	0.0403803	1.42398	0.509926	0.0237522	0.996101
ENSMUSG00000066151	338355	Fkbp15	protein_coding	predicted gene 12906 [Source:MGI Symbol;Acc:MGI:3650884]	0.0403967	-1.17001	-0.226524	-0.442515	-0.0105325
ENSMUSG00000043391	72190	2510009E07Rik	protein_coding	RIKEN cDNA 2510009E07 gene [Source:MGI Symbol;Acc:MGI:1919440]	0.0404319	1.17043	0.227037	0.0105157	0.443558
ENSMUSG00000081752	NA	Sms-ps	processed_pseudogene	VPS39 HOPS complex subunit [Source:MGI Symbol;Acc:MGI:2443189]	0.0404844	1.32275	0.403539	0.0185833	0.788494
ENSMUSG00000020390	22210	Ube2b	protein_coding	ribosomal protein L36A, pseudogene 1 [Source:MGI Symbol;Acc:MGI:3642585]	0.0405248	1.16263	0.217389	0.00996626	0.424811
ENSMUSG00000060377	NA	Rpl36a-ps1	protein_coding	ubiquitin-conjugating enzyme E2B [Source:MGI Symbol;Acc:MGI:102944]	0.0405325	1.30219	0.380944	0.0174497	0.744439
ENSMUSG00000027291	269338	Vps39	protein_coding	spermine synthase, pseudogene [Source:MGI Symbol;Acc:MGI:3705601]	0.0405404	-1.19614	-0.258382	-0.504938	-0.0118251
ENSMUSG00000026095	70396	Asnsd1	protein_coding	asparagine synthetase domain containing 1 [Source:MGI Symbol;Acc:MGI:1917646]	0.0405654	1.34667	0.429399	0.0195975	0.8392
ENSMUSG00000000326	12846	Comt	protein_coding	isochorismatase domain containing 1 [Source:MGI Symbol;Acc:MGI:1913557]	0.0406557	-1.14285	-0.192631	-0.376559	-0.00870337
ENSMUSG00000024601	66307	Isoc1	protein_coding	catechol-O-methyltransferase [Source:MGI Symbol;Acc:MGI:88470]	0.0406579	1.29534	0.373333	0.0168637	0.729803
ENSMUSG00000014077	56398	Chp1	protein_coding	calcineurin-like EF hand protein 1 [Source:MGI Symbol;Acc:MGI:1927185]	0.0407195	-1.11759	-0.16039	-0.313585	-0.00719481
ENSMUSG00000055795	NA	Gm5160	processed_pseudogene	predicted gene 5160 [Source:MGI Symbol;Acc:MGI:3648528]	0.0407561	1.31377	0.393718	0.0175886	0.769848
ENSMUSG00000033931	52202	Rbm34	protein_coding	predicted gene 3650 [Source:MGI Symbol;Acc:MGI:3781826]	0.0407874	1.26068	0.334207	0.0148771	0.653536
ENSMUSG00000024621	12978	Csf1r	protein_coding	ribonuclease P/MRP 30 subunit [Source:MGI Symbol;Acc:MGI:1859683]	0.0408484	-1.27531	-0.350848	-0.686187	-0.0155096
ENSMUSG00000097891	100042074	Gm3650	unprocessed_pseudogene	colony stimulating factor 1 receptor [Source:MGI Symbol;Acc:MGI:1339758]	0.0408507	1.44759	0.533656	0.0235847	1.04373
ENSMUSG00000032425	71640	Zfp949	protein_coding	zinc finger protein 949 [Source:MGI Symbol;Acc:MGI:1918890]	0.0408558	-1.1663	-0.221934	-0.434066	-0.0098025
ENSMUSG00000024800	54364	Rpp30	protein_coding	RNA binding motif protein 34 [Source:MGI Symbol;Acc:MGI:1098653]	0.0408624	1.1767	0.234745	0.0103606	0.45913
ENSMUSG00000028995	84652	Fam126a	protein_coding	family with sequence similarity 126, member A [Source:MGI Symbol;Acc:MGI:2149839]	0.0409977	1.174	0.23143	0.0100561	0.452804
ENSMUSG00000048458	109050	Inka2	protein_coding	inka box actin regulator 2 [Source:MGI Symbol;Acc:MGI:1923497]	0.041059	-1.14735	-0.198307	-0.388058	-0.00855547
ENSMUSG00000061167	NA	Rpl15-ps3	processed_pseudogene	ribosomal protein L15, pseudogene 3 [Source:MGI Symbol;Acc:MGI:3782952]	0.0410807	1.54956	0.631862	0.0271908	1.23653
ENSMUSG00000054428	11983	Atpif1	protein_coding	ferritin light polypeptide 1, pseudogene 1 [Source:MGI Symbol;Acc:MGI:3779109]	0.0410982	1.18769	0.248152	0.0106568	0.485647
ENSMUSG00000062382	100862446	Ftl1-ps1	protein_coding	ATPase inhibitory factor 1 [Source:MGI Symbol;Acc:MGI:1196457]	0.0411119	1.2436	0.314522	0.0134853	0.615559
ENSMUSG00000032115	12282	Hyou1	protein_coding	hypoxia up-regulated 1 [Source:MGI Symbol;Acc:MGI:108030]	0.0411719	-1.19908	-0.261933	-0.512715	-0.0111513
ENSMUSG00000028409	74255	Smu1	protein_coding	smu-1 suppressor of mec-8 and unc-52 homolog (C. elegans) [Source:MGI Symbol;Acc:MGI:1915546]	0.0412027	-1.11311	-0.154595	-0.302633	-0.00655765
ENSMUSG00000024384	73473	Iws1	protein_coding	IWS1, SUPT6 interacting protein [Source:MGI Symbol;Acc:MGI:1920723]	0.0412281	1.19418	0.256018	0.010827	0.501209
ENSMUSG00000029468	18439	P2rx7	protein_coding	S100 calcium binding protein A10 (calpactin) [Source:MGI Symbol;Acc:MGI:1339468]	0.041313	-1.19216	-0.253577	-0.496538	-0.0106155
ENSMUSG00000041959	20194	S100a10	protein_coding	purinergic receptor P2X, ligand-gated ion channel, 7 [Source:MGI Symbol;Acc:MGI:1339957]	0.0413168	1.17111	0.227881	0.00953535	0.446227
ENSMUSG00000024121	11984	Atp6v0c	protein_coding	ATPase, H+ transporting, lysosomal V0 subunit C [Source:MGI Symbol;Acc:MGI:88116]	0.0413514	-1.17316	-0.230398	-0.451195	-0.00960061
ENSMUSG00000027244	51897	Atg13	protein_coding	autophagy related 13 [Source:MGI Symbol;Acc:MGI:1196429]	0.0414012	-1.17195	-0.228906	-0.44833	-0.00948114
ENSMUSG00000004096	66070	Cwc15	protein_coding	CWC15 spliceosome-associated protein [Source:MGI Symbol;Acc:MGI:1913320]	0.0414358	1.16296	0.217803	0.00898335	0.426622
ENSMUSG00000034120	20382	Srsf2	protein_coding	solute carrier family 35, member B4 [Source:MGI Symbol;Acc:MGI:1931249]	0.0415146	1.19647	0.258781	0.0105711	0.506991
ENSMUSG00000045752	56844	Tssc4	protein_coding	serine/arginine-rich splicing factor 2 [Source:MGI Symbol;Acc:MGI:98284]	0.0415788	-1.19138	-0.25264	-0.49504	-0.0102389
ENSMUSG00000020283	72129	Pex13	protein_coding	FK506 binding protein 14 [Source:MGI Symbol;Acc:MGI:2387639]	0.0415789	1.2988	0.377176	0.0152859	0.739066
ENSMUSG00000048814	381338	Lonrf2	protein_coding	tRNA splicing endonuclease subunit 2 [Source:MGI Symbol;Acc:MGI:2141599]	0.0416187	1.27545	0.351003	0.014155	0.687851
ENSMUSG00000086075	NA	Gm15728	lincRNA	cytochrome P450, family 4, subfamily f, polypeptide 16 [Source:MGI Symbol;Acc:MGI:1917351]	0.0416626	1.32246	0.403226	0.0161723	0.790279
ENSMUSG00000020250	50493	Txnrd1	protein_coding	thioredoxin reductase 1 [Source:MGI Symbol;Acc:MGI:1354175]	0.0416855	1.12989	0.17618	0.00704587	0.345314
ENSMUSG00000018999	58246	Slc35b4	protein_coding	ralA binding protein 1 [Source:MGI Symbol;Acc:MGI:108466]	0.0417192	-1.14019	-0.189269	-0.371	-0.00753739
ENSMUSG00000040472	56187	Rabggta	protein_coding	LON peptidase N-terminal domain and ring finger 2 [Source:MGI Symbol;Acc:MGI:1920209]	0.0417563	-1.1329	-0.180018	-0.352901	-0.00713559
ENSMUSG00000024096	19765	Ralbp1	protein_coding	sushi, von Willebrand factor type A, EGF and pentraxin domain containing 1 [Source:MGI Symbol;Acc:MGI:1928849]	0.0417572	1.18114	0.240186	0.00951943	0.470854
ENSMUSG00000067719	NA	Gm10221	processed_pseudogene	discoidin, CUB and LCCL domain containing 2 [Source:MGI Symbol;Acc:MGI:1920629]	0.041766	1.24867	0.320395	0.0126843	0.628105
ENSMUSG00000026858	108958	Miga2	protein_coding	tumor-suppressing subchromosomal transferable fragment 4 [Source:MGI Symbol;Acc:MGI:1861712]	0.0417747	-1.19349	-0.255182	-0.500274	-0.0100915
ENSMUSG00000031729	71955	Ist1	protein_coding	predicted gene 15728 [Source:MGI Symbol;Acc:MGI:3783171]	0.041793	-1.12538	-0.170412	-0.334101	-0.00672352
ENSMUSG00000038074	231997	Fkbp14	protein_coding	UTP18 small subunit processome component [Source:MGI Symbol;Acc:MGI:1923402]	0.0418216	-1.14133	-0.190717	-0.373937	-0.00749734
ENSMUSG00000046062	108954	Ppp1r15b	protein_coding	peroxisomal biogenesis factor 13 [Source:MGI Symbol;Acc:MGI:1919379]	0.0418229	1.1826	0.241959	0.00951013	0.474409
ENSMUSG00000028369	64817	Svep1	protein_coding	mitoguardin 2 [Source:MGI Symbol;Acc:MGI:1922035]	0.04183	-1.73172	-0.792204	-1.5533	-0.0311091
ENSMUSG00000035107	73379	Dcbld2	protein_coding	zinc finger protein 622 [Source:MGI Symbol;Acc:MGI:1289282]	0.0418409	1.1774	0.23561	0.00923939	0.46198
ENSMUSG00000048440	70101	Cyp4f16	protein_coding	microrchidia 4 [Source:MGI Symbol;Acc:MGI:1922996]	0.0418615	-1.16178	-0.216333	-0.424205	-0.00846114
ENSMUSG00000031434	75746	Morc4	protein_coding	predicted gene 10221 [Source:MGI Symbol;Acc:MGI:3708709]	0.0418912	1.25537	0.328109	0.0127841	0.643434
ENSMUSG00000052253	52521	Zfp622	protein_coding	increased sodium tolerance 1 homolog (yeast) [Source:MGI Symbol;Acc:MGI:1919205]	0.0419006	1.22031	0.287244	0.0111784	0.563309
ENSMUSG00000042389	381802	Tsen2	protein_coding	Rab geranylgeranyl transferase, a subunit [Source:MGI Symbol;Acc:MGI:1860443]	0.0419229	-1.17908	-0.23766	-0.466099	-0.00922231
ENSMUSG00000054079	217109	Utp18	protein_coding	apoptotic peptidase activating factor 1 [Source:MGI Symbol;Acc:MGI:1306796]	0.0419438	1.29073	0.368188	0.0142489	0.722127
ENSMUSG00000019979	11783	Apaf1	protein_coding	protein phosphatase 1, regulatory subunit 15B [Source:MGI Symbol;Acc:MGI:2444211]	0.0419528	1.24215	0.312835	0.0120927	0.613577
ENSMUSG00000027405	67134	Nop56	protein_coding	NOP56 ribonucleoprotein [Source:MGI Symbol;Acc:MGI:1914384]	0.04201	-1.13258	-0.179609	-0.352327	-0.0068915
ENSMUSG00000021044	72113	Adck1	protein_coding	MOB kinase activator 1A [Source:MGI Symbol;Acc:MGI:2442631]	0.0420532	-1.17266	-0.229785	-0.450803	-0.00876718
ENSMUSG00000043131	232157	Mob1a	protein_coding	aarF domain containing kinase 1 [Source:MGI Symbol;Acc:MGI:1919363]	0.0420661	1.16297	0.217815	0.00829646	0.427334
ENSMUSG00000044676	234725	Zfp612	protein_coding	zinc finger protein 612 [Source:MGI Symbol;Acc:MGI:2443465]	0.0421323	-1.19096	-0.252124	-0.494728	-0.00952001
ENSMUSG00000032312	12988	Csk	protein_coding	c-src tyrosine kinase [Source:MGI Symbol;Acc:MGI:88537]	0.0421503	1.23215	0.301179	0.0113453	0.591012
ENSMUSG00000024423	16210	Impact	protein_coding	impact, RWD domain protein [Source:MGI Symbol;Acc:MGI:1098233]	0.0422153	-1.22662	-0.294689	-0.578372	-0.0110054
ENSMUSG00000047766	102747	Lrrc49	protein_coding	neuroblastoma amplified sequence [Source:MGI Symbol;Acc:MGI:1918419]	0.0422748	-1.14469	-0.194953	-0.382683	-0.00722284
ENSMUSG00000024067	66310	Dpy30	protein_coding	phosphatidylserine decarboxylase [Source:MGI Symbol;Acc:MGI:2445114]	0.0423149	1.14723	0.198156	0.00730195	0.38901
ENSMUSG00000020576	71169	Nbas	protein_coding	dpy-30, histone methyltransferase complex regulatory subunit [Source:MGI Symbol;Acc:MGI:1913560]	0.042329	-1.22259	-0.289945	-0.569226	-0.010664
ENSMUSG00000024268	108013	Celf4	protein_coding	rhomboid domain containing 1 [Source:MGI Symbol;Acc:MGI:1924117]	0.0423324	1.26703	0.34145	0.0125527	0.670348
ENSMUSG00000029171	66681	Pgm2	protein_coding	predicted gene 15694 [Source:MGI Symbol;Acc:MGI:3783135]	0.0423545	-1.13132	-0.178008	-0.349491	-0.00652446
ENSMUSG00000081404	NA	Gm15694	processed_pseudogene	meiotic nuclear divisions 1 [Source:MGI Symbol;Acc:MGI:1924165]	0.0423795	1.47845	0.56409	0.0206053	1.10757
ENSMUSG00000021595	28114	Nsun2	protein_coding	CBFA2/RUNX1 translocation partner 2 [Source:MGI Symbol;Acc:MGI:1333833]	0.0424394	1.19511	0.257145	0.00931641	0.504973
ENSMUSG00000051034	22648	Zfp11	protein_coding	predicted gene 8326 [Source:MGI Symbol;Acc:MGI:3644839]	0.0425208	-1.28348	-0.360057	-0.707214	-0.0128993
ENSMUSG00000030269	97287	Mtmr14	protein_coding	leucine rich repeat containing 59 [Source:MGI Symbol;Acc:MGI:2138133]	0.0425377	1.26626	0.340576	0.012173	0.668979
ENSMUSG00000098332	66364	2310009A05Rik	processed_transcript	cysteine-rich hydrophobic domain 2 [Source:MGI Symbol;Acc:MGI:1921527]	0.04255	1.26467	0.338765	0.0120876	0.665443
ENSMUSG00000020841	12874	Cpd	protein_coding	myotubularin related protein 14 [Source:MGI Symbol;Acc:MGI:1916075]	0.0426103	1.1535	0.206021	0.0072894	0.404752
ENSMUSG00000020869	98238	Lrrc59	protein_coding	UDP-Gal:betaGlcNAc beta 1,4-galactosyltransferase, polypeptide 6 [Source:MGI Symbol;Acc:MGI:1928380]	0.0426531	1.13962	0.188549	0.00663111	0.370466
ENSMUSG00000048004	217951	Tmem196	protein_coding	lipase maturation factor 2 [Source:MGI Symbol;Acc:MGI:2146015]	0.0426627	-1.75747	-0.813502	-1.59843	-0.0285717
ENSMUSG00000032596	74153	Uba7	protein_coding	phosphoglucomutase 2 [Source:MGI Symbol;Acc:MGI:97564]	0.0426716	-1.33159	-0.41315	-0.811809	-0.0144924
ENSMUSG00000044827	21897	Tlr1	protein_coding	ArfGAP with FG repeats 2 [Source:MGI Symbol;Acc:MGI:2443267]	0.042681	1.42067	0.506568	0.0177458	0.99539
ENSMUSG00000047037	233280	Nipa1	protein_coding	gamma-aminobutyric acid (GABA) A receptor, subunit gamma 1 [Source:MGI Symbol;Acc:MGI:103156]	0.0426891	1.27815	0.354061	0.012389	0.695734
ENSMUSG00000090935	24071	Synj2bp	protein_coding	signal transducer and activator of transcription 2 [Source:MGI Symbol;Acc:MGI:103039]	0.04269	1.13736	0.185692	0.00649674	0.364887
ENSMUSG00000029385	12452	Ccng2	protein_coding	YTH N6-methyladenosine RNA binding protein 3 [Source:MGI Symbol;Acc:MGI:1918850]	0.0426936	1.25518	0.32789	0.0114658	0.644315
ENSMUSG00000029722	231801	Agfg2	protein_coding	platelet-derived growth factor, D polypeptide [Source:MGI Symbol;Acc:MGI:1919035]	0.0426937	1.24781	0.319398	0.0111688	0.627628
ENSMUSG00000023452	320951	Pisd	protein_coding	zinc finger, X-linked, duplicated B [Source:MGI Symbol;Acc:MGI:3694898]	0.0427678	-1.13039	-0.176826	-0.347534	-0.00611837
ENSMUSG00000101262	NA	Gm8326	processed_pseudogene	sedoheptulokinase [Source:MGI Symbol;Acc:MGI:1921887]	0.0427813	-1.20461	-0.268566	-0.527858	-0.00927476
ENSMUSG00000040738	72656	Ints8	protein_coding	non imprinted in Prader-Willi/Angelman syndrome 1 homolog (human) [Source:MGI Symbol;Acc:MGI:2442058]	0.0427968	1.18363	0.243219	0.00838066	0.478057
ENSMUSG00000022614	105847	Lmf2	protein_coding	RIKEN cDNA 2310009A05 gene [Source:MGI Symbol;Acc:MGI:1913614]	0.0428188	-1.1771	-0.235239	-0.462398	-0.00808007
ENSMUSG00000033752	76915	Mnd1	protein_coding	NOL1/NOP2/Sun domain family member 2 [Source:MGI Symbol;Acc:MGI:107252]	0.04282	1.33384	0.415589	0.0142725	0.816905
ENSMUSG00000040033	20847	Stat2	protein_coding	ribosomal protein L36A, pseudogene 3 [Source:MGI Symbol;Acc:MGI:3642503]	0.0428782	-1.19543	-0.257531	-0.506292	-0.00877008
ENSMUSG00000024955	26379	Esrra	protein_coding	D4, zinc and double PHD fingers, family 3 [Source:MGI Symbol;Acc:MGI:1917377]	0.0429192	1.4665	0.552373	0.0186986	1.08605
ENSMUSG00000071141	NA	Rpl36a-ps3	processed_pseudogene	CUGBP, Elav-like family member 4 [Source:MGI Symbol;Acc:MGI:1932407]	0.0429271	1.26991	0.344722	0.011656	0.677788
ENSMUSG00000021221	70127	Dpf3	protein_coding	toll-like receptor 1 [Source:MGI Symbol;Acc:MGI:1341295]	0.0429319	-1.39709	-0.48243	-0.948558	-0.0163009
ENSMUSG00000032006	71785	Pdgfd	protein_coding	leucine rich repeat containing 49 [Source:MGI Symbol;Acc:MGI:2442689]	0.0429411	-1.18857	-0.249226	-0.490043	-0.00840971
ENSMUSG00000047213	229096	Ythdf3	protein_coding	estrogen related receptor, alpha [Source:MGI Symbol;Acc:MGI:1346831]	0.0429815	1.22807	0.296397	0.00994222	0.582852
ENSMUSG00000038533	12396	Cbfa2t2	protein_coding	prostaglandin F2 receptor negative regulator [Source:MGI Symbol;Acc:MGI:1277114]	0.0429819	-1.20449	-0.268426	-0.527849	-0.00900344
ENSMUSG00000089803	NA	Gm10171	processed_pseudogene	transmembrane protein 196 [Source:MGI Symbol;Acc:MGI:2685374]	0.0429872	1.38336	0.468179	0.0156913	0.920667
ENSMUSG00000056124	56386	B4galt6	protein_coding	synaptojanin 2 binding protein [Source:MGI Symbol;Acc:MGI:1344347]	0.0430117	1.17474	0.232338	0.00775877	0.456916
ENSMUSG00000005951	74637	Shpk	protein_coding	cyclin G2 [Source:MGI Symbol;Acc:MGI:1095734]	0.0430193	-1.27026	-0.345123	-0.678733	-0.0115121
ENSMUSG00000073062	668166	Zxdb	protein_coding	integrator complex subunit 8 [Source:MGI Symbol;Acc:MGI:1919906]	0.0430461	1.45303	0.539063	0.01791	1.06021
ENSMUSG00000001260	14405	Gabrg1	protein_coding	carboxypeptidase D [Source:MGI Symbol;Acc:MGI:107265]	0.043073	-1.34663	-0.429351	-0.844494	-0.0142079
ENSMUSG00000027864	19221	Ptgfrn	protein_coding	predicted gene 10171 [Source:MGI Symbol;Acc:MGI:3704203]	0.043083	1.28197	0.358362	0.011841	0.704883
ENSMUSG00000029229	74277	Chic2	protein_coding	zinc finger protein 11 [Source:MGI Symbol;Acc:MGI:99156]	0.0431214	1.23856	0.308663	0.0101404	0.607186
ENSMUSG00000026142	76867	Rhbdd1	protein_coding	ubiquitin-like modifier activating enzyme 7 [Source:MGI Symbol;Acc:MGI:1349462]	0.0431221	-1.15925	-0.213186	-0.419369	-0.00700301
ENSMUSG00000033319	240263	Fem1c	protein_coding	CAP, adenylate cyclase-associated protein 1 (yeast) [Source:MGI Symbol;Acc:MGI:88262]	0.0431972	1.16948	0.22587	0.00733594	0.444403
ENSMUSG00000028656	12331	Cap1	protein_coding	fem-1 homolog c (C.elegans) [Source:MGI Symbol;Acc:MGI:2444737]	0.0432097	-1.14497	-0.195305	-0.38428	-0.00633125
ENSMUSG00000035237	16816	Lcat	protein_coding	lecithin cholesterol acyltransferase [Source:MGI Symbol;Acc:MGI:96755]	0.0432951	-1.19929	-0.262176	-0.515964	-0.00838868
ENSMUSG00000031922	74360	Cep57	protein_coding	centrosomal protein 57 [Source:MGI Symbol;Acc:MGI:1915551]	0.0433498	1.15836	0.21208	0.0067286	0.417432
ENSMUSG00000035367	74386	Rmi1	protein_coding	RecQ mediated genome instability 1 [Source:MGI Symbol;Acc:MGI:1921636]	0.0434302	1.1859	0.245987	0.0077071	0.484268
ENSMUSG00000061848	NA	Gm5805	processed_pseudogene	predicted gene 5805 [Source:MGI Symbol;Acc:MGI:3644633]	0.0434313	1.2509	0.322963	0.0101171	0.635809
ENSMUSG00000045679	217430	Pqlc3	protein_coding	D-2-hydroxyglutarate dehydrogenase [Source:MGI Symbol;Acc:MGI:2138209]	0.0436249	-1.13469	-0.182299	-0.359061	-0.00553715
ENSMUSG00000073609	98314	D2hgdh	protein_coding	PQ loop repeat containing [Source:MGI Symbol;Acc:MGI:2444067]	0.0436351	-1.20123	-0.264512	-0.521003	-0.00802114
ENSMUSG00000059708	338351	Akap17b	protein_coding	solute carrier family 16 (monocarboxylic acid transporters), member 6 [Source:MGI Symbol;Acc:MGI:2144585]	0.0436806	1.21606	0.282212	0.00849477	0.555929
ENSMUSG00000021610	218335	Clptm1l	protein_coding	A kinase (PRKA) anchor protein 17B [Source:MGI Symbol;Acc:MGI:2443758]	0.0437049	1.23654	0.306304	0.00918354	0.603425
ENSMUSG00000041920	104681	Slc16a6	protein_coding	CLPTM1-like [Source:MGI Symbol;Acc:MGI:2442892]	0.0437172	-1.18313	-0.24261	-0.477961	-0.00725921
ENSMUSG00000005779	19172	Psmb4	protein_coding	proteasome (prosome, macropain) subunit, beta type 4 [Source:MGI Symbol;Acc:MGI:1098257]	0.0438676	1.14464	0.194895	0.00568781	0.384102
ENSMUSG00000023923	72238	Tbc1d5	protein_coding	TBC1 domain family, member 5 [Source:MGI Symbol;Acc:MGI:1919488]	0.0439719	-1.19714	-0.259589	-0.511734	-0.00744334
ENSMUSG00000029434	77573	Vps33a	protein_coding	VPS33A CORVET/HOPS core subunit [Source:MGI Symbol;Acc:MGI:1924823]	0.0439971	-1.20131	-0.264605	-0.521656	-0.0075545
ENSMUSG00000073676	15528	Hspe1	protein_coding	heat shock protein 1 (chaperonin 10) [Source:MGI Symbol;Acc:MGI:104680]	0.0441186	1.18413	0.243829	0.0068165	0.480841
ENSMUSG00000028967	74155	Errfi1	protein_coding	corepressor interacting with RBPJ, 1 [Source:MGI Symbol;Acc:MGI:1914185]	0.044186	1.18424	0.243968	0.00674015	0.481196
ENSMUSG00000041777	66935	Cir1	protein_coding	RNA 2',3'-cyclic phosphate and 5'-OH ligase [Source:MGI Symbol;Acc:MGI:106379]	0.0442007	1.20676	0.271137	0.00747124	0.534803
ENSMUSG00000001783	28088	Rtcb	protein_coding	ERBB receptor feedback inhibitor 1 [Source:MGI Symbol;Acc:MGI:1921405]	0.0442071	-1.11758	-0.160382	-0.31635	-0.00441438
ENSMUSG00000005621	233410	Zfp592	protein_coding	lactate dehydrogenase D [Source:MGI Symbol;Acc:MGI:106428]	0.0442529	-1.23113	-0.29998	-0.591771	-0.00818971
ENSMUSG00000030729	70974	Pgm2l1	protein_coding	zinc finger protein 592 [Source:MGI Symbol;Acc:MGI:2443541]	0.0443099	1.36525	0.449165	0.0121376	0.886192
ENSMUSG00000021290	70257	Atp5mpl	protein_coding	ATP synthase membrane subunit 6.8PL [Source:MGI Symbol;Acc:MGI:1917507]	0.0443227	1.18834	0.248949	0.0067117	0.491187
ENSMUSG00000061808	22139	Ttr	protein_coding	transthyretin [Source:MGI Symbol;Acc:MGI:98865]	0.0443308	-1.64267	-0.716046	-1.41281	-0.0192763
ENSMUSG00000031958	52815	Ldhd	protein_coding	phosphoglucomutase 2-like 1 [Source:MGI Symbol;Acc:MGI:1918224]	0.0443322	-1.36943	-0.453573	-0.894939	-0.0122073
ENSMUSG00000047562	17384	Mmp10	protein_coding	matrix metallopeptidase 10 [Source:MGI Symbol;Acc:MGI:97007]	0.0444189	-1.36076	-0.444411	-0.877048	-0.0117729
ENSMUSG00000040249	16971	Lrp1	protein_coding	ribonuclease H2, subunit B [Source:MGI Symbol;Acc:MGI:1914403]	0.0445461	-1.26938	-0.34413	-0.679357	-0.00890344
ENSMUSG00000058101	73486	1700084J12Rik	transcribed_processed_pseudogene	LSM3 homolog, U6 small nuclear RNA and mRNA degradation associated [Source:MGI Symbol;Acc:MGI:1914928]	0.0445607	1.54031	0.623218	0.0160797	1.23036
ENSMUSG00000021932	67153	Rnaseh2b	protein_coding	RIKEN cDNA 1700084J12 gene [Source:MGI Symbol;Acc:MGI:1920736]	0.044564	1.18263	0.242001	0.00624	0.477763
ENSMUSG00000049969	71801	Plekhf2	protein_coding	low density lipoprotein receptor-related protein 1 [Source:MGI Symbol;Acc:MGI:96828]	0.0445657	1.23336	0.302598	0.00780006	0.597395
ENSMUSG00000034192	67678	Lsm3	protein_coding	pleckstrin homology domain containing, family F (with FYVE domain) member 2 [Source:MGI Symbol;Acc:MGI:1919051]	0.0446022	1.17714	0.235288	0.00602318	0.464553
ENSMUSG00000033436	67416	Armcx2	protein_coding	armadillo repeat containing, X-linked 2 [Source:MGI Symbol;Acc:MGI:1914666]	0.0446263	-1.14614	-0.196779	-0.388545	-0.00501434
ENSMUSG00000013033	330814	Adgrl1	protein_coding	adhesion G protein-coupled receptor L1 [Source:MGI Symbol;Acc:MGI:1929461]	0.0446343	-1.17783	-0.236136	-0.466265	-0.00600804
ENSMUSG00000026737	18718	Pip4k2a	protein_coding	caspase activity and apoptosis inhibitor 1 [Source:MGI Symbol;Acc:MGI:1915020]	0.0446878	1.21881	0.285476	0.00718923	0.563763
ENSMUSG00000100744	NA	Gm17764	processed_pseudogene	phosphatidylinositol-5-phosphate 4-kinase, type II, alpha [Source:MGI Symbol;Acc:MGI:1298206]	0.0447176	2.2729	1.18453	0.0296587	2.33941
ENSMUSG00000028578	67770	Caap1	protein_coding	predicted gene, 17764 [Source:MGI Symbol;Acc:MGI:5009928]	0.0447192	1.48844	0.573801	0.0143628	1.13324
ENSMUSG00000032846	67263	Zswim6	processed_transcript	empty spiracles homeobox 2 [Source:MGI Symbol;Acc:MGI:95388]	0.0447994	1.24369	0.314631	0.00775301	0.621509
ENSMUSG00000043969	13797	Emx2	protein_coding	zinc finger SWIM-type containing 6 [Source:MGI Symbol;Acc:MGI:1914513]	0.044811	1.26891	0.343591	0.0084472	0.678735
ENSMUSG00000030101	58911	Sumf1	protein_coding	sulfatase modifying factor 1 [Source:MGI Symbol;Acc:MGI:1889844]	0.0448746	1.19189	0.253257	0.0061482	0.500366
ENSMUSG00000004730	13733	Adgre1	protein_coding	glutamine amidotransferase like class 1 domain containing 1 [Source:MGI Symbol;Acc:MGI:2387178]	0.0449046	-1.36453	-0.4484	-0.88598	-0.0108204
ENSMUSG00000051007	213350	Gatd1	protein_coding	adhesion G protein-coupled receptor E1 [Source:MGI Symbol;Acc:MGI:106912]	0.0449181	-1.14479	-0.195078	-0.385462	-0.00469468
ENSMUSG00000032252	93683	Glce	protein_coding	glucuronyl C5-epimerase [Source:MGI Symbol;Acc:MGI:2136405]	0.0449465	-1.24995	-0.321875	-0.636048	-0.00770181
ENSMUSG00000049739	233905	Zfp646	protein_coding	zinc finger protein 646 [Source:MGI Symbol;Acc:MGI:3665412]	0.0449736	-1.27921	-0.355249	-0.702043	-0.00845367
ENSMUSG00000045691	105663	Thtpa	protein_coding	thiamine triphosphatase [Source:MGI Symbol;Acc:MGI:2446078]	0.0450021	-1.19577	-0.257937	-0.509771	-0.00610247
ENSMUSG00000026074	26921	Map4k4	protein_coding	mitogen-activated protein kinase kinase kinase kinase 4 [Source:MGI Symbol;Acc:MGI:1349394]	0.0450441	1.18632	0.246492	0.00578157	0.487203
ENSMUSG00000025880	17131	Smad7	protein_coding	SMAD family member 7 [Source:MGI Symbol;Acc:MGI:1100518]	0.0450544	1.25015	0.322101	0.00753889	0.636663
ENSMUSG00000050965	18750	Prkca	protein_coding	protein kinase C, alpha [Source:MGI Symbol;Acc:MGI:97595]	0.0450805	1.16151	0.216002	0.00502832	0.426975
ENSMUSG00000060450	56736	Rnf14	protein_coding	ring finger protein 14 [Source:MGI Symbol;Acc:MGI:1929668]	0.0451744	-1.16009	-0.214234	-0.423577	-0.0048899
ENSMUSG00000032925	223272	Itgbl1	protein_coding	ribosomal protein S13, pseudogene 4 [Source:MGI Symbol;Acc:MGI:3648822]	0.0452526	-1.16837	-0.224503	-0.443967	-0.00503934
ENSMUSG00000068580	72008	Zfyve19	protein_coding	ring finger protein 227 [Source:MGI Symbol;Acc:MGI:1915359]	0.0452843	-1.18691	-0.247208	-0.488905	-0.00551116
ENSMUSG00000043419	NA	Rnf227	protein_coding	zinc finger, FYVE domain containing 19 [Source:MGI Symbol;Acc:MGI:1919258]	0.0453044	1.58846	0.667632	0.0148192	1.32045
ENSMUSG00000036636	26373	Clcn7	protein_coding	ribosomal protein L7A, pseudogene 5 [Source:MGI Symbol;Acc:MGI:3643553]	0.0453208	-1.21586	-0.281972	-0.557708	-0.00623658
ENSMUSG00000069089	12572	Cdk7	protein_coding	chloride channel, voltage-sensitive 7 [Source:MGI Symbol;Acc:MGI:1347048]	0.0453279	1.12446	0.169234	0.00373724	0.33473
ENSMUSG00000055239	74287	Kcmf1	protein_coding	integrin, beta-like 1 [Source:MGI Symbol;Acc:MGI:2443439]	0.0453507	1.15813	0.211791	0.00465375	0.418929
ENSMUSG00000071052	NA	Rpl7a-ps5	processed_pseudogene	potassium channel modulatory factor 1 [Source:MGI Symbol;Acc:MGI:1921537]	0.0453835	1.36505	0.448951	0.00979375	0.888108
ENSMUSG00000081378	NA	Rps13-ps4	processed_pseudogene	cyclin-dependent kinase 7 [Source:MGI Symbol;Acc:MGI:102956]	0.0453838	1.33181	0.413392	0.00901741	0.817766
ENSMUSG00000004661	56380	Arid3b	protein_coding	mitochondrial ribosomal protein L32 [Source:MGI Symbol;Acc:MGI:2137226]	0.0454463	-1.39558	-0.480867	-0.951389	-0.0103443
ENSMUSG00000037526	100504663	Atg14	protein_coding	AT rich interactive domain 3B (BRIGHT-like) [Source:MGI Symbol;Acc:MGI:1930768]	0.0454631	-1.17705	-0.235177	-0.465314	-0.00504002
ENSMUSG00000078622	67163	Ccdc47	protein_coding	coiled-coil domain containing 47 [Source:MGI Symbol;Acc:MGI:1914413]	0.0454855	-1.15941	-0.213395	-0.42224	-0.00455023
ENSMUSG00000015672	75398	Mrpl32	protein_coding	autophagy related 14 [Source:MGI Symbol;Acc:MGI:1261775]	0.045492	1.16586	0.221395	0.00471387	0.438076
ENSMUSG00000070953	227746	Rabepk	protein_coding	Rab9 effector protein with kelch motifs [Source:MGI Symbol;Acc:MGI:2139530]	0.0455052	-1.17064	-0.227295	-0.449765	-0.00482503
ENSMUSG00000028398	66928	Dmac1	protein_coding	distal membrane arm assembly complex 1 [Source:MGI Symbol;Acc:MGI:1914178]	0.0455615	1.15637	0.209598	0.00439242	0.414804
ENSMUSG00000083859	NA	Gm12003	processed_pseudogene	predicted gene 12003 [Source:MGI Symbol;Acc:MGI:3651520]	0.0455715	-1.39761	-0.482965	-0.955831	-0.010098
ENSMUSG00000024726	67383	Carnmt1	protein_coding	carnosine N-methyltransferase 1 [Source:MGI Symbol;Acc:MGI:1914633]	0.0455896	1.42827	0.514273	0.0107078	1.01784
ENSMUSG00000021666	320806	Gfm2	protein_coding	G elongation factor, mitochondrial 2 [Source:MGI Symbol;Acc:MGI:2444783]	0.0456232	-1.17453	-0.23208	-0.459365	-0.00479468
ENSMUSG00000022407	11564	Adsl	protein_coding	adenylosuccinate lyase [Source:MGI Symbol;Acc:MGI:103202]	0.0456751	-1.1277	-0.173388	-0.343237	-0.00353882
ENSMUSG00000054293	213438	P2ry10b	protein_coding	purinergic receptor P2Y, G-protein coupled 10B [Source:MGI Symbol;Acc:MGI:2441814]	0.0456896	-1.86132	-0.896328	-1.77442	-0.0182311
ENSMUSG00000046688	211550	Tifa	protein_coding	TRAF-interacting protein with forkhead-associated domain [Source:MGI Symbol;Acc:MGI:2182965]	0.045722	1.321	0.401628	0.00810645	0.795149
ENSMUSG00000027439	74533	Gzf1	protein_coding	GDNF-inducible zinc finger protein 1 [Source:MGI Symbol;Acc:MGI:1921783]	0.0457633	-1.18819	-0.248764	-0.492556	-0.00497167
ENSMUSG00000049231	NA	Gm12497	processed_pseudogene	predicted pseudogene 12497 [Source:MGI Symbol;Acc:MGI:3650111]	0.0457746	1.53634	0.619493	0.012347	1.22664
ENSMUSG00000034640	99929	Tiparp	protein_coding	MAP7 domain containing 3 [Source:MGI Symbol;Acc:MGI:2445051]	0.045876	1.19565	0.257797	0.00501254	0.510582
ENSMUSG00000005575	22192	Ube2m	protein_coding	staphylococcal nuclease and tudor domain containing 1 [Source:MGI Symbol;Acc:MGI:1929266]	0.0458938	1.14923	0.200672	0.00388464	0.397459
ENSMUSG00000067878	320923	Map7d3	protein_coding	neuraminidase 3 [Source:MGI Symbol;Acc:MGI:1355305]	0.0459343	-1.37299	-0.457321	-0.905878	-0.00876412
ENSMUSG00000035239	50877	Neu3	protein_coding	ubiquitin-conjugating enzyme E2M [Source:MGI Symbol;Acc:MGI:108278]	0.0459346	-1.29616	-0.374246	-0.741321	-0.00717142
ENSMUSG00000001424	56463	Snd1	protein_coding	TCDD-inducible poly(ADP-ribose) polymerase [Source:MGI Symbol;Acc:MGI:2159210]	0.045955	-1.13246	-0.179459	-0.355496	-0.00342132
ENSMUSG00000025128	59058	Bhlhe22	protein_coding	basic helix-loop-helix family, member e22 [Source:MGI Symbol;Acc:MGI:1930001]	0.0460042	1.7384	0.797763	0.0150205	1.58051
ENSMUSG00000027582	229007	Zgpat	protein_coding	zinc finger, CCCH-type with G patch domain [Source:MGI Symbol;Acc:MGI:2449939]	0.0460271	-1.25857	-0.331791	-0.657371	-0.00621058
ENSMUSG00000021733	218756	Slc4a7	protein_coding	high mobility group box 1 [Source:MGI Symbol;Acc:MGI:96113]	0.0460836	1.2249	0.292667	0.00539906	0.579935
ENSMUSG00000036745	70892	Ttll7	protein_coding	high mobility group box 1 [Source:MGI Symbol;Acc:MGI:96113]	0.0461225	1.21159	0.276898	0.00505648	0.548739
ENSMUSG00000066551	100862258	Hmgb1	protein_coding	predicted gene 14508 [Source:MGI Symbol;Acc:MGI:3705279]	0.0461432	1.15196	0.204086	0.00370656	0.404465
ENSMUSG00000066551	15289	Hmgb1	protein_coding	RIKEN cDNA 2210016F16 gene [Source:MGI Symbol;Acc:MGI:1917403]	0.0461432	1.15196	0.204086	0.00370656	0.404465
ENSMUSG00000050534	15564	Htr5b	protein_coding	5-hydroxytryptamine (serotonin) receptor 5B [Source:MGI Symbol;Acc:MGI:96284]	0.0461712	-1.4104	-0.496101	-0.983258	-0.00894376
ENSMUSG00000085376	NA	Gm14508	antisense	tubulin tyrosine ligase-like family, member 7 [Source:MGI Symbol;Acc:MGI:1918142]	0.0461853	-1.74962	-0.80704	-1.59959	-0.0144946
ENSMUSG00000021550	70153	2210016F16Rik	protein_coding	solute carrier family 4, sodium bicarbonate cotransporter, member 7 [Source:MGI Symbol;Acc:MGI:2443878]	0.0461873	1.25151	0.323675	0.00581023	0.64154
ENSMUSG00000048949	NA	Gm6206	processed_pseudogene	translocase of outer mitochondrial membrane 7 [Source:MGI Symbol;Acc:MGI:1913419]	0.0462863	1.53939	0.622355	0.0108769	1.23383
ENSMUSG00000070476	71532	Fam217b	protein_coding	predicted gene 14276 [Source:MGI Symbol;Acc:MGI:3701955]	0.0463054	1.36602	0.449983	0.00782315	0.892143
ENSMUSG00000034247	353047	Plekhm1	protein_coding	LSM14A mRNA processing body assembly factor [Source:MGI Symbol;Acc:MGI:1914320]	0.0463433	-1.22016	-0.287064	-0.56919	-0.00493866
ENSMUSG00000066568	67070	Lsm14a	protein_coding	oxidation resistance 1 [Source:MGI Symbol;Acc:MGI:2179326]	0.0463573	1.17614	0.234057	0.00401104	0.464102
ENSMUSG00000022307	170719	Oxr1	protein_coding	pleckstrin homology domain containing, family M (with RUN domain) member 1 [Source:MGI Symbol;Acc:MGI:2443207]	0.0463813	1.15045	0.202198	0.00344195	0.400953
ENSMUSG00000083558	NA	Gm12896	processed_pseudogene	ribonuclease/angiogenin inhibitor 1 [Source:MGI Symbol;Acc:MGI:1195456]	0.0463873	-1.39638	-0.481697	-0.955208	-0.00818595
ENSMUSG00000038650	107702	Rnh1	protein_coding	predicted pseudogene 6206 [Source:MGI Symbol;Acc:MGI:3644890]	0.0464167	-1.12908	-0.175148	-0.347343	-0.00295178
ENSMUSG00000028998	66169	Tomm7	protein_coding	family with sequence similarity 217, member B [Source:MGI Symbol;Acc:MGI:1918782]	0.0464271	1.16582	0.221338	0.00371925	0.438957
ENSMUSG00000082163	NA	Gm14276	processed_pseudogene	predicted gene 12896 [Source:MGI Symbol;Acc:MGI:3650312]	0.0464429	-1.4248	-0.510759	-1.01297	-0.00854406
ENSMUSG00000016831	268741	Tox4	protein_coding	insulin-like growth factor I receptor [Source:MGI Symbol;Acc:MGI:96433]	0.0465624	-1.19124	-0.25246	-0.500841	-0.00407915
ENSMUSG00000000711	19344	Rab5b	protein_coding	Wiskott-Aldrich syndrome-like (human) [Source:MGI Symbol;Acc:MGI:1920428]	0.0466215	-1.14891	-0.200265	-0.397351	-0.00317932
ENSMUSG00000029684	73178	Wasl	protein_coding	RAB5B, member RAS oncogene family [Source:MGI Symbol;Acc:MGI:105938]	0.0466232	1.19837	0.261075	0.0041426	0.518007
ENSMUSG00000005533	16001	Igf1r	protein_coding	ubiquitin specific peptidase 16 [Source:MGI Symbol;Acc:MGI:1921362]	0.046654	-1.26996	-0.344787	-0.684154	-0.00542025
ENSMUSG00000083737	NA	Prdx6-ps2	processed_pseudogene	peroxiredoxin 6 pseudogene 2 [Source:MGI Symbol;Acc:MGI:1203519]	0.0466541	1.66923	0.739184	0.0116199	1.46675
ENSMUSG00000019916	18451	P4ha1	protein_coding	predicted gene 9104 [Source:MGI Symbol;Acc:MGI:3645365]	0.0466858	-1.11419	-0.155995	-0.309561	-0.00242866
ENSMUSG00000025616	74112	Usp16	protein_coding	procollagen-proline, 2-oxoglutarate 4-dioxygenase (proline 4-hydroxylase), alpha 1 polypeptide [Source:MGI Symbol;Acc:MGI:97463]	0.0466866	1.12825	0.174083	0.00270959	0.345455
ENSMUSG00000061242	NA	Gm9104	processed_pseudogene	TOX high mobility group box family member 4 [Source:MGI Symbol;Acc:MGI:1915389]	0.0466913	1.56095	0.642423	0.00998496	1.27486
ENSMUSG00000020460	78294	Rps27a	protein_coding	SH3-binding domain glutamic acid-rich protein [Source:MGI Symbol;Acc:MGI:1354740]	0.0467439	1.18482	0.24467	0.00374146	0.485599
ENSMUSG00000002332	52585	Dhrs1	protein_coding	ribosomal protein S27A [Source:MGI Symbol;Acc:MGI:1925544]	0.046783	-1.14786	-0.198941	-0.394877	-0.00300515
ENSMUSG00000034845	84094	Plvap	protein_coding	stromal cell derived factor 4 [Source:MGI Symbol;Acc:MGI:108079]	0.046805	-1.19246	-0.253941	-0.504073	-0.00380936
ENSMUSG00000040666	50795	Sh3bgr	protein_coding	leucine-rich repeats and IQ motif containing 3 [Source:MGI Symbol;Acc:MGI:1921685]	0.0468134	1.22593	0.293873	0.00439659	0.58335
ENSMUSG00000028182	74435	Lrriq3	protein_coding	dehydrogenase/reductase (SDR family) member 1 [Source:MGI Symbol;Acc:MGI:1196314]	0.0468423	1.40683	0.492449	0.00729982	0.977598
ENSMUSG00000029076	20318	Sdf4	protein_coding	plasmalemma vesicle associated protein [Source:MGI Symbol;Acc:MGI:1890497]	0.0468515	-1.12379	-0.168366	-0.334243	-0.00248842
ENSMUSG00000046841	216197	Ckap4	protein_coding	cytoskeleton-associated protein 4 [Source:MGI Symbol;Acc:MGI:2444926]	0.0469136	1.17121	0.227996	0.00330231	0.45269
ENSMUSG00000033906	108672	Zdhhc15	protein_coding	zinc finger, DHHC domain containing 15 [Source:MGI Symbol;Acc:MGI:1915336]	0.0469924	-1.31034	-0.389936	-0.774371	-0.00550174
ENSMUSG00000063297	233271	Luzp2	protein_coding	leucine zipper protein 2 [Source:MGI Symbol;Acc:MGI:1889615]	0.047058	-1.25327	-0.325696	-0.646898	-0.00449393
ENSMUSG00000029718	18542	Pcolce	protein_coding	START domain containing 3 [Source:MGI Symbol;Acc:MGI:1929618]	0.0471386	-1.24288	-0.313692	-0.623176	-0.00420807
ENSMUSG00000018167	59045	Stard3	protein_coding	procollagen C-endopeptidase enhancer protein [Source:MGI Symbol;Acc:MGI:105099]	0.0471611	-1.15552	-0.208544	-0.414313	-0.00277534
ENSMUSG00000025759	72175	Mfsd8	protein_coding	major facilitator superfamily domain containing 8 [Source:MGI Symbol;Acc:MGI:1919425]	0.047213	-1.17158	-0.228451	-0.453919	-0.00298394
ENSMUSG00000062083	NA	Rpl13a-ps1	processed_pseudogene	ribosomal protein 13A, pseudogene 1 [Source:MGI Symbol;Acc:MGI:3648883]	0.0473289	1.34524	0.427868	0.00535364	0.850382
ENSMUSG00000066829	235050	Zfp810	protein_coding	zinc finger protein 810 [Source:MGI Symbol;Acc:MGI:2384563]	0.047342	-1.23755	-0.307489	-0.61115	-0.00382822
ENSMUSG00000000420	14423	Galnt1	protein_coding	polypeptide N-acetylgalactosaminyltransferase 1 [Source:MGI Symbol;Acc:MGI:894693]	0.0473511	1.13808	0.186603	0.00231516	0.370891
ENSMUSG00000039148	20227	Sart1	protein_coding	squamous cell carcinoma antigen recognized by T cells 1 [Source:MGI Symbol;Acc:MGI:1309453]	0.0474356	1.22049	0.287463	0.00345156	0.571474
ENSMUSG00000040688	213773	Tbl3	protein_coding	transducin (beta)-like 3 [Source:MGI Symbol;Acc:MGI:2384863]	0.0474774	-1.15924	-0.213173	-0.423829	-0.00251731
ENSMUSG00000024349	72512	Tmem173	protein_coding	transmembrane protein 173 [Source:MGI Symbol;Acc:MGI:1919762]	0.0475608	-1.22435	-0.292014	-0.580696	-0.00333311
ENSMUSG00000082186	NA	Gm12403	processed_pseudogene	predicted gene 12403 [Source:MGI Symbol;Acc:MGI:3650109]	0.0475621	-1.84649	-0.884786	-1.75948	-0.0100937
ENSMUSG00000053332	NA	Gas5	processed_transcript	tweety family member 2 [Source:MGI Symbol;Acc:MGI:2157091]	0.0476241	1.16457	0.219799	0.00244306	0.437155
ENSMUSG00000027207	69976	Galk2	protein_coding	growth arrest specific 5 [Source:MGI Symbol;Acc:MGI:95659]	0.0476336	-1.11101	-0.151869	-0.302057	-0.00168124
ENSMUSG00000050029	72065	Rap2c	protein_coding	galactokinase 2 [Source:MGI Symbol;Acc:MGI:1917226]	0.04765	1.19581	0.257987	0.00283592	0.513138
ENSMUSG00000034714	117160	Ttyh2	protein_coding	RAP2C, member of RAS oncogene family [Source:MGI Symbol;Acc:MGI:1919315]	0.047664	-1.19789	-0.260494	-0.518141	-0.0028463
ENSMUSG00000030753	72981	Thap12	protein_coding	ribosomal protein L36A [Source:MGI Symbol;Acc:MGI:1201789]	0.0477377	1.19308	0.254689	0.00269422	0.506683
ENSMUSG00000079435	19982	Rpl36a	protein_coding	THAP domain containing 12 [Source:MGI Symbol;Acc:MGI:1920231]	0.0477498	1.17513	0.23282	0.0024496	0.463191
ENSMUSG00000075486	66200	Commd6	protein_coding	glutaredoxin 5 [Source:MGI Symbol;Acc:MGI:1920296]	0.0478093	1.17108	0.22784	0.00233318	0.453347
ENSMUSG00000001482	23854	Def8	protein_coding	farnesyl diphosphate synthetase [Source:MGI Symbol;Acc:MGI:104888]	0.0478758	-1.19508	-0.257113	-0.511673	-0.00255232
ENSMUSG00000028088	14263	Fmo5	protein_coding	flavin containing monooxygenase 5 [Source:MGI Symbol;Acc:MGI:1310004]	0.0478909	1.3304	0.411863	0.00405912	0.819666
[truncated: 64 more rows]
