# Supplementary material for: Targeted ASO-mediated Atp1a2 knockdown in astrocytes reduces SOD1 aggregation and accelerates disease onset in mutant SOD1 mice
Source: PLoS One. 2023 Nov 28;18(11):e0294731. doi: 10.1371/journal.pone.0294731 (PMC10683999; doi:10.1371/journal.pone.0294731)
Supplement: S5 Table — 507 commonly differentially expressed genes between Atp1a2 ASO1 and ASO3 treatments as shown in Fig 7C. (XLSX) [file pone.0294731.s014.xlsx]

## Sheet: S5Table_Fig7C_ASO1&3overlay
S5 Table_Figure 7C. 507 genes overlap between Atp1a2 ASO1&3 treatments, SOD1*G93A primary mouse astrocytes
Ensembl_Stable IDs	external_gene_name	sod1_aso1-sod1_ctrl_P.Value	sod1_aso3-sod1_ctrl_P.Value
ENSMUSG00000007097	Atp1a2	2.75e-05	0.000114625
ENSMUSG00000029816	Gpnmb	0.000102564	2.66368e-06
ENSMUSG00000030621	Me3	0.000111173	0.0131902
ENSMUSG00000032261	Sh3bgrl2	0.000141477	0.00690137
ENSMUSG00000006567	Atp7b	0.000245198	0.0280072
ENSMUSG00000097068	Gm26760	0.000206659	0.00339796
ENSMUSG00000045594	Glb1	0.000391599	0.00171726
ENSMUSG00000020593	Lpin1	0.000375635	0.00176769
ENSMUSG00000025473	Adam8	0.000452543	0.010151
ENSMUSG00000018666	Cbx1	0.000484424	0.0241462
ENSMUSG00000035919	Bbs9	0.000513063	0.00357227
ENSMUSG00000034765	Dusp5	0.000746284	0.000581303
ENSMUSG00000036585	Fgf1	0.000687821	0.000791261
ENSMUSG00000028238	Atp6v0d2	0.00062867	0.0487307
ENSMUSG00000001300	Efnb2	0.000908249	9.47043e-05
ENSMUSG00000089917	Uckl1	0.000907025	0.00687195
ENSMUSG00000000594	Gm2a	0.00102745	0.00080504
ENSMUSG00000057880	Abat	0.00107047	0.0221353
ENSMUSG00000031750	Il34	0.00104233	0.00168603
ENSMUSG00000002881	Nab1	0.00120263	0.000372716
ENSMUSG00000046709	Mapk10	0.00123647	0.000204772
ENSMUSG00000030474	Siglece	0.00136264	0.00872285
ENSMUSG00000037890	Wdr19	0.00148056	0.00865141
ENSMUSG00000035206	Sppl2b	0.00155446	0.0091078
ENSMUSG00000047921	Trappc9	0.00161801	0.00374641
ENSMUSG00000047866	Lonp2	0.00171846	0.000551613
ENSMUSG00000023826	Prkn	0.00183572	0.000990582
ENSMUSG00000028430	Nol6	0.0019967	0.0180339
ENSMUSG00000063179	Pstk	0.00224791	0.00182353
ENSMUSG00000069515	Lyz1	0.00204418	0.0325777
ENSMUSG00000069727	Zfp975	0.00230805	0.0375647
ENSMUSG00000056515	Rab31	0.00225938	0.000303398
ENSMUSG00000031253	Srpx2	0.00227503	0.00737504
ENSMUSG00000020205	Phlda1	0.00223613	0.00134288
ENSMUSG00000020717	Pecam1	0.00224476	0.00432151
ENSMUSG00000097431	Gm26782	0.00227257	0.00492289
ENSMUSG00000098274	Rpl24	0.00229931	0.00371363
ENSMUSG00000046341	Gm11223	0.00234605	0.00323176
ENSMUSG00000026880	Stom	0.00250863	0.00679315
ENSMUSG00000029415	Sdad1	0.00248252	0.034969
ENSMUSG00000020319	Wdpcp	0.00282578	0.0253054
ENSMUSG00000083449	Gm13487	0.00278929	0.000983245
ENSMUSG00000039081	Zfp503	0.00271272	0.00725081
ENSMUSG00000031508	Ankrd10	0.00267184	0.0150392
ENSMUSG00000000148	Brat1	0.00276953	0.0232869
ENSMUSG00000051379	Flrt3	0.00283848	0.000769118
ENSMUSG00000069516	Lyz2	0.00286483	0.0283843
ENSMUSG00000033777	Tlr13	0.00289516	0.00588448
ENSMUSG00000059336	Slc14a1	0.00315169	0.0136414
ENSMUSG00000022517	Mgrn1	0.00323623	0.00116737
ENSMUSG00000030189	Ybx3	0.00334014	0.000307687
ENSMUSG00000028033	Kcnq5	0.00332953	0.0345475
ENSMUSG00000051864	Tbc1d22a	0.00338075	0.0329226
ENSMUSG00000027832	Ptx3	0.00346737	0.0181625
ENSMUSG00000020037	Rfx4	0.00358523	0.00225335
ENSMUSG00000082826	Mif-ps3	0.00359906	0.0060871
ENSMUSG00000047368	Abhd17b	0.00359601	0.0198995
ENSMUSG00000020250	Txnrd1	0.00362145	0.0416855
ENSMUSG00000081378	Rps13-ps4	0.00378463	0.0453838
ENSMUSG00000034022	Cpsf1	0.00376638	0.00218461
ENSMUSG00000029167	Ppargc1a	0.00392767	0.000356881
ENSMUSG00000031756	Cenpn	0.00413042	0.022397
ENSMUSG00000072940	Gm10443	0.0042352	0.00429716
ENSMUSG00000059159	Gm8129	0.00421705	0.00151995
ENSMUSG00000004105	Angptl2	0.00424435	0.00563053
ENSMUSG00000029263	Pigg	0.00422541	0.0144134
ENSMUSG00000055991	Zkscan5	0.00431749	0.00972356
ENSMUSG00000021556	Golm1	0.00435694	0.000589817
ENSMUSG00000038459	Abhd17c	0.00485329	0.00303466
ENSMUSG00000027655	Dhx35	0.00514871	0.00559079
ENSMUSG00000040848	Sft2d2	0.00509944	0.0152936
ENSMUSG00000030235	Slco1c1	0.00534308	0.000443103
ENSMUSG00000038374	Rbm8a	0.0053072	0.0067012
ENSMUSG00000031939	Taf1d	0.00531068	0.00648926
ENSMUSG00000031902	Nfatc3	0.00526998	0.00791292
ENSMUSG00000042751	Nmnat2	0.00546014	0.0103658
ENSMUSG00000024067	Dpy30	0.00553834	0.0423149
ENSMUSG00000042628	Zfyve1	0.00561069	0.0142039
ENSMUSG00000055932	Fto	0.0056195	0.00854803
ENSMUSG00000095115	Itpripl2	0.00572996	0.000483986
ENSMUSG00000035367	Rmi1	0.00590184	0.0434302
ENSMUSG00000060739	Nsa2	0.00581951	0.022614
ENSMUSG00000032575	Manf	0.00587054	0.0384098
ENSMUSG00000030986	Dhx32	0.00589265	0.048024
ENSMUSG00000001403	Ube2c	0.00603538	0.012161
ENSMUSG00000035776	Cd99l2	0.00616299	0.00872302
ENSMUSG00000081331	Gm15151	0.00613576	0.00203803
ENSMUSG00000042997	Nhlrc3	0.00606006	0.00420657
ENSMUSG00000041483	Zfp281	0.00626687	0.000128897
ENSMUSG00000067351	Rps15a-ps2	0.00641503	0.0162381
ENSMUSG00000053279	Aldh1a1	0.00657006	0.00318466
ENSMUSG00000031539	Ap3m2	0.00667854	0.0108188
ENSMUSG00000066626	Gm5121	0.00691049	0.0139901
ENSMUSG00000037573	Tob1	0.00697273	0.00499038
ENSMUSG00000018379	Srsf1	0.00696914	0.000300577
ENSMUSG00000042671	Rgs8	0.00693678	0.0480624
ENSMUSG00000014907	Naf1	0.00708091	0.0292541
ENSMUSG00000053333	Dis3l2	0.00704086	0.0242616
ENSMUSG00000063787	Chchd1	0.00810562	0.018323
ENSMUSG00000024190	Dusp1	0.00786557	0.00514981
ENSMUSG00000051495	Irf2bp2	0.00751242	0.00822715
ENSMUSG00000063172	Hspb11	0.00817839	0.00353345
ENSMUSG00000025159	Mms19	0.00820719	0.00204197
ENSMUSG00000057193	Slc44a2	0.00761176	0.00026916
ENSMUSG00000020777	Acox1	0.00802615	0.0168408
ENSMUSG00000034192	Lsm3	0.00735163	0.0446022
ENSMUSG00000027340	Slc23a2	0.00776906	0.0179735
ENSMUSG00000004988	Fxyd4	0.00716973	0.013992
ENSMUSG00000057123	Gja5	0.00805106	0.0220614
ENSMUSG00000027546	Atp9a	0.00775705	0.0305357
ENSMUSG00000045624	Esf1	0.007244	0.00116015
ENSMUSG00000026249	Serpine2	0.00764766	0.00288758
ENSMUSG00000026580	Selp	0.00822925	0.0272827
ENSMUSG00000045273	Cenph	0.00795726	0.00358247
ENSMUSG00000074656	Eif2s2	0.00767435	0.00293589
ENSMUSG00000071604	Fam189a2	0.00837646	0.0113034
ENSMUSG00000021932	Rnaseh2b	0.00870251	0.044564
ENSMUSG00000066068	Gm13611	0.00872531	0.00702487
ENSMUSG00000029553	Tfec	0.00864161	0.0149778
ENSMUSG00000014075	Tctex1d2	0.00895065	0.0314328
ENSMUSG00000041945	Mfsd9	0.00904634	0.00320694
ENSMUSG00000081406	Rps6-ps4	0.00909776	0.010334
ENSMUSG00000025213	Kazald1	0.00920118	0.0268824
ENSMUSG00000083621	Gm14586	0.0092321	0.00922083
ENSMUSG00000032459	Mrps22	0.00933402	0.0273976
ENSMUSG00000063887	Nlgn1	0.00934393	0.0163633
ENSMUSG00000031922	Cep57	0.00938096	0.0433498
ENSMUSG00000000538	Tom1l2	0.00940312	0.00664361
ENSMUSG00000097697	4833412C05Rik	0.00948501	0.00340344
ENSMUSG00000071253	Slc25a16	0.00973301	0.0092339
ENSMUSG00000066357	Wdr6	0.00973031	0.0188218
ENSMUSG00000001025	S100a6	0.0101782	0.0233902
ENSMUSG00000027634	Ndrg3	0.0101304	0.0011455
ENSMUSG00000031479	Vps36	0.0102728	0.00431917
ENSMUSG00000027306	Nusap1	0.0103253	0.0394241
ENSMUSG00000071041	Impdh2-ps	0.0101405	0.013009
ENSMUSG00000031979	Cog2	0.0102454	0.00957275
ENSMUSG00000026181	Ppm1f	0.0102225	0.0104143
ENSMUSG00000090460	Gm17511	0.010012	0.00129237
ENSMUSG00000033885	Pxk	0.00998902	0.0174385
ENSMUSG00000033184	Tmed7	0.0103928	0.000117638
ENSMUSG00000054717	Hmgb2	0.0107599	0.0253554
ENSMUSG00000030188	Magohb	0.0108556	0.0345538
ENSMUSG00000075266	Cenpw	0.0111484	0.0110258
ENSMUSG00000023087	Noct	0.0111771	0.00246552
ENSMUSG00000051359	Ncald	0.0115336	6.58468e-06
ENSMUSG00000040028	Elavl1	0.0115811	0.00087415
ENSMUSG00000079065	BC005561	0.01154	0.0263492
ENSMUSG00000045691	Thtpa	0.0115782	0.0450021
ENSMUSG00000040128	Pnrc1	0.0114363	0.000605099
ENSMUSG00000087213	2810408I11Rik	0.0118167	0.0217083
ENSMUSG00000051675	Trim32	0.0120399	0.0148506
ENSMUSG00000098234	Snhg6	0.0121807	0.0131428
ENSMUSG00000031753	Cog4	0.0123814	0.000340287
ENSMUSG00000049411	Tmem241	0.0122324	0.0189248
ENSMUSG00000095041	AC149090.1	0.0123219	0.000718216
ENSMUSG00000058818	Pirb	0.0122175	0.00433733
ENSMUSG00000045414	1190002N15Rik	0.0126093	0.00595476
ENSMUSG00000073609	D2hgdh	0.0126329	0.0436351
ENSMUSG00000029019	Nppb	0.0134976	0.00493054
ENSMUSG00000052459	Atp6v1a	0.0130598	0.0122664
ENSMUSG00000030521	Mphosph10	0.0127155	0.0170955
ENSMUSG00000047539	Fbxo28	0.0128171	0.0194024
ENSMUSG00000031099	Smarca1	0.0129732	0.00207081
ENSMUSG00000084874	Gm12906	0.0129945	0.0403803
ENSMUSG00000022214	Dcaf11	0.0132215	0.000688043
ENSMUSG00000094344	Gm11942	0.0133256	0.00146333
ENSMUSG00000030083	Abtb1	0.0128972	0.00245931
ENSMUSG00000031986	Sprtn	0.0132693	0.00829541
ENSMUSG00000000290	Itgb2	0.0137135	0.00869168
ENSMUSG00000040204	Pclaf	0.0136636	0.0102848
ENSMUSG00000001260	Gabrg1	0.0138419	0.043073
ENSMUSG00000025855	Prkar1b	0.0138721	0.0342164
ENSMUSG00000022665	Ccdc80	0.01361	0.00374577
ENSMUSG00000025044	Msr1	0.0139311	0.0276539
ENSMUSG00000054939	Zfp174	0.0139865	0.027013
ENSMUSG00000039367	Sec24c	0.0139828	0.0130606
ENSMUSG00000101013	A630072M18Rik	0.0140308	0.0317118
ENSMUSG00000025794	Rpl14	0.0162887	0.0312293
ENSMUSG00000018999	Slc35b4	0.0147745	0.0417192
ENSMUSG00000020180	Snrpd3	0.0157937	0.0142188
ENSMUSG00000021431	Snrnp48	0.0161741	0.0151975
ENSMUSG00000021720	Rnf180	0.0153825	0.00470766
ENSMUSG00000025290	Rps24	0.0168447	0.0153641
ENSMUSG00000025791	Pgm1	0.0142268	0.0317852
ENSMUSG00000026554	Dcaf8	0.0167326	0.0395526
ENSMUSG00000029309	Sparcl1	0.0155125	0.00165256
ENSMUSG00000031893	Tsnaxip1	0.0163239	0.0321734
ENSMUSG00000034118	Tpst1	0.016081	0.0309501
ENSMUSG00000038074	Fkbp14	0.0162438	0.0418216
ENSMUSG00000042496	Prdm10	0.015595	0.0233598
ENSMUSG00000046844	Vat1l	0.0167465	0.0219484
ENSMUSG00000071855	Ccdc112	0.0157437	0.00144832
ENSMUSG00000073676	Hspe1	0.0156846	0.0441186
ENSMUSG00000090150	Acad11	0.0141487	0.0272218
ENSMUSG00000091625	Lsm5	0.0162326	0.0166694
ENSMUSG00000022887	Masp1	0.0173012	0.0169272
ENSMUSG00000028367	Txn1	0.0172556	0.0387602
ENSMUSG00000041840	Haus1	0.0152317	0.0342791
ENSMUSG00000025184	R3hcc1l	0.0159952	0.000466208
ENSMUSG00000001763	Tspan33	0.0172413	0.0380588
ENSMUSG00000043831	Lysmd4	0.0170949	0.0126832
ENSMUSG00000048814	Lonrf2	0.0159716	0.0416187
ENSMUSG00000034641	Cd300ld	0.0150995	0.035367
ENSMUSG00000000355	Mcts1	0.0148628	0.0106127
ENSMUSG00000024205	Rpl36-ps2	0.015044	0.0259015
ENSMUSG00000017412	Cacnb4	0.0164377	8.06375e-05
ENSMUSG00000029501	Ankle2	0.0163093	0.00408887
ENSMUSG00000066457	S100a11-ps	0.0159092	0.000667922
ENSMUSG00000021936	Mapk8	0.0154531	0.0359413
ENSMUSG00000028139	Riiad1	0.0172886	0.000925766
ENSMUSG00000028159	Dapp1	0.0153232	0.0191831
ENSMUSG00000042078	Svop	0.0167975	0.00460582
ENSMUSG00000034032	Rpap1	0.0171073	0.00639597
ENSMUSG00000039676	Capsl	0.0149967	0.0185458
ENSMUSG00000024502	Jakmip2	0.0166002	0.026293
ENSMUSG00000020954	Strn3	0.0146274	0.00127494
ENSMUSG00000027281	Slx4ip	0.0143591	0.0248704
ENSMUSG00000047562	Mmp10	0.0167433	0.0444189
ENSMUSG00000058905	Gm10051	0.0170889	0.0125435
ENSMUSG00000024425	Ndfip1	0.0169985	0.000946177
ENSMUSG00000046598	Bdh1	0.0159201	0.0132661
ENSMUSG00000014077	Chp1	0.0156896	0.0407195
ENSMUSG00000026923	Notch1	0.0158946	0.00463555
ENSMUSG00000050299	Gm9843	0.0154141	0.00361165
ENSMUSG00000033105	Lss	0.01556	0.00395265
ENSMUSG00000007783	Cpt1c	0.0169438	0.000229996
ENSMUSG00000085663	Gm15718	0.0176698	0.0115402
ENSMUSG00000079260	Tmppe	0.0176487	0.000472019
ENSMUSG00000056427	Slit3	0.0176666	0.0016658
ENSMUSG00000031520	Vegfc	0.0178764	0.0208317
ENSMUSG00000016239	Lonrf3	0.0178148	0.0297816
ENSMUSG00000063975	Slco1a5	0.0179851	0.0210038
ENSMUSG00000020358	Hnrnpab	0.0183352	0.00562994
ENSMUSG00000041471	Shld2	0.0184292	0.0145372
ENSMUSG00000039910	Cited2	0.0187967	0.000280732
ENSMUSG00000001158	Snrnp27	0.018773	0.018099
ENSMUSG00000047603	Zfp235	0.0189131	0.0378961
ENSMUSG00000036564	Ndrg4	0.0190605	0.00203401
ENSMUSG00000025871	4833439L19Rik	0.0190677	0.0400851
ENSMUSG00000049097	Ankrd34a	0.0191638	0.0107475
ENSMUSG00000063063	Ctnna2	0.0194142	0.0196041
ENSMUSG00000021365	Nedd9	0.0193832	0.0281155
ENSMUSG00000033790	Tubgcp5	0.0200266	0.0185623
ENSMUSG00000015672	Mrpl32	0.0197638	0.045492
ENSMUSG00000020484	Xbp1	0.0200377	0.0221778
ENSMUSG00000050534	Htr5b	0.020093	0.0461712
ENSMUSG00000020044	Timp3	0.0196766	0.0051927
ENSMUSG00000003923	Tfam	0.0198986	0.0234558
ENSMUSG00000034247	Plekhm1	0.0196628	0.0463433
ENSMUSG00000032788	Pdxk	0.0198517	0.0103594
ENSMUSG00000024740	Ddb1	0.0203111	0.0198374
ENSMUSG00000039630	Hnrnpu	0.0204018	0.0010274
ENSMUSG00000002416	Ndufb2	0.0208303	0.0221934
ENSMUSG00000032384	Csnk1g1	0.0213566	0.0245564
ENSMUSG00000041959	S100a10	0.0208487	0.0413168
ENSMUSG00000045826	Ptprcap	0.0213733	7.25676e-05
ENSMUSG00000039103	Nexn	0.021504	0.00121967
ENSMUSG00000007411	Mark3	0.0211543	0.0114334
ENSMUSG00000044155	Lsm8	0.0214629	0.0057979
ENSMUSG00000037426	Depdc5	0.0211611	0.0289382
ENSMUSG00000087395	Gm12705	0.0214639	0.0180378
ENSMUSG00000002477	Snrpd1	0.0218835	0.0390551
ENSMUSG00000032281	Acsbg1	0.0218776	0.000905371
ENSMUSG00000074579	Lekr1	0.0215988	0.0243258
ENSMUSG00000005951	Shpk	0.021663	0.0430193
ENSMUSG00000064317	Gm10146	0.02201	0.000820731
ENSMUSG00000024130	Abca3	0.0219874	0.0215083
ENSMUSG00000025134	Alyref	0.0222813	0.0274092
ENSMUSG00000083705	Gm8624	0.0222384	0.00108998
ENSMUSG00000031012	Cask	0.02243	0.0379623
ENSMUSG00000034714	Ttyh2	0.0225844	0.047664
ENSMUSG00000066551	Hmgb1	0.0232674	0.0461432
ENSMUSG00000001707	Eef1e1	0.022893	0.0365926
ENSMUSG00000050926	Dcaf12l2	0.0227455	0.0309971
ENSMUSG00000021731	Mrps30	0.0232943	4.94183e-05
ENSMUSG00000042198	Chchd7	0.0231696	0.00342964
ENSMUSG00000024286	Ccny	0.023269	0.000590898
ENSMUSG00000028793	Rnf19b	0.0233499	0.0058164
ENSMUSG00000073640	Rpl27-ps3	0.0235012	0.00435427
ENSMUSG00000039156	Stim2	0.023557	0.0136812
ENSMUSG00000046480	Scn4b	0.0240097	0.048884
ENSMUSG00000052504	Epha3	0.0237278	0.0238247
ENSMUSG00000022558	Mroh1	0.0240955	0.0157545
ENSMUSG00000055745	Rtl6	0.0239628	0.0101113
ENSMUSG00000021707	Dhfr	0.0236522	0.03146
ENSMUSG00000073647	Gm10557	0.0237451	0.0329515
ENSMUSG00000039361	Picalm	0.0242134	0.000216484
ENSMUSG00000005360	Slc1a3	0.0248009	0.00333283
ENSMUSG00000023885	Thbs2	0.024933	0.0286844
ENSMUSG00000028234	Rps20	0.0250816	0.0318242
ENSMUSG00000079641	Rpl39	0.0250198	0.0296421
ENSMUSG00000055652	Klhl25	0.0244188	0.033924
ENSMUSG00000029763	Exoc4	0.0245595	0.00452162
ENSMUSG00000096086	Gm4761	0.024517	0.00631438
ENSMUSG00000029998	Pcyox1	0.0249965	0.0080786
ENSMUSG00000028381	Ugcg	0.0249206	0.00178885
ENSMUSG00000029086	Prom1	0.0254183	0.0111558
ENSMUSG00000026679	Enkur	0.0260222	0.00891585
ENSMUSG00000037815	Ctnna1	0.0256894	0.0277856
ENSMUSG00000024083	Pja2	0.0257151	0.0135529
ENSMUSG00000062526	Mppe1	0.0255049	0.0381451
ENSMUSG00000028261	Ndufaf4	0.0261193	0.0219032
ENSMUSG00000007812	Zfp655	0.0262876	0.0496615
ENSMUSG00000017756	Slc12a7	0.0263807	0.0118717
ENSMUSG00000071528	Usmg5	0.0266873	0.00379789
ENSMUSG00000074800	Gm4149	0.026889	0.00434916
ENSMUSG00000009090	Ap1b1	0.0268766	0.0134967
ENSMUSG00000071415	Rpl23	0.0271543	0.03724
ENSMUSG00000083992	Gm11478	0.0271643	0.0150131
ENSMUSG00000021038	Vipas39	0.0271194	0.0163238
ENSMUSG00000036572	Upf3b	0.027485	0.018235
ENSMUSG00000082361	Btc	0.0276069	0.00889049
ENSMUSG00000000568	Hnrnpd	0.0275433	0.00384043
ENSMUSG00000097789	Gm2115	0.0278752	0.0134031
ENSMUSG00000031673	Cdh11	0.028014	0.0376595
ENSMUSG00000023036	Pcdhgc4	0.0280772	0.010304
ENSMUSG00000026228	Htr2b	0.0282128	0.039476
ENSMUSG00000081926	Gm15536	0.0282123	0.0331383
ENSMUSG00000028693	Nasp	0.0281691	0.0314592
ENSMUSG00000043419	Rnf227	0.0284594	0.0453044
ENSMUSG00000075486	Commd6	0.028392	0.0478093
ENSMUSG00000097928	Gm26578	0.0287581	0.00957298
ENSMUSG00000005779	Psmb4	0.0289829	0.0438676
ENSMUSG00000038507	Parp12	0.0292869	0.0254566
ENSMUSG00000087412	Gm15501	0.0292945	0.00824782
ENSMUSG00000039155	Cdh26	0.0292657	0.0247023
ENSMUSG00000050064	Zfp697	0.029451	0.00571893
ENSMUSG00000020003	Pex7	0.0290745	0.00501121
ENSMUSG00000028549	Itgb3bp	0.0295586	0.0164618
ENSMUSG00000021900	Btd	0.0296431	0.0010424
ENSMUSG00000058546	Rpl23a	0.0300254	0.0273372
ENSMUSG00000022750	Klhl22	0.02979	0.000501552
ENSMUSG00000075229	Ccdc58	0.0299609	0.0167596
ENSMUSG00000081434	Gm14165	0.0300013	0.0177125
ENSMUSG00000015095	Fbxw5	0.0301078	0.00340675
ENSMUSG00000056952	Tatdn2	0.0329812	0.00841154
ENSMUSG00000000693	Loxl3	0.0313929	0.02003
ENSMUSG00000021196	Pfkp	0.0316477	0.00509362
ENSMUSG00000027411	Vps16	0.0328903	0.000682763
ENSMUSG00000031004	Mki67	0.031838	0.0111259
ENSMUSG00000035873	Pawr	0.0325001	0.00503392
ENSMUSG00000024430	Cabyr	0.032775	0.0119019
ENSMUSG00000037152	Ndufc1	0.0321709	0.0129275
ENSMUSG00000030447	Cyfip1	0.0322267	0.0401509
ENSMUSG00000033059	Pygb	0.0326015	0.00602957
ENSMUSG00000034349	Smc4	0.0315942	0.0102675
ENSMUSG00000040751	Lat2	0.0312909	0.0332641
ENSMUSG00000052253	Zfp622	0.0324394	0.0419006
ENSMUSG00000085687	Gm16153	0.0326457	0.0273908
ENSMUSG00000031969	Acad8	0.031515	0.0263313
ENSMUSG00000004730	Adgre1	0.0308315	0.0449046
ENSMUSG00000038147	Cd84	0.032682	0.0173693
ENSMUSG00000086583	Gm15500	0.0308336	0.00647594
ENSMUSG00000049130	C5ar1	0.0310379	0.0372403
ENSMUSG00000019861	Gopc	0.0305777	0.00188366
ENSMUSG00000038987	Cfap157	0.0322282	0.013268
ENSMUSG00000025474	Tubgcp2	0.0313897	0.00575072
ENSMUSG00000033732	Sf3b3	0.0329414	0.0348149
ENSMUSG00000038384	Setd1b	0.0317325	0.0227084
ENSMUSG00000020460	Rps27a	0.0334475	0.0467439
ENSMUSG00000025362	Rps26	0.0348086	0.0212169
ENSMUSG00000050195	Scd4	0.0341381	0.0149526
ENSMUSG00000070394	Tmem256	0.0336989	0.023826
ENSMUSG00000032531	Amotl2	0.0334282	0.0266045
ENSMUSG00000038722	Bud31	0.0336396	0.0154889
ENSMUSG00000078162	Gm2574	0.0343088	0.00925003
ENSMUSG00000004267	Eno2	0.0340723	0.0123986
ENSMUSG00000024347	Psd2	0.0344447	0.0277692
ENSMUSG00000047187	Rab2a	0.0343962	0.00487316
ENSMUSG00000059447	Hadhb	0.0345736	0.0216037
ENSMUSG00000058064	Gm10036	0.0348088	0.0379948
ENSMUSG00000031197	Vbp1	0.0340777	0.00825367
ENSMUSG00000001630	Stk38l	0.0334147	0.0298734
ENSMUSG00000019359	Gdpd2	0.0342859	0.000997786
ENSMUSG00000028364	Tnc	0.0333814	0.0166685
ENSMUSG00000030323	Ift122	0.0340567	0.0232106
ENSMUSG00000032612	Usp4	0.0339734	0.0144297
ENSMUSG00000021067	Sav1	0.0346045	0.00127761
ENSMUSG00000039542	Ncam1	0.0340176	0.00174009
ENSMUSG00000090935	Synj2bp	0.034775	0.04269
ENSMUSG00000058603	Rpl28-ps1	0.0339061	0.00568014
ENSMUSG00000032192	Gnb5	0.0344986	0.0358881
ENSMUSG00000036955	Kif1bp	0.0364179	0.000658037
ENSMUSG00000024900	Cpt1a	0.0366373	0.00707625
ENSMUSG00000044768	D1Ertd622e	0.0364824	0.0130961
ENSMUSG00000033543	Gtf2a2	0.035672	0.00658332
ENSMUSG00000030878	Cdr2	0.0363845	0.0325832
ENSMUSG00000026439	Rbbp5	0.0357552	0.0347697
ENSMUSG00000021577	Sdha	0.0360678	0.000655448
ENSMUSG00000079658	Eloc	0.0358546	0.0196857
ENSMUSG00000024902	Mrpl11	0.0365895	0.0228473
ENSMUSG00000028907	Utp11	0.0365942	0.0165715
ENSMUSG00000043415	Otud1	0.0353433	0.00073259
ENSMUSG00000047766	Lrrc49	0.0363721	0.0422748
ENSMUSG00000055093	Gm8430	0.0351198	0.00266381
ENSMUSG00000037012	Hk1	0.036167	0.0119191
ENSMUSG00000032633	Flcn	0.0361517	0.00361514
ENSMUSG00000061848	Gm5805	0.035805	0.0434313
ENSMUSG00000079139	Gm4204	0.0361771	0.00146925
ENSMUSG00000071793	2610005L07Rik	0.035106	0.028022
ENSMUSG00000060419	Rps16-ps2	0.0364922	0.0108984
ENSMUSG00000030609	Aen	0.0373759	0.0111625
ENSMUSG00000064181	Rab3ip	0.0373345	0.00658249
ENSMUSG00000036661	Dennd3	0.0373905	0.0333295
ENSMUSG00000038712	Mindy1	0.0371237	0.029599
ENSMUSG00000013033	Adgrl1	0.0371147	0.0446343
ENSMUSG00000032855	Pkd1	0.0369758	0.0186039
ENSMUSG00000078193	Gm2000	0.0373083	0.0030223
ENSMUSG00000081715	Rps11-ps3	0.0376083	0.00824734
ENSMUSG00000028088	Fmo5	0.0386182	0.0478909
ENSMUSG00000023089	Ndufa5	0.03782	0.0137789
ENSMUSG00000049775	Tmsb4x	0.0380749	0.006716
ENSMUSG00000020458	Rtn4	0.0379864	0.00243306
ENSMUSG00000091537	Tma7	0.0381884	0.0366669
ENSMUSG00000042251	Pm20d1	0.0384248	0.00244206
ENSMUSG00000058638	Zfp110	0.0377926	0.00763914
ENSMUSG00000060019	Gm10073	0.0378577	0.0225791
ENSMUSG00000010453	Kansl3	0.0382007	0.0192961
ENSMUSG00000030647	Ndufc2	0.0389533	0.0276524
ENSMUSG00000061477	Rps7	0.0390717	0.0282856
ENSMUSG00000066392	Nrxn3	0.0397226	0.00272188
ENSMUSG00000001627	Ifrd1	0.0396632	0.000401241
ENSMUSG00000048416	Mlf1	0.0394359	0.0393238
ENSMUSG00000037197	Rbm17	0.0390336	0.0324909
ENSMUSG00000067870	Rpl31-ps8	0.0393864	0.00207263
ENSMUSG00000062083	Rpl13a-ps1	0.0399552	0.0473289
ENSMUSG00000083061	Gm12191	0.0404929	0.0051687
ENSMUSG00000026927	Entr1	0.0403493	0.0110854
ENSMUSG00000028599	Tnfrsf1b	0.0403606	0.04844
ENSMUSG00000054428	Atpif1	0.0404648	0.0410982
ENSMUSG00000032596	Uba7	0.040465	0.0426716
ENSMUSG00000052033	Pfdn4	0.0413672	0.0123843
ENSMUSG00000003032	Klf4	0.0443015	0.0370139
ENSMUSG00000019854	Reps1	0.042544	0.00552981
ENSMUSG00000027133	Nop10	0.0430711	0.0152614
ENSMUSG00000079941	Gm11273	0.0443938	0.0343321
ENSMUSG00000036975	Tmem177	0.0425143	0.000216967
ENSMUSG00000025759	Mfsd8	0.0438883	0.047213
ENSMUSG00000032097	Ddx6	0.0433978	0.018038
ENSMUSG00000028182	Lrriq3	0.0432481	0.0468423
ENSMUSG00000090124	Ugt1a7c	0.04375	0.0492429
ENSMUSG00000021520	Uqcrb	0.0429885	0.02185
ENSMUSG00000063297	Luzp2	0.0418281	0.047058
ENSMUSG00000014763	Fam120b	0.0440429	0.0156681
ENSMUSG00000001482	Def8	0.0420468	0.0478758
ENSMUSG00000030657	Xylt1	0.043906	0.0339596
ENSMUSG00000032002	Dcun1d5	0.0435675	0.00141144
ENSMUSG00000042444	Mindy2	0.0432388	0.0143191
ENSMUSG00000027968	Larp7	0.0443538	0.00932561
ENSMUSG00000029098	Acox3	0.044134	0.035624
ENSMUSG00000095597	Gm6472	0.0440184	0.00728104
ENSMUSG00000020483	Dynll2	0.042919	0.0172874
ENSMUSG00000032925	Itgbl1	0.0440218	0.0452526
ENSMUSG00000004364	Cul3	0.0428408	0.000779181
ENSMUSG00000006998	Psmd2	0.0441993	0.00694159
ENSMUSG00000048307	Ankrd46	0.042813	0.0123132
ENSMUSG00000046721	Rpl14-ps1	0.0428697	0.0226084
ENSMUSG00000007836	Hnrnpa0	0.0424446	0.000681118
ENSMUSG00000049882	Vcpkmt	0.0445602	0.00625056
ENSMUSG00000042712	Tceal9	0.0448374	0.0173036
ENSMUSG00000042350	Arel1	0.0446727	0.0322271
ENSMUSG00000038957	Edc3	0.0453756	0.015995
ENSMUSG00000041986	Elmod1	0.0450845	0.00580835
ENSMUSG00000027080	Med19	0.045338	0.0158078
ENSMUSG00000081094	Rpl19-ps11	0.0453535	0.0153422
ENSMUSG00000025025	Mxi1	0.0453543	3.77659e-05
ENSMUSG00000031299	Pdha1	0.0450064	0.00535622
ENSMUSG00000020946	Gosr2	0.045288	0.00135894
ENSMUSG00000031161	Hdac6	0.0459369	0.0122826
ENSMUSG00000038622	Med30	0.0461428	0.000322295
ENSMUSG00000055760	Gemin6	0.0478699	0.0387286
ENSMUSG00000009927	Rps25	0.0482438	0.00201995
ENSMUSG00000020608	Smc6	0.0484335	0.00557145
ENSMUSG00000022103	Gfra2	0.0491815	5.0336e-05
ENSMUSG00000024892	Pcx	0.0465075	0.0134454
ENSMUSG00000027804	Ppid	0.0489371	0.0491501
ENSMUSG00000028398	Dmac1	0.0483782	0.0455615
ENSMUSG00000031782	Coq9	0.0483225	0.0250898
ENSMUSG00000062997	Rpl35	0.0473648	0.00990015
ENSMUSG00000033629	Hacd3	0.0491565	0.00970527
ENSMUSG00000038533	Cbfa2t2	0.0478154	0.0429819
ENSMUSG00000006920	Ezh1	0.0473103	0.0114349
ENSMUSG00000080921	Rpl38-ps2	0.0476914	0.00560975
ENSMUSG00000024712	Rfk	0.046467	0.00238066
ENSMUSG00000039449	Prpf18	0.0470661	0.0146889
ENSMUSG00000040997	Abhd4	0.0484106	0.00293433
ENSMUSG00000042225	Ammecr1	0.0491257	0.0135334
ENSMUSG00000006715	Gmnn	0.0467733	0.0350606
ENSMUSG00000058099	Nfam1	0.0486579	0.00469513
ENSMUSG00000028173	Wls	0.0479405	0.00525572
ENSMUSG00000045031	Cetn4	0.0464867	0.0482096
ENSMUSG00000075700	Selenot	0.0476405	0.00809447
ENSMUSG00000079469	Pigb	0.0471433	0.00380635
ENSMUSG00000054871	Tmem158	0.0472684	0.00472676
ENSMUSG00000023030	Slc11a2	0.0491888	0.0125702
ENSMUSG00000031904	Slc7a6	0.0489763	0.0364103
ENSMUSG00000034445	Cyb561a3	0.0491136	0.00716928
ENSMUSG00000031290	Lrch2	0.0486134	0.00835611
ENSMUSG00000024665	Fads2	0.0488497	0.012888
ENSMUSG00000082163	Gm14276	0.0494244	0.0464429
ENSMUSG00000054733	Msra	0.0494929	0.00039632
ENSMUSG00000080848	Gm9385	0.0493828	0.0154644
ENSMUSG00000039485	Tspyl4	0.0493673	0.018755
ENSMUSG00000034993	Vat1	0.0498745	0.018095
ENSMUSG00000039148	Sart1	0.0498688	0.0474356
ENSMUSG00000050605	Zfp61	0.0499723	0.00888161
