# Supplementary material for: Targeted ASO-mediated Atp1a2 knockdown in astrocytes reduces SOD1 aggregation and accelerates disease onset in mutant SOD1 mice
Source: PLoS One. 2023 Nov 28;18(11):e0294731. doi: 10.1371/journal.pone.0294731 (PMC10683999; doi:10.1371/journal.pone.0294731)
Supplement: S6 Table — Corresponding to overlap with published datasets for mouse astrocytes as displayed in S8 Fig. (XLSX) [file pone.0294731.s015.xlsx]

## Sheet: S6 Table_S8Fig_LogFC&p-values
S6 Table_Supplementary Figure 8. LogFC and p-values, SOD1*G93A primary mouse astrocytes
				ASO1		ASO3
Ensembl_Stable IDs	Entrez Gene ID	Gene Name (Abbreviated)	Gene Name	sod1_aso1-sod1_ctrl_P.Value	sod1_aso1-sod1_ctrl_logFC	sod1_aso3-sod1_ctrl_P.Value	sod1_aso3-sod1_ctrl_logFC
ENSMUSG00000001025	20200	S100a6	S100 calcium binding protein A6 (calcyclin) [Source:MGI Symbol;Acc:MGI:1339467]	0.245606	0.0101782	0.231017	0.0233902
ENSMUSG00000027832	19288	Ptx3	pentraxin related gene [Source:MGI Symbol;Acc:MGI:104641]	0.505821	0.00346737	0.427144	0.0181625
ENSMUSG00000041959	20194	S100a10	S100 calcium binding protein A10 (calpactin) [Source:MGI Symbol;Acc:MGI:1339468]	0.241611	0.0208487	0.227881	0.0413168
ENSMUSG00000090124	394432	Ugt1a7c	UDP glucuronosyltransferase 1 family, polypeptide A7C [Source:MGI Symbol;Acc:MGI:3032636]	-0.526964	0.04375	-0.545493	0.0492429
ENSMUSG00000029086	19126	Prom1	prominin 1 [Source:MGI Symbol;Acc:MGI:1100886]	-0.295855	0.0254183	-0.369004	0.0111558
ENSMUSG00000028364	21923	Tnc	tenascin C [Source:MGI Symbol;Acc:MGI:101922]	-0.338448	0.0333814	-0.416415	0.0166685
