# Supplementary material for: Targeted ASO-mediated Atp1a2 knockdown in astrocytes reduces SOD1 aggregation and accelerates disease onset in mutant SOD1 mice
Source: PLoS One. 2023 Nov 28;18(11):e0294731. doi: 10.1371/journal.pone.0294731 (PMC10683999; doi:10.1371/journal.pone.0294731)
Supplement: S7 Table — (XLSX) [file pone.0294731.s016.xlsx]

## Sheet: S7Table_Fig.7D_upanddown-genes
S7 Table_Figure 7D. upregulated and downregulated-genes in response to Atp1a2 ASO1&3 treatment in SOD1*G93A primary mouse astrocytes
Term	Overlap	P-value	Up-/Down-regulated	Genes
RNA splicing, degradation and transport	29/132	2.19323e-07	Upregulated	RBM17;RBM8A;ALYREF;BUD31;SRSF1;HNRNPU;LSM5;MAGOHB;LSM3;LSM8;SART1;SNRPD1;SNRNP27;SNRPD3;ZFP622:DDX6;RPS7;HNRNPAB;ELAVL1;MRPL11;HNRNPD;RPS20;RPL39;RPS24;HNRNPA0;TOB1;UPF3B;GEMIN6;EIF2S2
Cytoplasmic ribosomal proteins	14/170	2.87871e-06	Upregulated	RPS7;RPL23;RPL23A;MRPL32;MRPL11;RPS26;RPS25;RPL14;RPL35;RPL24;RPS20;RPS27A;RPL39;RPS24
Non-alcoholic fatty liver disease (NAFLD)	7/151	0.00365698	Upregulated	XBP1;MAPK8;UQCRB;NDUFA5;NDUFB2;NDUFC2;NDUFC1
Selenocompound metabolism	3/50	0.0201333	Upregulated	TXNRD1;SELENOT;PSTK
Alzheimer's disease	6/175	0.0271122	Upregulated	UQCRB;NDUFA5;NDUFB2;NDUFC2;NDUFC1;RTN4
Thermogenesis	7/231	0.031809	Upregulated	NPPB;UQCRB;NDUFA5;NDUFAF4;NDUFB2;NDUFC2;NDUFC1
Electron transport chain, oxidative phosphorylation	6/103	0.0341512	Upregulated	UQCRB;NDUFA5;ATPIF1;NDUFB2;NDUFC2;NDUFC1
Huntington's disease	5/150	0.0398735	Upregulated	UQCRB;NDUFA5;NDUFB2;TFAM;NDUFC2;NDUFC1
alpha-Linolenic acid metabolism	3/25	0.00350104	Downregulated	FADS2;ACOX1;ACOX3
Fatty acid degradation	6/50	0.00427264	Downregulated	HADHB;CPT1A;ACOX1;ACSBG1;ACOX3;CPT1C
Biosynthesis of unsaturated fatty acids	5/32	0.00427264	Downregulated	FADS2;ACOX1;SCD4;ACOX3;HACD3
PPAR signaling pathway	7/85	0.0058965	Downregulated	FADS2;CPT1A;ACOX1;SCD4;ACSBG1;ACOX3;CPT1C
Citrate cycle (TCA cycle)	3/32	0.00708629	Downregulated	PDHA1;PCX;SDHA
Starch and sucrose metabolism	3/33	0.00772482	Downregulated	PYGB;PGM1;HK1
Glucagon signaling pathway	5/102	0.0087092	Downregulated	PYGB;CPT1A;PDHA1;CPT1C;PPARGC1A
Pyruvate metabolism	3/38	0.0114175	Downregulated	PDHA1;PCX;ME3
Adipocytokine signaling pathway	6/71	0.0123479	Downregulated	MAPK10;CPT1A;ACSBG1;TNFRSF1B;CPT1C;PPARGC1A
Alanine and aspartate metabolism	2/15	0.0143468	Downregulated	PCX;ABAT
Oxidative Damage	3/42	0.0149885	Downregulated	MAPK10;C5AR1;TNFRSF1B
Glucuronidation	2/16	0.0162642	Downregulated	PGM1;HK1
Glycolysis / Gluconeogenesis	6/67	0.0183494	Downregulated	PDHA1;PCX;ENO2;PGM1;PFKP;HK1
AMPK signaling pathway	5/126	0.0201744	Downregulated	CPT1A;SCD4;CPT1C;PPARGC1A;PFKP
Galactose metabolism	4/32	0.02513	Downregulated	GLB1;PGM1;PFKP;HK1
Ubiquitin mediated proteolysis	5/138	0.0284804	Downregulated	DDB1;PRKN;UBA7;MGRN1;TRIM32
Insulin signaling pathway	5/139	0.0292568	Downregulated	MAPK10;PYGB;PRKAR1B;PPARGC1A;HK1
GPCRs, Class B Secretin-like	2/22	0.0298298	Downregulated	ADGRE1;ADGRL1
Lysosome	7/124	0.0299565	Downregulated	MFSD8;AP3M2;GM2A;GLB1;SLC11A2;AP1B1;ATP6V0D2
Amino Acid metabolism	4/95	0.0301943	Downregulated	PDHA1;PCX;ALDH1A1;SDHA
Spinal Cord Injury	4/99	0.0343864	Downregulated	SELP;XYLT1;SLIT3;PIRB
GPI-anchor biosynthesis	2/25	0.0378184	Downregulated	PIGB;PIGG
Butanoate metabolism	2/27	0.0435448	Downregulated	BDH1;ABAT
Central carbon metabolism in cancer	3/64	0.0447099	Downregulated	PDHA1;PFKP;HK1
Insulin resistance	4/110	0.0475762	Downregulated	MAPK10;PYGB;CPT1A;PPARGC1A
Fatty acid elongation	2/29	0.0495698	Downregulated	HADHB;HACD3
Matrix metalloproteinases	2/29	0.0495698	Downregulated	TIMP3;MMP10
