# Supplementary material for: Targeted ASO-mediated Atp1a2 knockdown in astrocytes reduces SOD1 aggregation and accelerates disease onset in mutant SOD1 mice
Source: PLoS One. 2023 Nov 28;18(11):e0294731. doi: 10.1371/journal.pone.0294731 (PMC10683999; doi:10.1371/journal.pone.0294731)
Supplement: S8 Table — p<0.05: 581 upregulated and 559 downregulated genes corresponding to the volcano plot in Fig 8A. (XLSX) [file pone.0294731.s017.xlsx]

## Sheet: S8Table_Fig8A_ASO1vctrl,p<0.05
S8 Table_Figure 8A. ASO1 v ctrl, p<0.05, SOD1*G93A mouse spinal cord
Ensembl_Stable IDs	Entrez Gene ID	Gene Name (Abbreviation)	Gene Biotype	Gene Name	ASO1_50ug-LNA_50ug_P.Value	ASO1_50ug-LNA_50ug_linearFC	ASO1_50ug-LNA_50ug_logFC	ASO1_50ug-LNA_50ug_CI.L	ASO1_50ug-LNA_50ug_CI.R
ENSMUSG00000000001	14679	Gnai3	protein_coding	guanine nucleotide binding protein (G protein), alpha inhibiting 3 [Source:MGI Symbol;Acc:MGI:95773]	1.72143e-08	-1.05545	-0.0778566	-0.227374	0.0716611
ENSMUSG00000000028	12544	Cdc45	protein_coding	cell division cycle 45 [Source:MGI Symbol;Acc:MGI:1338073]	4.01826e-07	-1.15975	-0.213816	-0.585905	0.158273
ENSMUSG00000000031	NA	H19	lincRNA	H19, imprinted maternally expressed transcript [Source:MGI Symbol;Acc:MGI:95891]	3.36668e-05	1.23701	0.306861	-0.261187	0.87491
ENSMUSG00000000085	29871	Scmh1	protein_coding	sex comb on midleg homolog 1 [Source:MGI Symbol;Acc:MGI:1352762]	6.8399e-05	1.12127	0.165139	-0.0186842	0.348963
ENSMUSG00000000058	12390	Cav2	protein_coding	caveolin 2 [Source:MGI Symbol;Acc:MGI:107571]	7.33509e-05	-1.17017	-0.226717	-0.567483	0.114048
ENSMUSG00000000126	216795	Wnt9a	protein_coding	wingless-type MMTV integration site family, member 9A [Source:MGI Symbol;Acc:MGI:2446084]	9.10004e-05	1.53624	0.619398	-0.612505	1.8513
ENSMUSG00000000056	67608	Narf	protein_coding	nuclear prelamin A recognition factor [Source:MGI Symbol;Acc:MGI:1914858]	0.000109171	1.05275	0.0741686	-0.120443	0.268781
ENSMUSG00000000049	11818	Apoh	protein_coding	apolipoprotein H [Source:MGI Symbol;Acc:MGI:88058]	0.000126037	1.09716	0.133771	-0.26532	0.532862
ENSMUSG00000000088	12858	Cox5a	protein_coding	cytochrome c oxidase subunit 5A [Source:MGI Symbol;Acc:MGI:88474]	0.000139665	1.02569	0.0365919	-0.137162	0.210346
ENSMUSG00000000120	18053	Ngfr	protein_coding	nerve growth factor receptor (TNFR superfamily, member 16) [Source:MGI Symbol;Acc:MGI:97323]	0.000141939	1.06536	0.0913482	-0.542088	0.724785
ENSMUSG00000000125	22415	Wnt3	protein_coding	wingless-type MMTV integration site family, member 3 [Source:MGI Symbol;Acc:MGI:98955]	0.000157871	-1.02753	-0.0391819	-0.508797	0.430434
ENSMUSG00000000078	23849	Klf6	protein_coding	Kruppel-like factor 6 [Source:MGI Symbol;Acc:MGI:1346318]	0.000164139	1.00211	0.00303474	-0.206027	0.212097
ENSMUSG00000000127	14158	Fer	protein_coding	fer (fms/fps related) protein kinase [Source:MGI Symbol;Acc:MGI:105917]	0.000180092	1.03772	0.0534209	-0.170619	0.27746
ENSMUSG00000000131	74204	Xpo6	protein_coding	exportin 6 [Source:MGI Symbol;Acc:MGI:2429950]	0.000195366	-1.0462	-0.0651621	-0.221264	0.0909403
ENSMUSG00000000142	12006	Axin2	protein_coding	axin 2 [Source:MGI Symbol;Acc:MGI:1270862]	0.000230629	1.24541	0.316627	-0.0536505	0.686905
ENSMUSG00000000154	18400	Slc22a18	protein_coding	solute carrier family 22 (organic cation transporter), member 18 [Source:MGI Symbol;Acc:MGI:1336884]	0.000245511	1.15789	0.211501	-0.0745046	0.497507
ENSMUSG00000000149	14673	Gna12	protein_coding	guanine nucleotide binding protein, alpha 12 [Source:MGI Symbol;Acc:MGI:95767]	0.000265568	-1.04963	-0.0698766	-0.225249	0.0854963
ENSMUSG00000000134	209446	Tfe3	protein_coding	transcription factor E3 [Source:MGI Symbol;Acc:MGI:98511]	0.00027856	1.04804	0.0676963	-0.0882556	0.223648
ENSMUSG00000000167	72614	Pih1d2	protein_coding	PIH1 domain containing 2 [Source:MGI Symbol;Acc:MGI:1919864]	0.000281603	1.08899	0.12299	-0.190029	0.436009
ENSMUSG00000000148	231841	Brat1	protein_coding	BRCA1-associated ATM activator 1 [Source:MGI Symbol;Acc:MGI:1891679]	0.000290347	-1.01413	-0.0202401	-0.244344	0.203864
ENSMUSG00000000168	235339	Dlat	protein_coding	dihydrolipoamide S-acetyltransferase (E2 component of pyruvate dehydrogenase complex) [Source:MGI Symbol;Acc:MGI:2385311]	0.000333193	-1.07767	-0.10791	-0.257959	0.0421393
ENSMUSG00000000171	66925	Sdhd	protein_coding	succinate dehydrogenase complex, subunit D, integral membrane protein [Source:MGI Symbol;Acc:MGI:1914175]	0.000376842	1.03219	0.0457146	-0.0768316	0.168261
ENSMUSG00000000184	12444	Ccnd2	protein_coding	cyclin D2 [Source:MGI Symbol;Acc:MGI:88314]	0.000434305	-1.01882	-0.0268915	-0.381887	0.328104
ENSMUSG00000000194	277463	Gpr107	protein_coding	G protein-coupled receptor 107 [Source:MGI Symbol;Acc:MGI:2139054]	0.000437432	1.00274	0.00394689	-0.117805	0.125699
ENSMUSG00000000202	72014	Btbd17	protein_coding	BTB (POZ) domain containing 17 [Source:MGI Symbol;Acc:MGI:1919264]	0.000473879	1.14413	0.194257	-0.285056	0.67357
ENSMUSG00000000197	338370	Nalcn	protein_coding	sodium leak channel, non-selective [Source:MGI Symbol;Acc:MGI:2444306]	0.000477132	-1.01238	-0.0177498	-0.195003	0.159503
ENSMUSG00000000253	66355	Gmpr	protein_coding	guanosine monophosphate reductase [Source:MGI Symbol;Acc:MGI:1913605]	0.000562879	1.1285	0.17441	-0.0414385	0.390259
ENSMUSG00000000214	21823	Th	protein_coding	tyrosine hydroxylase [Source:MGI Symbol;Acc:MGI:98735]	0.000614446	1.2627	0.336512	-0.365365	1.03839
ENSMUSG00000000223	13497	Drp2	protein_coding	dystrophin related protein 2 [Source:MGI Symbol;Acc:MGI:107432]	0.000617488	1.07744	0.107603	-0.162752	0.377957
ENSMUSG00000000244	27027	Tspan32	protein_coding	tetraspanin 32 [Source:MGI Symbol;Acc:MGI:1350360]	0.000619236	1.03046	0.0432939	-0.436721	0.523308
ENSMUSG00000000263	14654	Glra1	protein_coding	glycine receptor, alpha 1 subunit [Source:MGI Symbol;Acc:MGI:95747]	0.000675969	1.04061	0.0574281	-0.191846	0.306702
ENSMUSG00000000275	217069	Trim25	protein_coding	tripartite motif-containing 25 [Source:MGI Symbol;Acc:MGI:102749]	0.000676647	1.03783	0.0535707	-0.225188	0.332329
ENSMUSG00000000266	23947	Mid2	protein_coding	midline 2 [Source:MGI Symbol;Acc:MGI:1344333]	0.000684454	-1.02755	-0.0392156	-0.2563	0.177869
ENSMUSG00000000276	56077	Dgke	protein_coding	diacylglycerol kinase, epsilon [Source:MGI Symbol;Acc:MGI:1889276]	0.000718167	-1.18014	-0.238962	-0.422422	-0.0555014
ENSMUSG00000000278	74617	Scpep1	protein_coding	serine carboxypeptidase 1 [Source:MGI Symbol;Acc:MGI:1921867]	0.000726668	-1.01419	-0.0203328	-0.246271	0.205606
ENSMUSG00000000282	17428	Mnt	protein_coding	max binding protein [Source:MGI Symbol;Acc:MGI:109150]	0.000756988	1.07167	0.099864	-0.0642695	0.263998
ENSMUSG00000000301	18618	Pemt	protein_coding	phosphatidylethanolamine N-methyltransferase [Source:MGI Symbol;Acc:MGI:104535]	0.000821752	1.13945	0.188337	-0.115817	0.492492
ENSMUSG00000000296	21987	Tpd52l1	protein_coding	tumor protein D52-like 1 [Source:MGI Symbol;Acc:MGI:1298386]	0.00084075	-1.04135	-0.058459	-0.240084	0.123166
ENSMUSG00000000295	69692	Hddc2	protein_coding	HD domain containing 2 [Source:MGI Symbol;Acc:MGI:1916942]	0.000868849	-1.01816	-0.0259628	-0.198035	0.146109
ENSMUSG00000000290	16414	Itgb2	protein_coding	integrin beta 2 [Source:MGI Symbol;Acc:MGI:96611]	0.000872942	-1.01551	-0.0221967	-0.304784	0.26039
ENSMUSG00000000305	12561	Cdh4	protein_coding	cadherin 4 [Source:MGI Symbol;Acc:MGI:99218]	0.000937704	1.0154	0.0220555	-0.232842	0.276952
ENSMUSG00000000339	66368	Rtca	protein_coding	RNA 3prime-terminal phosphate cyclase [Source:MGI Symbol;Acc:MGI:1913618]	0.00103166	-1.08633	-0.119461	-0.305982	0.0670599
ENSMUSG00000000340	13171	Dbt	protein_coding	dihydrolipoamide branched chain transacylase E2 [Source:MGI Symbol;Acc:MGI:105386]	0.00104469	-1.03823	-0.0541252	-0.299351	0.1911
ENSMUSG00000000325	11877	Arvcf	protein_coding	armadillo repeat gene deleted in velocardiofacial syndrome [Source:MGI Symbol;Acc:MGI:109620]	0.00106704	-1.03255	-0.046211	-0.261954	0.169532
ENSMUSG00000000326	12846	Comt	protein_coding	catechol-O-methyltransferase [Source:MGI Symbol;Acc:MGI:88470]	0.00108617	-1.00943	-0.0135422	-0.174815	0.147731
ENSMUSG00000000308	12716	Ckmt1	protein_coding	creatine kinase, mitochondrial 1, ubiquitous [Source:MGI Symbol;Acc:MGI:99441]	0.00108652	1.00797	0.0114532	-0.22105	0.243956
ENSMUSG00000000355	68995	Mcts1	protein_coding	malignant T cell amplified sequence 1 [Source:MGI Symbol;Acc:MGI:1916245]	0.00114498	1.06025	0.0844098	-0.0774019	0.246222
ENSMUSG00000000346	23994	Dazap2	protein_coding	DAZ associated protein 2 [Source:MGI Symbol;Acc:MGI:1344344]	0.00116263	-1.00593	-0.00852745	-0.113567	0.0965117
ENSMUSG00000000359	19700	Rem1	protein_coding	rad and gem related GTP binding protein 1 [Source:MGI Symbol;Acc:MGI:1097696]	0.0011967	1.22747	0.29569	-0.61707	1.20845
ENSMUSG00000000365	30054	Rnf17	protein_coding	ring finger protein 17 [Source:MGI Symbol;Acc:MGI:1353419]	0.00123472	-1.43968	-0.525746	-1.23512	0.183626
ENSMUSG00000000378	216527	Ccm2	protein_coding	cerebral cavernous malformation 2 [Source:MGI Symbol;Acc:MGI:2384924]	0.00132529	-1.05403	-0.0759102	-0.240322	0.0885012
ENSMUSG00000000374	216131	Trappc10	protein_coding	trafficking protein particle complex 10 [Source:MGI Symbol;Acc:MGI:1336209]	0.00134041	-1.02922	-0.0415541	-0.237349	0.154241
ENSMUSG00000000402	54156	Egfl6	protein_coding	EGF-like-domain, multiple 6 [Source:MGI Symbol;Acc:MGI:1858599]	0.00156731	1.21963	0.286438	-0.0997679	0.672645
ENSMUSG00000000386	NA	Mx1	polymorphic_pseudogene	MX dynamin-like GTPase 1 [Source:MGI Symbol;Acc:MGI:97243]	0.00157228	-1.62749	-0.702649	-1.9032	0.497898
ENSMUSG00000000416	30785	Cttnbp2	protein_coding	cortactin binding protein 2 [Source:MGI Symbol;Acc:MGI:1353467]	0.00157825	1.08478	0.117408	-0.12152	0.356336
ENSMUSG00000000409	16818	Lck	protein_coding	lymphocyte protein tyrosine kinase [Source:MGI Symbol;Acc:MGI:96756]	0.00159276	-1.13575	-0.183648	-0.676802	0.309506
ENSMUSG00000000439	67027	Mkrn2	protein_coding	makorin, ring finger protein, 2 [Source:MGI Symbol;Acc:MGI:1914277]	0.00159744	-1.02048	-0.0292496	-0.177285	0.118786
ENSMUSG00000000384	21379	Tbrg4	protein_coding	transforming growth factor beta regulated gene 4 [Source:MGI Symbol;Acc:MGI:1100868]	0.00160596	-1.01608	-0.0230205	-0.25209	0.206049
ENSMUSG00000000420	14423	Galnt1	protein_coding	polypeptide N-acetylgalactosaminyltransferase 1 [Source:MGI Symbol;Acc:MGI:894693]	0.00163868	-1.01066	-0.0152902	-0.204292	0.173712
ENSMUSG00000000399	66108	Ndufa9	protein_coding	NADH:ubiquinone oxidoreductase subunit A9 [Source:MGI Symbol;Acc:MGI:1913358]	0.00165357	-1.001	-0.00143872	-0.127936	0.125059
ENSMUSG00000000441	110157	Raf1	protein_coding	v-raf-leukemia viral oncogene 1 [Source:MGI Symbol;Acc:MGI:97847]	0.00169123	-1.02033	-0.0290405	-0.219254	0.161173
ENSMUSG00000000486	54204	Septin1	protein_coding	septin 1 [Source:MGI Symbol;Acc:MGI:1858916]	0.00172479	-1.0168	-0.0240397	-0.338582	0.290503
ENSMUSG00000000561	70465	Wdr77	protein_coding	WD repeat domain 77 [Source:MGI Symbol;Acc:MGI:1917715]	0.00179531	-1.11475	-0.156717	-0.302936	-0.0104975
ENSMUSG00000000552	29813	Zfp385a	protein_coding	zinc finger protein 385A [Source:MGI Symbol;Acc:MGI:1352495]	0.00184717	1.14809	0.19923	-0.0484458	0.446907
ENSMUSG00000000489	18591	Pdgfb	protein_coding	platelet derived growth factor, B polypeptide [Source:MGI Symbol;Acc:MGI:97528]	0.00185588	1.21269	0.278209	-0.11833	0.674748
ENSMUSG00000000555	16402	Itga5	protein_coding	integrin alpha 5 (fibronectin receptor alpha) [Source:MGI Symbol;Acc:MGI:96604]	0.00186796	-1.08413	-0.116538	-0.393986	0.16091
ENSMUSG00000000560	14395	Gabra2	protein_coding	gamma-aminobutyric acid (GABA) A receptor, subunit alpha 2 [Source:MGI Symbol;Acc:MGI:95614]	0.00191895	1.10336	0.141908	-0.478498	0.762313
ENSMUSG00000000531	56149	Grasp	protein_coding	GRP1 (general receptor for phosphoinositides 1)-associated scaffold protein [Source:MGI Symbol;Acc:MGI:1860303]	0.00196247	1.14739	0.198359	-1.01023	1.40695
ENSMUSG00000000538	216810	Tom1l2	protein_coding	target of myb1-like 2 (chicken) [Source:MGI Symbol;Acc:MGI:2443306]	0.00199383	-1.01433	-0.020521	-0.157653	0.116611
ENSMUSG00000000532	11479	Acvr1b	protein_coding	activin A receptor, type 1B [Source:MGI Symbol;Acc:MGI:1338944]	0.00199611	-1.01638	-0.0234352	-0.226439	0.179569
ENSMUSG00000000562	11542	Adora3	protein_coding	adenosine A3 receptor [Source:MGI Symbol;Acc:MGI:104847]	0.00199737	-1.04324	-0.0610769	-0.663838	0.541685
ENSMUSG00000000530	11482	Acvrl1	protein_coding	activin A receptor, type II-like 1 [Source:MGI Symbol;Acc:MGI:1338946]	0.00200775	1.01427	0.0204461	-0.441311	0.482203
ENSMUSG00000000562	69296	Adora3	protein_coding	adenosine A3 receptor [Source:MGI Symbol;Acc:MGI:104847]	0.00203651	-1.04324	-0.0610769	-0.663838	0.541685
ENSMUSG00000000568	11991	Hnrnpd	protein_coding	heterogeneous nuclear ribonucleoprotein D [Source:MGI Symbol;Acc:MGI:101947]	0.00212873	-1.10743	-0.14721	-0.274656	-0.0197646
ENSMUSG00000000579	100040563	Dynlt1c	protein_coding	dynein light chain Tctex-type 1C [Source:MGI Symbol;Acc:MGI:3807476]	0.00214378	1.09388	0.129459	-0.0563005	0.315218
ENSMUSG00000000567	20682	Sox9	protein_coding	SRY (sex determining region Y)-box 9 [Source:MGI Symbol;Acc:MGI:98371]	0.00216705	1.08417	0.116594	-0.113656	0.346844
ENSMUSG00000000581	57316	C1d	protein_coding	C1D nuclear receptor co-repressor [Source:MGI Symbol;Acc:MGI:1927354]	0.0022094	-1.02072	-0.0295796	-0.155099	0.0959395
ENSMUSG00000000594	14667	Gm2a	protein_coding	GM2 ganglioside activator protein [Source:MGI Symbol;Acc:MGI:95762]	0.00223873	-1.01901	-0.0271732	-0.172177	0.11783
ENSMUSG00000000563	11950	Atp5pb	protein_coding	ATP synthase peripheral stalk-membrane subunit b [Source:MGI Symbol;Acc:MGI:1100495]	0.00224274	1.0145	0.0207751	-0.0901852	0.131735
ENSMUSG00000000600	79264	Krit1	protein_coding	KRIT1, ankyrin repeat containing [Source:MGI Symbol;Acc:MGI:1930618]	0.00233858	1.15377	0.206356	0.0275908	0.385121
ENSMUSG00000000632	20370	Sez6	protein_coding	seizure related gene 6 [Source:MGI Symbol;Acc:MGI:104745]	0.00238974	1.17073	0.227412	-0.0384942	0.493319
ENSMUSG00000000628	15277	Hk2	protein_coding	hexokinase 2 [Source:MGI Symbol;Acc:MGI:1315197]	0.00245523	1.19598	0.258192	-0.0443759	0.56076
ENSMUSG00000000627	20355	Sema4f	protein_coding	sema domain, immunoglobulin domain (Ig), TM domain, and short cytoplasmic domain [Source:MGI Symbol;Acc:MGI:1340055]	0.00250312	-1.11269	-0.154046	-0.43247	0.124378
ENSMUSG00000000631	360013	Myo18a	protein_coding	myosin XVIIIA [Source:MGI Symbol;Acc:MGI:2667185]	0.00251859	-1.04818	-0.0678843	-0.211992	0.0762238
ENSMUSG00000000605	12727	Clcn4	protein_coding	chloride channel, voltage-sensitive 4 [Source:MGI Symbol;Acc:MGI:104571]	0.00253026	-1.03321	-0.0471323	-0.164914	0.0706492
ENSMUSG00000000682	23833	Cd52	protein_coding	CD52 antigen [Source:MGI Symbol;Acc:MGI:1346088]	0.00253876	1.14303	0.192862	-0.346994	0.732719
ENSMUSG00000000673	107766	Haao	protein_coding	3-hydroxyanthranilate 3,4-dioxygenase [Source:MGI Symbol;Acc:MGI:1349444]	0.00254213	-1.01336	-0.0191469	-0.516966	0.478672
ENSMUSG00000000686	67477	Abhd15	protein_coding	abhydrolase domain containing 15 [Source:MGI Symbol;Acc:MGI:1914727]	0.00262066	-1.36867	-0.452771	-0.826769	-0.0787723
ENSMUSG00000000690	15414	Hoxb6	protein_coding	homeobox B6 [Source:MGI Symbol;Acc:MGI:96187]	0.00268066	-1.01948	-0.0278373	-0.403607	0.347933
ENSMUSG00000000693	16950	Loxl3	protein_coding	lysyl oxidase-like 3 [Source:MGI Symbol;Acc:MGI:1337004]	0.00273148	-1.02419	-0.0344836	-0.330862	0.261895
ENSMUSG00000000753	20317	Serpinf1	protein_coding	serine (or cysteine) peptidase inhibitor, clade F, member 1 [Source:MGI Symbol;Acc:MGI:108080]	0.00293761	1.25306	0.325451	0.109964	0.540938
ENSMUSG00000000731	11634	Aire	protein_coding	autoimmune regulator (autoimmune polyendocrinopathy candidiasis ectodermal dystrophy) [Source:MGI Symbol;Acc:MGI:1338803]	0.00296859	-1.6445	-0.717651	-1.61191	0.17661
ENSMUSG00000000740	270106	Rpl13	protein_coding	ribosomal protein L13 [Source:MGI Symbol;Acc:MGI:105922]	0.00299177	-1.08214	-0.113887	-0.276323	0.0485497
ENSMUSG00000000743	234852	Chmp1a	protein_coding	charged multivesicular body protein 1A [Source:MGI Symbol;Acc:MGI:1920159]	0.00303528	-1.0457	-0.0644664	-0.171374	0.0424408
ENSMUSG00000000732	50723	Icosl	protein_coding	icos ligand [Source:MGI Symbol;Acc:MGI:1354701]	0.00305064	1.11654	0.159028	-0.163026	0.481082
ENSMUSG00000000751	68275	Rpa1	protein_coding	replication protein A1 [Source:MGI Symbol;Acc:MGI:1915525]	0.00309929	-1.04652	-0.0655968	-0.205996	0.0748027
ENSMUSG00000000739	57429	Sult5a1	protein_coding	sulfotransferase family 5A, member 1 [Source:MGI Symbol;Acc:MGI:1931463]	0.00311554	-1.20405	-0.267896	-0.869937	0.334144
ENSMUSG00000000708	18519	Kat2b	protein_coding	K(lysine) acetyltransferase 2B [Source:MGI Symbol;Acc:MGI:1343094]	0.00313687	-1.04473	-0.0631377	-0.263873	0.137597
ENSMUSG00000000711	19344	Rab5b	protein_coding	RAB5B, member RAS oncogene family [Source:MGI Symbol;Acc:MGI:105938]	0.00318276	1.02756	0.0392246	-0.199241	0.27769
ENSMUSG00000000738	234847	Spg7	protein_coding	SPG7, paraplegin matrix AAA peptidase subunit [Source:MGI Symbol;Acc:MGI:2385906]	0.00318736	1.0135	0.0193426	-0.144606	0.183291
ENSMUSG00000000766	18390	Oprm1	protein_coding	opioid receptor, mu 1 [Source:MGI Symbol;Acc:MGI:97441]	0.00327157	-1.1922	-0.253632	-0.647116	0.139853
ENSMUSG00000000759	259279	Tubgcp3	protein_coding	tubulin, gamma complex associated protein 3 [Source:MGI Symbol;Acc:MGI:2183752]	0.00330063	-1.00915	-0.0131438	-0.169232	0.142944
ENSMUSG00000000805	12351	Car4	protein_coding	carbonic anhydrase 4 [Source:MGI Symbol;Acc:MGI:1096574]	0.00340065	1.61589	0.692328	0.108303	1.27635
ENSMUSG00000000942	15401	Hoxa4	protein_coding	homeobox A4 [Source:MGI Symbol;Acc:MGI:96176]	0.0034177	-1.27381	-0.349152	-0.654304	-0.0439987
ENSMUSG00000001034	23939	Mapk7	protein_coding	mitogen-activated protein kinase 7 [Source:MGI Symbol;Acc:MGI:1346347]	0.00351106	1.17974	0.238468	0.0293558	0.44758
ENSMUSG00000001100	67811	Poldip2	protein_coding	polymerase (DNA-directed), delta interacting protein 2 [Source:MGI Symbol;Acc:MGI:1915061]	0.00351266	-1.09791	-0.13476	-0.273509	0.00398947
ENSMUSG00000001018	20615	Snapin	protein_coding	SNAP-associated protein [Source:MGI Symbol;Acc:MGI:1333745]	0.0035153	-1.10192	-0.140019	-0.286432	0.00639304
ENSMUSG00000001065	57247	Zfp276	protein_coding	zinc finger protein (C2H2 type) 276 [Source:MGI Symbol;Acc:MGI:1888495]	0.00356526	-1.15715	-0.210576	-0.458963	0.0378114
ENSMUSG00000001123	16859	Lgals9	protein_coding	lectin, galactose binding, soluble 9 [Source:MGI Symbol;Acc:MGI:109496]	0.00363173	-1.15697	-0.210348	-0.464498	0.0438009
ENSMUSG00000000792	114479	Slc5a5	protein_coding	solute carrier family 5 (sodium iodide symporter), member 5 [Source:MGI Symbol;Acc:MGI:2149330]	0.00377487	-1.4465	-0.532567	-1.19711	0.131971
ENSMUSG00000000916	100609	Nsun5	protein_coding	NOL1/NOP2/Sun domain family, member 5 [Source:MGI Symbol;Acc:MGI:2140844]	0.00377487	1.11007	0.150644	-0.0313878	0.332675
ENSMUSG00000001029	15896	Icam2	protein_coding	intercellular adhesion molecule 2 [Source:MGI Symbol;Acc:MGI:96394]	0.00377487	1.35699	0.440407	-0.0968261	0.97764
ENSMUSG00000000948	NA	Gm38393	protein_coding	predicted gene, 38393 [Source:MGI Symbol;Acc:MGI:5613898]	0.0038903	-1.16722	-0.223074	-0.522647	0.0764993
ENSMUSG00000000876	59038	Pxmp4	protein_coding	peroxisomal membrane protein 4 [Source:MGI Symbol;Acc:MGI:1891701]	0.00392619	1.09523	0.13123	-0.0506856	0.313146
ENSMUSG00000000884	13972	Gnb1l	protein_coding	guanine nucleotide binding protein (G protein), beta polypeptide 1-like [Source:MGI Symbol;Acc:MGI:1338057]	0.00395113	-1.14053	-0.189698	-0.454255	0.0748588
ENSMUSG00000001120	59093	Pcbp3	protein_coding	poly(rC) binding protein 3 [Source:MGI Symbol;Acc:MGI:1890470]	0.00398389	1.08234	0.114157	-0.0466944	0.275008
ENSMUSG00000000881	53310	Dlg3	protein_coding	discs large MAGUK scaffold protein 3 [Source:MGI Symbol;Acc:MGI:1888986]	0.00399218	1.11527	0.157397	-0.0648091	0.379603
ENSMUSG00000000902	20587	Smarcb1	protein_coding	SWI/SNF related, matrix associated, actin dependent regulator of chromatin, subfamily b, member 1 [Source:MGI Symbol;Acc:MGI:1328366]	0.00399393	-1.06844	-0.0955032	-0.23277	0.0417639
ENSMUSG00000001127	11836	Araf	protein_coding	Araf proto-oncogene, serine/threonine kinase [Source:MGI Symbol;Acc:MGI:88065]	0.00400692	1.05342	0.0750827	-0.0402109	0.190376
ENSMUSG00000000804	237898	Usp32	protein_coding	ubiquitin specific peptidase 32 [Source:MGI Symbol;Acc:MGI:2144475]	0.00405107	-1.07769	-0.107947	-0.273964	0.0580702
ENSMUSG00000001138	94218	Cnnm3	protein_coding	cyclin M3 [Source:MGI Symbol;Acc:MGI:2151055]	0.00405393	-1.09715	-0.133765	-0.344512	0.0769833
ENSMUSG00000001143	214895	Lman2l	protein_coding	lectin, mannose-binding 2-like [Source:MGI Symbol;Acc:MGI:2443010]	0.00409866	1.10453	0.143438	-0.0918938	0.378769
ENSMUSG00000001025	20200	S100a6	protein_coding	S100 calcium binding protein A6 (calcyclin) [Source:MGI Symbol;Acc:MGI:1339467]	0.00410895	1.15419	0.206882	-0.136123	0.549887
ENSMUSG00000000982	20302	Ccl3	protein_coding	chemokine (C-C motif) ligand 3 [Source:MGI Symbol;Acc:MGI:98260]	0.00417108	1.47634	0.562028	-0.394017	1.51807
ENSMUSG00000001052	99683	Sec24b	protein_coding	Sec24 related gene family, member B (S. cerevisiae) [Source:MGI Symbol;Acc:MGI:2139764]	0.00418794	-1.07906	-0.109769	-0.297652	0.0781132
ENSMUSG00000001021	20197	S100a3	protein_coding	S100 calcium binding protein A3 [Source:MGI Symbol;Acc:MGI:1338849]	0.0042598	1.24315	0.314002	-0.251463	0.879467
ENSMUSG00000001056	52530	Nhp2	protein_coding	NHP2 ribonucleoprotein [Source:MGI Symbol;Acc:MGI:1098547]	0.00429056	-1.0511	-0.0718941	-0.20166	0.0578718
ENSMUSG00000000861	14025	Bcl11a	protein_coding	B cell CLL/lymphoma 11A (zinc finger protein) [Source:MGI Symbol;Acc:MGI:106190]	0.00429402	1.11649	0.158969	-0.166592	0.48453
ENSMUSG00000001020	20198	S100a4	protein_coding	S100 calcium binding protein A4 [Source:MGI Symbol;Acc:MGI:1330282]	0.00440438	1.15475	0.207584	-0.243289	0.658456
ENSMUSG00000001039	27078	B9d1	protein_coding	B9 protein domain 1 [Source:MGI Symbol;Acc:MGI:1351471]	0.00446595	1.06112	0.0855919	-0.103775	0.274958
ENSMUSG00000001150	54387	Mcm3ap	protein_coding	minichromosome maintenance complex component 3 associated protein [Source:MGI Symbol;Acc:MGI:1930089]	0.00447222	1.047	0.0662582	-0.0839832	0.2165
ENSMUSG00000000791	16161	Il12rb1	protein_coding	interleukin 12 receptor, beta 1 [Source:MGI Symbol;Acc:MGI:104579]	0.00449487	1.21616	0.282337	-0.383678	0.948351
ENSMUSG00000001151	18541	Pcnt	protein_coding	pericentrin (kendrin) [Source:MGI Symbol;Acc:MGI:102722]	0.00452002	1.04813	0.0678115	-0.0960433	0.231666
ENSMUSG00000000776	67065	Polr3d	protein_coding	polymerase (RNA) III (DNA directed) polypeptide D [Source:MGI Symbol;Acc:MGI:1914315]	0.00455926	1.0518	0.0728565	-0.105189	0.250902
ENSMUSG00000001128	18636	Cfp	protein_coding	complement factor properdin [Source:MGI Symbol;Acc:MGI:97545]	0.00456007	1.11269	0.154056	-0.223574	0.531687
ENSMUSG00000000787	13205	Ddx3x	protein_coding	DEAD/H (Asp-Glu-Ala-Asp/His) box polypeptide 3, X-linked [Source:MGI Symbol;Acc:MGI:103064]	0.00460047	-1.08893	-0.122913	-0.428605	0.182779
ENSMUSG00000000957	17387	Mmp14	protein_coding	matrix metallopeptidase 14 (membrane-inserted) [Source:MGI Symbol;Acc:MGI:101900]	0.00460856	1.10086	0.138634	-0.222998	0.500267
ENSMUSG00000000811	232223	Txnrd3	protein_coding	thioredoxin reductase 3 [Source:MGI Symbol;Acc:MGI:2386711]	0.00463696	-1.084	-0.116368	-0.422953	0.190217
ENSMUSG00000000958	20540	Slc7a7	protein_coding	solute carrier family 7 (cationic amino acid transporter, y+ system), member 7 [Source:MGI Symbol;Acc:MGI:1337120]	0.00465406	-1.08919	-0.123249	-0.460788	0.21429
ENSMUSG00000000826	13002	Dnajc5	protein_coding	DnaJ heat shock protein family (Hsp40) member C5 [Source:MGI Symbol;Acc:MGI:892995]	0.00470562	-1.0266	-0.0378722	-0.144479	0.0687344
ENSMUSG00000000838	14265	Fmr1	protein_coding	fragile X mental retardation 1 [Source:MGI Symbol;Acc:MGI:95564]	0.00472461	-1.02847	-0.0405042	-0.183456	0.102448
ENSMUSG00000000901	17385	Mmp11	protein_coding	matrix metallopeptidase 11 [Source:MGI Symbol;Acc:MGI:97008]	0.00480739	1.1168	0.159376	-0.421658	0.74041
ENSMUSG00000001134	22294	Uxt	protein_coding	ubiquitously expressed prefoldin like chaperone [Source:MGI Symbol;Acc:MGI:1277988]	0.00487284	-1.03552	-0.0503597	-0.241406	0.140686
ENSMUSG00000001131	21857	Timp1	protein_coding	tissue inhibitor of metalloproteinase 1 [Source:MGI Symbol;Acc:MGI:98752]	0.00491409	1.05216	0.0733511	-0.220865	0.367567
ENSMUSG00000000794	140493	Kcnn3	protein_coding	potassium intermediate/small conductance calcium-activated channel, subfamily N, member 3 [Source:MGI Symbol;Acc:MGI:2153183]	0.00491653	1.03724	0.052752	-0.159373	0.264877
ENSMUSG00000001036	13855	Epn2	protein_coding	epsin 2 [Source:MGI Symbol;Acc:MGI:1333766]	0.00495285	-1.02026	-0.0289403	-0.147526	0.0896449
ENSMUSG00000001053	212706	N4bp3	protein_coding	NEDD4 binding protein 3 [Source:MGI Symbol;Acc:MGI:2442218]	0.00497986	-1.06441	-0.0900591	-0.483557	0.303438
ENSMUSG00000000782	21414	Tcf7	protein_coding	transcription factor 7, T cell specific [Source:MGI Symbol;Acc:MGI:98507]	0.00501616	1.08723	0.12066	-0.447713	0.689033
ENSMUSG00000001017	66511	Chtop	protein_coding	chromatin target of PRMT1 [Source:MGI Symbol;Acc:MGI:1913761]	0.00501998	1.02378	0.033902	-0.129286	0.19709
ENSMUSG00000000938	15395	Hoxa10	protein_coding	homeobox A10 [Source:MGI Symbol;Acc:MGI:96171]	0.00502103	-1.08042	-0.111588	-0.667767	0.444591
ENSMUSG00000001062	72325	Vps9d1	protein_coding	VPS9 domain containing 1 [Source:MGI Symbol;Acc:MGI:1914143]	0.00505964	-1.03365	-0.0477547	-0.288533	0.193024
ENSMUSG00000001016	67781	Ilf2	protein_coding	interleukin enhancer binding factor 2 [Source:MGI Symbol;Acc:MGI:1915031]	0.00506889	-1.01786	-0.0255377	-0.159398	0.108323
ENSMUSG00000000827	66314	Tpd52l2	protein_coding	tumor protein D52-like 2 [Source:MGI Symbol;Acc:MGI:1913564]	0.00513947	1.01363	0.019526	-0.0884924	0.127544
ENSMUSG00000000915	29816	Hip1r	protein_coding	huntingtin interacting protein 1 related [Source:MGI Symbol;Acc:MGI:1352504]	0.00515178	1.02559	0.0364513	-0.171981	0.244883
ENSMUSG00000000934	72960	Top1mt	protein_coding	DNA topoisomerase 1, mitochondrial [Source:MGI Symbol;Acc:MGI:1920210]	0.00515411	-1.02916	-0.0414617	-0.290585	0.207661
ENSMUSG00000000959	69089	Oxa1l	protein_coding	oxidase assembly 1-like [Source:MGI Symbol;Acc:MGI:1916339]	0.00516299	1.02363	0.0336959	-0.175744	0.243136
ENSMUSG00000001054	66089	Rmnd5b	protein_coding	required for meiotic nuclear division 5 homolog B [Source:MGI Symbol;Acc:MGI:1913339]	0.00517611	-1.01833	-0.0262051	-0.193703	0.141292
ENSMUSG00000000823	269401	Zfp512b	protein_coding	zinc finger protein 512B [Source:MGI Symbol;Acc:MGI:2685478]	0.0051944	-1.02169	-0.0309616	-0.266076	0.204153
ENSMUSG00000000976	217026	Heatr6	protein_coding	HEAT repeat containing 6 [Source:MGI Symbol;Acc:MGI:1919790]	0.00519811	1.01399	0.0200507	-0.138471	0.178572
ENSMUSG00000001119	12833	Col6a1	protein_coding	collagen, type VI, alpha 1 [Source:MGI Symbol;Acc:MGI:88459]	0.00523793	1.02131	0.0304281	-0.280657	0.341513
ENSMUSG00000001098	330171	Kctd10	protein_coding	potassium channel tetramerisation domain containing 10 [Source:MGI Symbol;Acc:MGI:2141207]	0.00524273	-1.01089	-0.0156189	-0.188259	0.157022
ENSMUSG00000001089	269593	Luzp1	protein_coding	leucine zipper protein 1 [Source:MGI Symbol;Acc:MGI:107629]	0.00526676	1.00974	0.0139773	-0.155098	0.183052
ENSMUSG00000001082	68294	Mfsd10	protein_coding	major facilitator superfamily domain containing 10 [Source:MGI Symbol;Acc:MGI:1915544]	0.00529219	1.0045	0.00648333	-0.219293	0.232259
ENSMUSG00000001105	55978	Ift20	protein_coding	intraflagellar transport 20 [Source:MGI Symbol;Acc:MGI:1915585]	0.00529265	-1.00047	-0.000682916	-0.123555	0.122189
ENSMUSG00000001166	114643	Oas1c	protein_coding	2prime-5prime oligoadenylate synthetase 1C [Source:MGI Symbol;Acc:MGI:2149633]	0.00556096	-1.26886	-0.343536	-0.887412	0.200339
ENSMUSG00000001156	17119	Mxd1	protein_coding	MAX dimerization protein 1 [Source:MGI Symbol;Acc:MGI:96908]	0.00556898	-1.04723	-0.0665718	-0.296069	0.162925
ENSMUSG00000001158	66618	Snrnp27	protein_coding	small nuclear ribonucleoprotein 27 (U4/U6.U5) [Source:MGI Symbol;Acc:MGI:1913868]	0.00558887	1.02084	0.0297553	-0.10052	0.16003
ENSMUSG00000001157	23885	Gmcl1	protein_coding	germ cell-less, spermatogenesis associated 1 [Source:MGI Symbol;Acc:MGI:1345156]	0.00559134	1.02293	0.0327031	-0.146811	0.212217
ENSMUSG00000001173	320634	Ocrl	protein_coding	OCRL, inositol polyphosphate-5-phosphatase [Source:MGI Symbol;Acc:MGI:109589]	0.0056212	-1.00353	-0.00508535	-0.170767	0.160596
ENSMUSG00000001349	12797	Cnn1	protein_coding	calponin 1 [Source:MGI Symbol;Acc:MGI:104979]	0.00579224	2.11859	1.0831	0.201688	1.96452
ENSMUSG00000001247	54135	Lsr	protein_coding	lipolysis stimulated lipoprotein receptor [Source:MGI Symbol;Acc:MGI:1927471]	0.00589728	1.82098	0.864713	0.0564971	1.67293
ENSMUSG00000001248	52857	Gramd1a	protein_coding	GRAM domain containing 1A [Source:MGI Symbol;Acc:MGI:105490]	0.00591387	1.0999	0.137372	-0.013011	0.287755
ENSMUSG00000001281	16421	Itgb7	protein_coding	integrin beta 7 [Source:MGI Symbol;Acc:MGI:96616]	0.00593158	1.39631	0.481621	-0.0669514	1.03019
ENSMUSG00000001288	19411	Rarg	protein_coding	retinoic acid receptor, gamma [Source:MGI Symbol;Acc:MGI:97858]	0.00598143	1.21108	0.276296	-0.0587196	0.611312
ENSMUSG00000001435	12822	Col18a1	protein_coding	collagen, type XVIII, alpha 1 [Source:MGI Symbol;Acc:MGI:88451]	0.00598829	1.21884	0.285504	-0.0914842	0.662493
ENSMUSG00000001380	15115	Hars	protein_coding	histidyl-tRNA synthetase [Source:MGI Symbol;Acc:MGI:108087]	0.0059977	1.06596	0.0921551	-0.029739	0.214049
ENSMUSG00000001313	11858	Rnd2	protein_coding	Rho family GTPase 2 [Source:MGI Symbol;Acc:MGI:1338755]	0.00606533	1.0791	0.109825	-0.0443128	0.263962
ENSMUSG00000001419	17261	Mef2d	protein_coding	myocyte enhancer factor 2D [Source:MGI Symbol;Acc:MGI:99533]	0.00608712	1.07908	0.109795	-0.05152	0.271109
ENSMUSG00000001260	14405	Gabrg1	protein_coding	gamma-aminobutyric acid (GABA) A receptor, subunit gamma 1 [Source:MGI Symbol;Acc:MGI:103156]	0.00609338	1.10096	0.138759	-0.0662148	0.343734
ENSMUSG00000001334	384061	Fndc5	protein_coding	fibronectin type III domain containing 5 [Source:MGI Symbol;Acc:MGI:1917614]	0.00616789	-1.11459	-0.156509	-0.403129	0.0901114
ENSMUSG00000001366	71538	Fbxo9	protein_coding	f-box protein 9 [Source:MGI Symbol;Acc:MGI:1918788]	0.00616849	-1.06228	-0.0871592	-0.226061	0.0517427
ENSMUSG00000001348	11433	Acp5	protein_coding	acid phosphatase 5, tartrate resistant [Source:MGI Symbol;Acc:MGI:87883]	0.00623389	1.47707	0.562743	-0.34208	1.46757
ENSMUSG00000001436	20509	Slc19a1	protein_coding	solute carrier family 19 (folate transporter), member 1 [Source:MGI Symbol;Acc:MGI:103182]	0.00624639	-1.07299	-0.101642	-0.282368	0.079083
ENSMUSG00000001225	13487	Slc26a3	protein_coding	solute carrier family 26, member 3 [Source:MGI Symbol;Acc:MGI:107181]	0.0062739	1.28112	0.357409	-0.280207	0.995025
ENSMUSG00000001305	67223	Rrp15	protein_coding	ribosomal RNA processing 15 homolog (S. cerevisiae) [Source:MGI Symbol;Acc:MGI:1914473]	0.00632557	1.09812	0.135042	-0.106881	0.376964
ENSMUSG00000001228	18140	Uhrf1	protein_coding	ubiquitin-like, containing PHD and RING finger domains, 1 [Source:MGI Symbol;Acc:MGI:1338889]	0.00632791	-1.20825	-0.27292	-0.958059	0.412219
ENSMUSG00000001240	54409	Ramp2	protein_coding	receptor (calcitonin) activity modifying protein 2 [Source:MGI Symbol;Acc:MGI:1859650]	0.00648317	1.0948	0.130667	-0.204835	0.46617
ENSMUSG00000001270	12709	Ckb	protein_coding	creatine kinase, brain [Source:MGI Symbol;Acc:MGI:88407]	0.00649111	-1.04093	-0.0578805	-0.207045	0.0912835
ENSMUSG00000001415	229512	Smg5	protein_coding	Smg-5 homolog, nonsense mediated mRNA decay factor (C. elegans) [Source:MGI Symbol;Acc:MGI:2447364]	0.00651326	1.04524	0.0638389	-0.102227	0.229905
ENSMUSG00000001227	20359	Sema6b	protein_coding	sema domain, transmembrane domain (TM), and cytoplasmic domain, (semaphorin) 6B [Source:MGI Symbol;Acc:MGI:1202889]	0.0065794	1.08765	0.121213	-0.203592	0.446018
ENSMUSG00000001211	28169	Agpat3	protein_coding	1-acylglycerol-3-phosphate O-acyltransferase 3 [Source:MGI Symbol;Acc:MGI:1336186]	0.00663091	-1.02962	-0.042106	-0.164191	0.0799789
ENSMUSG00000001285	60315	Myg1	protein_coding	melanocyte proliferating gene 1 [Source:MGI Symbol;Acc:MGI:1929864]	0.00665311	1.03537	0.0501501	-0.0974836	0.197784
ENSMUSG00000001416	12462	Cct3	protein_coding	chaperonin containing Tcp1, subunit 3 (gamma) [Source:MGI Symbol;Acc:MGI:104708]	0.00666196	-1.03029	-0.0430549	-0.175448	0.0893386
ENSMUSG00000001376	73288	Vps50	protein_coding	VPS50 EARP/GARPII complex subunit [Source:MGI Symbol;Acc:MGI:1920538]	0.00671901	-1.04036	-0.0570853	-0.234155	0.119984
ENSMUSG00000001403	68612	Ube2c	protein_coding	ubiquitin-conjugating enzyme E2C [Source:MGI Symbol;Acc:MGI:1915862]	0.00673048	-1.16746	-0.223369	-0.981194	0.534456
ENSMUSG00000001333	68828	Sync	protein_coding	syncoilin [Source:MGI Symbol;Acc:MGI:1916078]	0.00674712	1.07872	0.109315	-0.29465	0.513281
ENSMUSG00000001229	224897	Dpp9	protein_coding	dipeptidylpeptidase 9 [Source:MGI Symbol;Acc:MGI:2443967]	0.00676678	-1.02993	-0.0425485	-0.203981	0.118884
ENSMUSG00000001424	56463	Snd1	protein_coding	staphylococcal nuclease and tudor domain containing 1 [Source:MGI Symbol;Acc:MGI:1929266]	0.00678548	1.01968	0.0281187	-0.0929602	0.149198
ENSMUSG00000001300	13642	Efnb2	protein_coding	ephrin B2 [Source:MGI Symbol;Acc:MGI:105097]	0.00685946	1.05372	0.0754946	-0.256898	0.407887
ENSMUSG00000001418	56700	Glmp	protein_coding	glycosylated lysosomal membrane protein [Source:MGI Symbol;Acc:MGI:1913318]	0.00686168	1.02049	0.0292602	-0.13975	0.198271
ENSMUSG00000001280	20683	Sp1	protein_coding	trans-acting transcription factor 1 [Source:MGI Symbol;Acc:MGI:98372]	0.00686551	-1.01791	-0.0256127	-0.208197	0.156972
ENSMUSG00000001383	66492	Zmat2	protein_coding	zinc finger, matrin type 2 [Source:MGI Symbol;Acc:MGI:1913742]	0.00687062	1.00911	0.0130887	-0.0865298	0.112707
ENSMUSG00000001249	15451	Hpn	protein_coding	hepsin [Source:MGI Symbol;Acc:MGI:1196620]	0.00692221	-1.02252	-0.0321314	-0.423637	0.359374
ENSMUSG00000001175	12313	Calm1	protein_coding	calmodulin 1 [Source:MGI Symbol;Acc:MGI:88251]	0.00693356	1.00596	0.00857223	-0.134244	0.151389
ENSMUSG00000001289	56612	Pfdn5	protein_coding	prefoldin 5 [Source:MGI Symbol;Acc:MGI:1928753]	0.00696857	1.00641	0.00922392	-0.146587	0.165035
ENSMUSG00000001323	27364	Srr	protein_coding	serine racemase [Source:MGI Symbol;Acc:MGI:1351636]	0.00700149	-1.00439	-0.00632225	-0.171073	0.158429
ENSMUSG00000001440	16211	Kpnb1	protein_coding	karyopherin (importin) beta 1 [Source:MGI Symbol;Acc:MGI:107532]	0.00705305	-1.10595	-0.145291	-0.279134	-0.0114482
ENSMUSG00000001441	19155	Npepps	protein_coding	aminopeptidase puromycin sensitive [Source:MGI Symbol;Acc:MGI:1101358]	0.00708841	1.01397	0.0200096	-0.112035	0.152054
ENSMUSG00000001467	13121	Cyp51	protein_coding	cytochrome P450, family 51 [Source:MGI Symbol;Acc:MGI:106040]	0.00718596	1.10735	0.147109	-0.0558629	0.350081
ENSMUSG00000001472	66855	Tcf25	protein_coding	transcription factor 25 (basic helix-loop-helix) [Source:MGI Symbol;Acc:MGI:1914105]	0.00719541	-1.06847	-0.0955485	-0.228868	0.0377708
ENSMUSG00000001445	107732	Mrpl10	protein_coding	mitochondrial ribosomal protein L10 [Source:MGI Symbol;Acc:MGI:1333801]	0.00720374	-1.06534	-0.0913213	-0.228758	0.046115
ENSMUSG00000001473	67951	Tubb6	protein_coding	tubulin, beta 6 class V [Source:MGI Symbol;Acc:MGI:1915201]	0.00728048	-1.11421	-0.156021	-0.408465	0.0964243
ENSMUSG00000001482	23854	Def8	protein_coding	differentially expressed in FDCP 8 [Source:MGI Symbol;Acc:MGI:1346331]	0.00733591	-1.03478	-0.049328	-0.317716	0.21906
ENSMUSG00000001493	17285	Meox1	protein_coding	mesenchyme homeobox 1 [Source:MGI Symbol;Acc:MGI:103220]	0.00737875	-1.16524	-0.220632	-0.633645	0.192381
ENSMUSG00000001504	16372	Irx2	protein_coding	Iroquois homeobox 2 [Source:MGI Symbol;Acc:MGI:1197526]	0.00747275	-1.22291	-0.290317	-0.704278	0.123644
ENSMUSG00000001517	14235	Foxm1	protein_coding	forkhead box M1 [Source:MGI Symbol;Acc:MGI:1347487]	0.00752378	-1.22699	-0.295122	-0.888315	0.298071
ENSMUSG00000001508	20391	Sgca	protein_coding	sarcoglycan, alpha (dystrophin-associated glycoprotein) [Source:MGI Symbol;Acc:MGI:894698]	0.00752483	1.1497	0.201256	-0.233263	0.635775
ENSMUSG00000001507	16400	Itga3	protein_coding	integrin alpha 3 [Source:MGI Symbol;Acc:MGI:96602]	0.00755758	1.04938	0.069538	-0.164226	0.303302
ENSMUSG00000001506	12842	Col1a1	protein_coding	collagen, type I, alpha 1 [Source:MGI Symbol;Acc:MGI:88467]	0.00757349	1.08508	0.117796	-0.312355	0.547947
ENSMUSG00000001518	101142	Itfg2	protein_coding	integrin alpha FG-GAP repeat containing 2 [Source:MGI Symbol;Acc:MGI:1915450]	0.00760629	-1.01886	-0.0269619	-0.249827	0.195903
ENSMUSG00000001521	22158	Tulp3	protein_coding	tubby-like protein 3 [Source:MGI Symbol;Acc:MGI:1329045]	0.00768569	-1.11951	-0.16287	-0.509315	0.183575
ENSMUSG00000001520	60345	Nrip2	protein_coding	nuclear receptor interacting protein 2 [Source:MGI Symbol;Acc:MGI:1891884]	0.00771573	1.00787	0.0113044	-0.22055	0.243159
ENSMUSG00000001524	14885	Gtf2h4	protein_coding	general transcription factor II H, polypeptide 4 [Source:MGI Symbol;Acc:MGI:1338799]	0.00778176	1.14798	0.199102	-0.0156547	0.413858
ENSMUSG00000001569	433864	Nom1	protein_coding	nucleolar protein with MIF4G domain 1 [Source:MGI Symbol;Acc:MGI:1861749]	0.00787162	-1.11912	-0.162366	-0.323084	-0.00164876
ENSMUSG00000001525	22154	Tubb5	protein_coding	tubulin, beta 5 class I [Source:MGI Symbol;Acc:MGI:107812]	0.00798772	1.11226	0.1535	-8.62684e-05	0.307085
ENSMUSG00000001542	192657	Ell2	protein_coding	elongation factor RNA polymerase II 2 [Source:MGI Symbol;Acc:MGI:2183438]	0.00801305	-1.10348	-0.142065	-0.331439	0.0473083
ENSMUSG00000001555	14230	Fkbp10	protein_coding	FK506 binding protein 10 [Source:MGI Symbol;Acc:MGI:104769]	0.00801549	1.09147	0.126279	-0.0938024	0.34636
ENSMUSG00000001558	66720	Klhl10	protein_coding	kelch-like 10 [Source:MGI Symbol;Acc:MGI:2181067]	0.00803343	1.0273	0.0388584	-0.504547	0.582264
ENSMUSG00000001552	16480	Jup	protein_coding	junction plakoglobin [Source:MGI Symbol;Acc:MGI:96650]	0.00804751	-1.00168	-0.00242311	-0.16551	0.160663
ENSMUSG00000001576	67458	Ergic1	protein_coding	endoplasmic reticulum-golgi intermediate compartment (ERGIC) 1 [Source:MGI Symbol;Acc:MGI:1914708]	0.00808519	-1.00214	-0.00308806	-0.140846	0.13467
ENSMUSG00000001763	232670	Tspan33	protein_coding	tetraspanin 33 [Source:MGI Symbol;Acc:MGI:1919012]	0.00824277	1.37401	0.458397	0.181568	0.735226
ENSMUSG00000001674	66942	Ddx18	protein_coding	DEAD (Asp-Glu-Ala-Asp) box polypeptide 18 [Source:MGI Symbol;Acc:MGI:1914192]	0.00839591	1.18281	0.242222	0.0788538	0.40559
ENSMUSG00000001774	66917	Chordc1	protein_coding	cysteine and histidine-rich domain (CHORD)-containing, zinc-binding protein 1 [Source:MGI Symbol;Acc:MGI:1914167]	0.00839723	1.14099	0.190291	0.0299807	0.350601
ENSMUSG00000001761	319757	Smo	protein_coding	smoothened, frizzled class receptor [Source:MGI Symbol;Acc:MGI:108075]	0.00842848	-1.15919	-0.213122	-0.436993	0.0107479
ENSMUSG00000001773	53320	Folh1	protein_coding	folate hydrolase 1 [Source:MGI Symbol;Acc:MGI:1858193]	0.00847851	1.14731	0.198251	-0.0440566	0.440559
ENSMUSG00000001786	69754	Fbxo7	protein_coding	F-box protein 7 [Source:MGI Symbol;Acc:MGI:1917004]	0.00849161	-1.08883	-0.12278	-0.273606	0.0280458
ENSMUSG00000001794	12336	Capns1	protein_coding	calpain, small subunit 1 [Source:MGI Symbol;Acc:MGI:88266]	0.00849175	-1.1234	-0.167866	-0.377649	0.0419162
ENSMUSG00000001604	21401	Tcea3	protein_coding	transcription elongation factor A (SII), 3 [Source:MGI Symbol;Acc:MGI:1196908]	0.00850052	1.28549	0.362323	-0.102324	0.826969
ENSMUSG00000001665	103140	Gstt3	protein_coding	glutathione S-transferase, theta 3 [Source:MGI Symbol;Acc:MGI:2143526]	0.00852562	1.10104	0.138869	-0.0827659	0.360504
ENSMUSG00000001785	103136	Pwp1	protein_coding	PWP1 homolog, endonuclein [Source:MGI Symbol;Acc:MGI:1914735]	0.00859433	-1.07546	-0.104953	-0.280597	0.0706914
ENSMUSG00000001750	27060	Tcirg1	protein_coding	T cell, immune regulator 1, ATPase, H+ transporting, lysosomal V0 protein A3 [Source:MGI Symbol;Acc:MGI:1350931]	0.00869651	1.07647	0.106304	-0.0905616	0.303169
ENSMUSG00000001707	66143	Eef1e1	protein_coding	eukaryotic translation elongation factor 1 epsilon 1 [Source:MGI Symbol;Acc:MGI:1913393]	0.00878451	1.04793	0.0675409	-0.0724751	0.207557
ENSMUSG00000001741	16170	Il16	protein_coding	interleukin 16 [Source:MGI Symbol;Acc:MGI:1270855]	0.00879462	-1.08506	-0.117776	-0.368433	0.132881
ENSMUSG00000001632	78783	Brpf1	protein_coding	bromodomain and PHD finger containing, 1 [Source:MGI Symbol;Acc:MGI:1926033]	0.00879501	1.05734	0.0804365	-0.0923339	0.253207
ENSMUSG00000001755	71743	Coasy	protein_coding	Coenzyme A synthase [Source:MGI Symbol;Acc:MGI:1918993]	0.00888909	-1.04907	-0.0691164	-0.233121	0.0948879
ENSMUSG00000001656	109663	Hoxc11	protein_coding	homeobox C11 [Source:MGI Symbol;Acc:MGI:96193]	0.00892297	1.6182	0.69439	-1.26712	2.6559
ENSMUSG00000001630	232533	Stk38l	protein_coding	serine/threonine kinase 38 like [Source:MGI Symbol;Acc:MGI:1922250]	0.00893263	1.03367	0.0477751	-0.112893	0.208443
ENSMUSG00000001666	13202	Ddt	protein_coding	D-dopachrome tautomerase [Source:MGI Symbol;Acc:MGI:1298381]	0.00897442	1.02199	0.0313756	-0.0774816	0.140233
ENSMUSG00000001687	24109	Ubl3	protein_coding	ubiquitin-like 3 [Source:MGI Symbol;Acc:MGI:1344373]	0.00901481	1.01985	0.0283559	-0.0720976	0.128809
ENSMUSG00000001802	435965	Lrp3	protein_coding	low density lipoprotein receptor-related protein 3 [Source:MGI Symbol;Acc:MGI:3584516]	0.00901999	1.03938	0.0557276	-0.146081	0.257536
ENSMUSG00000001657	15426	Hoxc8	protein_coding	homeobox C8 [Source:MGI Symbol;Acc:MGI:96198]	0.009027	1.05824	0.0816594	-0.225072	0.388391
ENSMUSG00000001627	15982	Ifrd1	protein_coding	interferon-related developmental regulator 1 [Source:MGI Symbol;Acc:MGI:1316717]	0.00906257	-1.03946	-0.0558276	-0.276816	0.16516
ENSMUSG00000001729	11651	Akt1	protein_coding	thymoma viral proto-oncogene 1 [Source:MGI Symbol;Acc:MGI:87986]	0.00907155	1.01928	0.0275494	-0.0826516	0.13775
ENSMUSG00000001663	14871	Gstt1	protein_coding	glutathione S-transferase, theta 1 [Source:MGI Symbol;Acc:MGI:107379]	0.00907407	-1.03705	-0.0524819	-0.280296	0.175333
ENSMUSG00000001751	27419	Naglu	protein_coding	alpha-N-acetylglucosaminidase (Sanfilippo disease IIIB) [Source:MGI Symbol;Acc:MGI:1351641]	0.00911824	-1.05325	-0.0748518	-0.409992	0.260288
ENSMUSG00000001642	11677	Akr1b3	protein_coding	aldo-keto reductase family 1, member B3 (aldose reductase) [Source:MGI Symbol;Acc:MGI:1353494]	0.00916897	-1.02533	-0.0360896	-0.207054	0.134875
ENSMUSG00000001827	14275	Folr1	protein_coding	folate receptor 1 (adult) [Source:MGI Symbol;Acc:MGI:95568]	0.00920671	1.07873	0.109337	-0.430058	0.648731
ENSMUSG00000001768	74030	Rin2	protein_coding	Ras and Rab interactor 2 [Source:MGI Symbol;Acc:MGI:1921280]	0.00921457	1.05277	0.0741928	-0.388543	0.536928
ENSMUSG00000001700	107022	Gramd3	protein_coding	GRAM domain containing 3 [Source:MGI Symbol;Acc:MGI:1914815]	0.00923337	1.01849	0.0264267	-0.152615	0.205468
ENSMUSG00000001783	28088	Rtcb	protein_coding	RNA 2prime,3prime-cyclic phosphate and 5prime-OH ligase [Source:MGI Symbol;Acc:MGI:106379]	0.00928723	-1.01087	-0.0156015	-0.124091	0.0928878
ENSMUSG00000001661	15425	Hoxc6	protein_coding	homeobox C6 [Source:MGI Symbol;Acc:MGI:96197]	0.00931299	-1.0193	-0.027578	-0.383386	0.32823
ENSMUSG00000001767	66877	Crnkl1	protein_coding	crooked neck pre-mRNA splicing factor 1 [Source:MGI Symbol;Acc:MGI:1914127]	0.00932125	-1.01052	-0.0151026	-0.24491	0.214705
ENSMUSG00000001844	72881	Zdhhc4	protein_coding	zinc finger, DHHC domain containing 4 [Source:MGI Symbol;Acc:MGI:1920131]	0.00939825	-1.06688	-0.0933955	-0.203095	0.0163045
ENSMUSG00000001833	235072	Septin7	protein_coding	septin 7 [Source:MGI Symbol;Acc:MGI:1335094]	0.00946413	1.09	0.124335	-0.0536144	0.302283
ENSMUSG00000001847	19353	Rac1	protein_coding	Rac family small GTPase 1 [Source:MGI Symbol;Acc:MGI:97845]	0.00947206	-1.06703	-0.0936003	-0.255633	0.068432
ENSMUSG00000001829	20480	Clpb	protein_coding	ClpB caseinolytic peptidase B [Source:MGI Symbol;Acc:MGI:1100517]	0.00949978	-1.04164	-0.0588605	-0.20384	0.0861193
ENSMUSG00000001855	227720	Nup214	protein_coding	nucleoporin 214 [Source:MGI Symbol;Acc:MGI:1095411]	0.00957947	1.0097	0.0139226	-0.107982	0.135827
ENSMUSG00000001864	108897	Aif1l	protein_coding	allograft inflammatory factor 1-like [Source:MGI Symbol;Acc:MGI:1919598]	0.00961886	1.17194	0.228895	-0.115656	0.573445
ENSMUSG00000001870	268977	Ltbp1	protein_coding	latent transforming growth factor beta binding protein 1 [Source:MGI Symbol;Acc:MGI:109151]	0.00974347	-1.17996	-0.238733	-0.580586	0.103121
ENSMUSG00000001911	18032	Nfix	protein_coding	nuclear factor I/X [Source:MGI Symbol;Acc:MGI:97311]	0.00978014	1.04574	0.0645241	-0.0806951	0.209743
ENSMUSG00000001891	216558	Ugp2	protein_coding	UDP-glucose pyrophosphorylase 2 [Source:MGI Symbol;Acc:MGI:2183447]	0.00984085	1.04448	0.0627799	-0.0834658	0.209026
ENSMUSG00000001909	212528	Trmt1	protein_coding	tRNA methyltransferase 1 [Source:MGI Symbol;Acc:MGI:1289155]	0.00985229	-1.04526	-0.0638629	-0.240758	0.113032
ENSMUSG00000001910	66830	Nacc1	protein_coding	nucleus accumbens associated 1, BEN and BTB (POZ) domain containing [Source:MGI Symbol;Acc:MGI:1914080]	0.0098958	-1.01163	-0.0166779	-0.151446	0.11809
ENSMUSG00000001901	192775	Kcnh6	protein_coding	potassium voltage-gated channel, subfamily H (eag-related), member 6 [Source:MGI Symbol;Acc:MGI:2684139]	0.00992526	1.00879	0.012628	-0.6725	0.697756
ENSMUSG00000001924	22201	Uba1	protein_coding	ubiquitin-like modifier activating enzyme 1 [Source:MGI Symbol;Acc:MGI:98890]	0.00999139	-1.02108	-0.0300904	-0.140365	0.0801845
ENSMUSG00000001918	20514	Slc1a5	protein_coding	solute carrier family 1 (neutral amino acid transporter), member 5 [Source:MGI Symbol;Acc:MGI:105305]	0.0100245	1.12919	0.175284	-0.63219	0.982757
ENSMUSG00000001930	22371	Vwf	protein_coding	Von Willebrand factor [Source:MGI Symbol;Acc:MGI:98941]	0.0101632	1.30115	0.379783	-0.175241	0.934807
ENSMUSG00000001942	22619	Siae	protein_coding	sialic acid acetylesterase [Source:MGI Symbol;Acc:MGI:104803]	0.0101671	1.0394	0.0557552	-0.172822	0.284332
ENSMUSG00000001948	20686	Spa17	protein_coding	sperm autoantigenic protein 17 [Source:MGI Symbol;Acc:MGI:1333778]	0.0102115	1.19051	0.251577	-0.0513195	0.554473
ENSMUSG00000001946	69524	Esam	protein_coding	endothelial cell-specific adhesion molecule [Source:MGI Symbol;Acc:MGI:1916774]	0.0102453	1.17336	0.230652	-0.215231	0.676535
ENSMUSG00000001964	13726	Emd	protein_coding	emerin [Source:MGI Symbol;Acc:MGI:108117]	0.0103004	-1.06657	-0.0929797	-0.249585	0.063626
ENSMUSG00000001985	14807	Grik3	protein_coding	glutamate receptor, ionotropic, kainate 3 [Source:MGI Symbol;Acc:MGI:95816]	0.0104341	-1.09771	-0.134497	-0.380306	0.111312
ENSMUSG00000001983	70207	Taco1	protein_coding	translational activator of mitochondrially encoded cytochrome c oxidase I [Source:MGI Symbol;Acc:MGI:1917457]	0.010436	1.04998	0.0703648	-0.174908	0.315638
ENSMUSG00000001962	108160	Fam50a	protein_coding	family with sequence similarity 50, member A [Source:MGI Symbol;Acc:MGI:1351626]	0.0104434	-1.00449	-0.00647074	-0.174108	0.161167
ENSMUSG00000001986	53623	Gria3	protein_coding	glutamate receptor, ionotropic, AMPA3 (alpha 3) [Source:MGI Symbol;Acc:MGI:95810]	0.010446	-1.00228	-0.0032847	-0.169622	0.163053
ENSMUSG00000001988	18142	Npas1	protein_coding	neuronal PAS domain protein 1 [Source:MGI Symbol;Acc:MGI:109205]	0.0105865	-1.38549	-0.470391	-0.994462	0.0536787
ENSMUSG00000002396	77090	Ocel1	protein_coding	occludin/ELL domain containing 1 [Source:MGI Symbol;Acc:MGI:1924340]	0.0107031	1.45039	0.536436	0.115172	0.9577
ENSMUSG00000002341	13004	Ncan	protein_coding	neurocan [Source:MGI Symbol;Acc:MGI:104694]	0.0107965	1.61374	0.69041	0.0876121	1.29321
ENSMUSG00000002343	76813	Armc6	protein_coding	armadillo repeat containing 6 [Source:MGI Symbol;Acc:MGI:1924063]	0.0108062	1.18918	0.24997	0.0163593	0.483581
ENSMUSG00000002342	234371	Tmem161a	protein_coding	transmembrane protein 161A [Source:MGI Symbol;Acc:MGI:2384577]	0.0109047	1.16377	0.218801	0.00415532	0.433447
ENSMUSG00000002190	12745	Clgn	protein_coding	calmegin [Source:MGI Symbol;Acc:MGI:107472]	0.0109463	-1.20373	-0.267508	-0.549878	0.0148612
ENSMUSG00000002395	67023	Use1	protein_coding	unconventional SNARE in the ER 1 homolog (S. cerevisiae) [Source:MGI Symbol;Acc:MGI:1914273]	0.0109883	-1.07039	-0.0981395	-0.210701	0.0144223
ENSMUSG00000002147	20852	Stat6	protein_coding	signal transducer and activator of transcription 6 [Source:MGI Symbol;Acc:MGI:103034]	0.0110055	-1.11559	-0.157801	-0.339924	0.024323
ENSMUSG00000002108	22259	Nr1h3	protein_coding	nuclear receptor subfamily 1, group H, member 3 [Source:MGI Symbol;Acc:MGI:1352462]	0.0110079	1.17355	0.230873	-0.0643718	0.526119
ENSMUSG00000002210	71997	Smg9	protein_coding	smg-9 homolog, nonsense mediated mRNA decay factor (C. elegans) [Source:MGI Symbol;Acc:MGI:1919247]	0.0110394	-1.16203	-0.216647	-0.495024	0.0617295
ENSMUSG00000002289	57875	Angptl4	protein_coding	angiopoietin-like 4 [Source:MGI Symbol;Acc:MGI:1888999]	0.0110402	1.27776	0.353617	-0.111346	0.81858
ENSMUSG00000002250	19015	Ppard	protein_coding	peroxisome proliferator activator receptor delta [Source:MGI Symbol;Acc:MGI:101884]	0.0111424	1.12923	0.17534	-0.0686062	0.419286
ENSMUSG00000002228	71887	Ppm1j	protein_coding	protein phosphatase 1J [Source:MGI Symbol;Acc:MGI:1919137]	0.0112516	-1.35811	-0.441602	-1.06287	0.179664
ENSMUSG00000001998	108011	Ap4e1	protein_coding	adaptor-related protein complex AP-4, epsilon 1 [Source:MGI Symbol;Acc:MGI:1336993]	0.0112907	1.1589	0.212752	-0.0895416	0.515045
ENSMUSG00000002325	16391	Irf9	protein_coding	interferon regulatory factor 9 [Source:MGI Symbol;Acc:MGI:107587]	0.0113143	-1.14652	-0.197265	-0.49652	0.101991
ENSMUSG00000002279	76483	Lmf1	protein_coding	lipase maturation factor 1 [Source:MGI Symbol;Acc:MGI:1923733]	0.011351	1.06759	0.0943602	-0.0559783	0.244699
ENSMUSG00000002266	22776	Zim1	protein_coding	zinc finger, imprinted 1 [Source:MGI Symbol;Acc:MGI:1341879]	0.0113704	-1.15939	-0.21336	-0.556715	0.129996
ENSMUSG00000002012	93843	Pnck	protein_coding	pregnancy upregulated non-ubiquitously expressed CaM kinase [Source:MGI Symbol;Acc:MGI:1347357]	0.0114041	1.12037	0.163982	-0.102427	0.430391
ENSMUSG00000002346	73095	Slc25a42	protein_coding	solute carrier family 25, member 42 [Source:MGI Symbol;Acc:MGI:1920345]	0.0114049	1.12814	0.17395	-0.116592	0.464491
ENSMUSG00000002052	20926	Supt6	protein_coding	SPT6, histone chaperone and transcription elongation factor [Source:MGI Symbol;Acc:MGI:107726]	0.0114083	1.04127	0.0583485	-0.0481472	0.164844
ENSMUSG00000002017	72722	Fam98a	protein_coding	family with sequence similarity 98, member A [Source:MGI Symbol;Acc:MGI:1919972]	0.0115113	1.05603	0.0786549	-0.0730446	0.230354
ENSMUSG00000002280	67563	Ciao3	protein_coding	cytosolic iron-sulfur assembly component 3 [Source:MGI Symbol;Acc:MGI:1914813]	0.0116346	-1.05012	-0.070558	-0.207598	0.0664817
ENSMUSG00000002409	13549	Dyrk1b	protein_coding	dual-specificity tyrosine-(Y)-phosphorylation regulated kinase 1b [Source:MGI Symbol;Acc:MGI:1330302]	0.0116476	1.1446	0.194846	-0.197559	0.587251
ENSMUSG00000002233	11853	Rhoc	protein_coding	ras homolog family member C [Source:MGI Symbol;Acc:MGI:106028]	0.0116526	-1.0584	-0.0818791	-0.266823	0.103065
ENSMUSG00000002006	245469	Pdzd4	protein_coding	PDZ domain containing 4 [Source:MGI Symbol;Acc:MGI:2443483]	0.0116848	1.08808	0.121786	-0.157731	0.401302
ENSMUSG00000002249	21678	Tead3	protein_coding	TEA domain family member 3 [Source:MGI Symbol;Acc:MGI:109241]	0.0117148	1.10043	0.138072	-0.180294	0.456438
ENSMUSG00000002393	13864	Nr2f6	protein_coding	nuclear receptor subfamily 2, group F, member 6 [Source:MGI Symbol;Acc:MGI:1352453]	0.0117199	1.06451	0.090186	-0.128138	0.30851
ENSMUSG00000002308	54219	Cd320	protein_coding	CD320 antigen [Source:MGI Symbol;Acc:MGI:1860083]	0.0117436	1.0499	0.0702534	-0.102404	0.242911
ENSMUSG00000002416	68198	Ndufb2	protein_coding	NADH:ubiquinone oxidoreductase subunit B2 [Source:MGI Symbol;Acc:MGI:1915448]	0.0117471	1.0557	0.0781997	-0.126922	0.283322
ENSMUSG00000002329	67881	Mdp1	protein_coding	magnesium-dependent phosphatase 1 [Source:MGI Symbol;Acc:MGI:1915131]	0.0118319	-1.03682	-0.0521655	-0.195732	0.0914007
ENSMUSG00000002345	72368	Borcs8	protein_coding	BLOC-1 related complex subunit 8 [Source:MGI Symbol;Acc:MGI:1919618]	0.0118354	-1.03862	-0.0546652	-0.212129	0.102799
ENSMUSG00000002058	22248	Unc119	protein_coding	unc-119 lipid binding chaperone [Source:MGI Symbol;Acc:MGI:1328357]	0.0119849	1.05414	0.0760676	-0.144853	0.296988
ENSMUSG00000002064	20316	Sdf2	protein_coding	stromal cell derived factor 2 [Source:MGI Symbol;Acc:MGI:108019]	0.0120106	1.0279	0.0396929	-0.0795058	0.158891
ENSMUSG00000002221	55982	Paxip1	protein_coding	PAX interacting (with transcription-activation domain) protein 1 [Source:MGI Symbol;Acc:MGI:1890430]	0.0120608	-1.03884	-0.0549797	-0.225237	0.115277
ENSMUSG00000002043	67091	Trappc6a	protein_coding	trafficking protein particle complex 6A [Source:MGI Symbol;Acc:MGI:1914341]	0.0121605	-1.06486	-0.0906587	-0.376144	0.194826
ENSMUSG00000002222	68477	Rmnd5a	protein_coding	required for meiotic nuclear division 5 homolog A [Source:MGI Symbol;Acc:MGI:1915727]	0.012163	-1.02918	-0.0414999	-0.172488	0.0894887
ENSMUSG00000002332	52585	Dhrs1	protein_coding	dehydrogenase/reductase (SDR family) member 1 [Source:MGI Symbol;Acc:MGI:1196314]	0.0122055	1.05095	0.0716941	-0.177413	0.320802
ENSMUSG00000002365	66616	Snx9	protein_coding	sorting nexin 9 [Source:MGI Symbol;Acc:MGI:1913866]	0.0122087	-1.04735	-0.0667486	-0.304241	0.170744
ENSMUSG00000002372	71810	Ranbp3	protein_coding	RAN binding protein 3 [Source:MGI Symbol;Acc:MGI:1919060]	0.0122477	-1.02455	-0.0349923	-0.168296	0.0983111
ENSMUSG00000002083	170770	Bbc3	protein_coding	BCL2 binding component 3 [Source:MGI Symbol;Acc:MGI:2181667]	0.0122817	1.08923	0.123315	-0.385213	0.631844
ENSMUSG00000002379	69875	Ndufa11	protein_coding	NADH:ubiquinone oxidoreductase subunit A11 [Source:MGI Symbol;Acc:MGI:1917125]	0.0123063	1.0221	0.0315307	-0.101236	0.164297
ENSMUSG00000002428	20585	Hltf	protein_coding	helicase-like transcription factor [Source:MGI Symbol;Acc:MGI:1196437]	0.0123255	-1.02697	-0.038399	-0.210709	0.133911
ENSMUSG00000002068	12447	Ccne1	protein_coding	cyclin E1 [Source:MGI Symbol;Acc:MGI:88316]	0.0123281	-1.03867	-0.0547383	-0.303464	0.193987
ENSMUSG00000002265	18616	Peg3	protein_coding	paternally expressed 3 [Source:MGI Symbol;Acc:MGI:104748]	0.0124052	-1.02221	-0.0316917	-0.177766	0.114383
ENSMUSG00000002059	19376	Rab34	protein_coding	RAB34, member RAS oncogene family [Source:MGI Symbol;Acc:MGI:104606]	0.0124307	1.03015	0.0428514	-0.176202	0.261905
ENSMUSG00000002032	71687	Tmem25	protein_coding	transmembrane protein 25 [Source:MGI Symbol;Acc:MGI:1918937]	0.012458	-1.03391	-0.0481057	-0.301466	0.205255
ENSMUSG00000002320	74140	Tm9sf1	protein_coding	transmembrane 9 superfamily member 1 [Source:MGI Symbol;Acc:MGI:1921390]	0.0125071	1.0231	0.0329537	-0.140683	0.206591
ENSMUSG00000002129	67465	Sf3a1	protein_coding	splicing factor 3a, subunit 1 [Source:MGI Symbol;Acc:MGI:1914715]	0.012525	-1.01414	-0.020254	-0.128755	0.0882472
ENSMUSG00000002274	70083	Metrn	protein_coding	meteorin, glial cell differentiation regulator [Source:MGI Symbol;Acc:MGI:1917333]	0.0126079	1.02711	0.0385906	-0.168678	0.245859
ENSMUSG00000002257	23853	Def6	protein_coding	differentially expressed in FDCP 6 [Source:MGI Symbol;Acc:MGI:1346328]	0.0126359	-1.05037	-0.0708967	-0.470149	0.328356
ENSMUSG00000002055	54141	Spag5	protein_coding	sperm associated antigen 5 [Source:MGI Symbol;Acc:MGI:1927470]	0.0126816	-1.03028	-0.0430381	-0.30591	0.219833
ENSMUSG00000002109	107986	Ddb2	protein_coding	damage specific DNA binding protein 2 [Source:MGI Symbol;Acc:MGI:1355314]	0.0127247	-1.02906	-0.0413258	-0.310531	0.22788
ENSMUSG00000002015	27061	Bcap31	protein_coding	B cell receptor associated protein 31 [Source:MGI Symbol;Acc:MGI:1350933]	0.0127755	-1.01134	-0.0162612	-0.127108	0.0945853
ENSMUSG00000002103	11432	Acp2	protein_coding	acid phosphatase 2, lysosomal [Source:MGI Symbol;Acc:MGI:87882]	0.0128105	-1.01358	-0.019458	-0.161446	0.12253
ENSMUSG00000002413	109880	Braf	protein_coding	Braf transforming gene [Source:MGI Symbol;Acc:MGI:88190]	0.0128524	-1.01088	-0.0156159	-0.13217	0.100938
ENSMUSG00000002010	15929	Idh3g	protein_coding	isocitrate dehydrogenase 3 (NAD+), gamma [Source:MGI Symbol;Acc:MGI:1099463]	0.0128548	-1.01224	-0.0175467	-0.149358	0.114264
ENSMUSG00000001999	109778	Blvra	protein_coding	biliverdin reductase A [Source:MGI Symbol;Acc:MGI:88170]	0.0128582	1.01271	0.0182196	-0.134945	0.171384
ENSMUSG00000002104	19400	Rapsn	protein_coding	receptor-associated protein of the synapse [Source:MGI Symbol;Acc:MGI:99422]	0.0129369	-1.05337	-0.0750057	-0.800173	0.650161
ENSMUSG00000002297	27214	Dbf4	protein_coding	DBF4 zinc finger [Source:MGI Symbol;Acc:MGI:1351328]	0.0129424	1.02979	0.0423535	-0.369796	0.454503
ENSMUSG00000002107	14007	Celf2	protein_coding	CUGBP, Elav-like family member 2 [Source:MGI Symbol;Acc:MGI:1338822]	0.0129595	1.01179	0.0169041	-0.157927	0.191736
ENSMUSG00000002205	101568	Vrk3	protein_coding	vaccinia related kinase 3 [Source:MGI Symbol;Acc:MGI:2182465]	0.0129919	-1.01034	-0.0148419	-0.181396	0.151712
ENSMUSG00000001995	244668	Sipa1l2	protein_coding	signal-induced proliferation-associated 1 like 2 [Source:MGI Symbol;Acc:MGI:2676970]	0.0130401	-1.00966	-0.0138639	-0.171673	0.143945
ENSMUSG00000002105	68427	Slc39a13	protein_coding	solute carrier family 39 (metal ion transporter), member 13 [Source:MGI Symbol;Acc:MGI:1915677]	0.0130547	-1.01064	-0.0152742	-0.191383	0.160834
ENSMUSG00000002014	20832	Ssr4	protein_coding	signal sequence receptor, delta [Source:MGI Symbol;Acc:MGI:1099464]	0.0130748	1.0062	0.00892238	-0.106247	0.124092
ENSMUSG00000002307	13163	Daxx	protein_coding	Fas death domain-associated protein [Source:MGI Symbol;Acc:MGI:1197015]	0.0130905	-1.0079	-0.0113524	-0.176426	0.153721
ENSMUSG00000002319	75751	Ipo4	protein_coding	importin 4 [Source:MGI Symbol;Acc:MGI:1923001]	0.0130907	1.00773	0.0111078	-0.163395	0.185611
ENSMUSG00000002020	16997	Ltbp2	protein_coding	latent transforming growth factor beta binding protein 2 [Source:MGI Symbol;Acc:MGI:99502]	0.0131231	-1.03554	-0.0503883	-0.992605	0.891828
ENSMUSG00000002031	76568	Ift46	protein_coding	intraflagellar transport 46 [Source:MGI Symbol;Acc:MGI:1923818]	0.0131886	-1.00571	-0.00820999	-0.175275	0.158855
ENSMUSG00000002028	214162	Kmt2a	protein_coding	lysine (K)-specific methyltransferase 2A [Source:MGI Symbol;Acc:MGI:96995]	0.0132441	-1.00434	-0.0062432	-0.139283	0.126797
ENSMUSG00000002227	17454	Mov10	protein_coding	Mov10 RISC complex RNA helicase [Source:MGI Symbol;Acc:MGI:97054]	0.0132569	1.00901	0.0129438	-0.317773	0.343661
ENSMUSG00000002324	56739	Rec8	protein_coding	REC8 meiotic recombination protein [Source:MGI Symbol;Acc:MGI:1929645]	0.0132782	-1.06028	-0.0844433	-2.29972	2.13084
ENSMUSG00000002007	56504	Srpk3	protein_coding	serine/arginine-rich protein specific kinase 3 [Source:MGI Symbol;Acc:MGI:1891338]	0.0133005	-1.00404	-0.00582172	-0.359947	0.348303
ENSMUSG00000002102	19182	Psmc3	protein_coding	proteasome (prosome, macropain) 26S subunit, ATPase 3 [Source:MGI Symbol;Acc:MGI:1098754]	0.0133576	-1.00119	-0.00171682	-0.117273	0.113839
ENSMUSG00000002326	105446	Gmpr2	protein_coding	guanosine monophosphate reductase 2 [Source:MGI Symbol;Acc:MGI:1917903]	0.0133749	1.00165	0.00238059	-0.177936	0.182698
ENSMUSG00000002111	20375	Spi1	protein_coding	spleen focus forming virus (SFFV) proviral integration oncogene [Source:MGI Symbol;Acc:MGI:98282]	0.013408	1.00094	0.00135834	-0.345831	0.348548
ENSMUSG00000002455	68879	Prpf6	protein_coding	pre-mRNA splicing factor 6 [Source:MGI Symbol;Acc:MGI:1922946]	0.0134501	-1.07913	-0.109864	-0.246124	0.026396
ENSMUSG00000002458	56470	Rgs19	protein_coding	regulator of G-protein signaling 19 [Source:MGI Symbol;Acc:MGI:1915153]	0.0135228	-1.08426	-0.116716	-0.298439	0.065008
ENSMUSG00000002459	58175	Rgs20	protein_coding	regulator of G-protein signaling 20 [Source:MGI Symbol;Acc:MGI:1929866]	0.0135228	1.12747	0.17309	-0.0617535	0.407934
ENSMUSG00000002475	106861	Abhd3	protein_coding	abhydrolase domain containing 3 [Source:MGI Symbol;Acc:MGI:2147183]	0.0135862	1.03559	0.0504508	-0.119654	0.220556
ENSMUSG00000002477	20641	Snrpd1	protein_coding	small nuclear ribonucleoprotein D1 [Source:MGI Symbol;Acc:MGI:98344]	0.0136249	1.01051	0.0150861	-0.136337	0.166509
ENSMUSG00000002486	77832	Tchp	protein_coding	trichoplein, keratin filament binding [Source:MGI Symbol;Acc:MGI:1925082]	0.0136682	-1.02435	-0.0347086	-0.35123	0.281813
ENSMUSG00000002489	21844	Tiam1	protein_coding	T cell lymphoma invasion and metastasis 1 [Source:MGI Symbol;Acc:MGI:103306]	0.0137098	1.25431	0.326897	-0.0123734	0.666167
ENSMUSG00000002496	22084	Tsc2	protein_coding	TSC complex subunit 2 [Source:MGI Symbol;Acc:MGI:102548]	0.0137728	-1.00926	-0.0132987	-0.156056	0.129459
ENSMUSG00000002504	65962	Slc9a3r2	protein_coding	solute carrier family 9 (sodium/hydrogen exchanger), member 3 regulator 2 [Source:MGI Symbol;Acc:MGI:1890662]	0.0138169	-1.02852	-0.0405687	-0.235692	0.154555
ENSMUSG00000002524	67959	Puf60	protein_coding	poly-U binding splicing factor 60 [Source:MGI Symbol;Acc:MGI:1915209]	0.0139774	-1.00988	-0.0141814	-0.141221	0.112858
ENSMUSG00000002608	52132	Ccdc97	protein_coding	coiled-coil domain containing 97 [Source:MGI Symbol;Acc:MGI:1196455]	0.0142857	1.12141	0.165315	0.0288125	0.301817
ENSMUSG00000002661	66400	Alkbh7	protein_coding	alkB homolog 7 [Source:MGI Symbol;Acc:MGI:1913650]	0.014301	1.10146	0.139415	-0.0232577	0.302088
ENSMUSG00000002602	26362	Axl	protein_coding	AXL receptor tyrosine kinase [Source:MGI Symbol;Acc:MGI:1347244]	0.0143022	-1.10365	-0.142282	-0.314428	0.029865
ENSMUSG00000002660	53895	Clpp	protein_coding	caseinolytic mitochondrial matrix peptidase proteolytic subunit [Source:MGI Symbol;Acc:MGI:1858213]	0.0143119	-1.06733	-0.0940023	-0.236468	0.0484637
ENSMUSG00000002578	22781	Ikzf4	protein_coding	IKAROS family zinc finger 4 [Source:MGI Symbol;Acc:MGI:1343139]	0.0144027	1.12837	0.174235	-0.110398	0.458867
ENSMUSG00000002580	103742	Mien1	protein_coding	migration and invasion enhancer 1 [Source:MGI Symbol;Acc:MGI:1913678]	0.0144406	1.06283	0.0879096	-0.0694455	0.245265
ENSMUSG00000002633	20423	Shh	protein_coding	sonic hedgehog [Source:MGI Symbol;Acc:MGI:98297]	0.0144969	1.19351	0.255207	-0.253307	0.763721
ENSMUSG00000002603	21803	Tgfb1	protein_coding	transforming growth factor, beta 1 [Source:MGI Symbol;Acc:MGI:98725]	0.0145384	1.22751	0.295732	-0.309121	0.900586
ENSMUSG00000002699	16822	Lcp2	protein_coding	lymphocyte cytosolic protein 2 [Source:MGI Symbol;Acc:MGI:1321402]	0.0145575	1.06492	0.0907515	-0.188949	0.370452
ENSMUSG00000002546	99412	Golga2	protein_coding	golgi autoantigen, golgin subfamily a, 2 [Source:MGI Symbol;Acc:MGI:2139395]	0.0145744	-1.0357	-0.050611	-0.206698	0.105476
ENSMUSG00000002688	18760	Prkd1	protein_coding	protein kinase D1 [Source:MGI Symbol;Acc:MGI:99879]	0.0146015	-1.06587	-0.0920336	-0.382361	0.198294
ENSMUSG00000002658	98053	Gtf2f1	protein_coding	general transcription factor IIF, polypeptide 1 [Source:MGI Symbol;Acc:MGI:1923848]	0.0146311	-1.02499	-0.0356047	-0.161011	0.0898012
ENSMUSG00000002718	110750	Cse1l	protein_coding	chromosome segregation 1-like (S. cerevisiae) [Source:MGI Symbol;Acc:MGI:1339951]	0.0146459	1.02377	0.0338889	-0.0901078	0.157886
ENSMUSG00000002668	70785	Dennd1c	protein_coding	DENN/MADD domain containing 1C [Source:MGI Symbol;Acc:MGI:1918035]	0.0146588	-1.06345	-0.0887572	-0.433295	0.255781
ENSMUSG00000002550	22245	Uck1	protein_coding	uridine-cytidine kinase 1 [Source:MGI Symbol;Acc:MGI:98904]	0.0146822	-1.02873	-0.0408689	-0.204622	0.122884
ENSMUSG00000002635	68079	Pdcd2l	protein_coding	programmed cell death 2-like [Source:MGI Symbol;Acc:MGI:1915329]	0.0147239	1.01926	0.027518	-0.174072	0.229108
ENSMUSG00000002617	22700	Zfp40	protein_coding	zinc finger protein 40 [Source:MGI Symbol;Acc:MGI:99185]	0.014732	-1.01387	-0.0198708	-0.25375	0.214009
ENSMUSG00000002679	69792	Med6	protein_coding	mediator complex subunit 6 [Source:MGI Symbol;Acc:MGI:1917042]	0.0147368	1.00854	0.0122634	-0.135193	0.159719
ENSMUSG00000002625	54194	Akap8l	protein_coding	A kinase (PRKA) anchor protein 8-like [Source:MGI Symbol;Acc:MGI:1860606]	0.0147527	1.00605	0.00869529	-0.241223	0.258613
ENSMUSG00000002728	67877	Naa20	protein_coding	N(alpha)-acetyltransferase 20, NatB catalytic subunit [Source:MGI Symbol;Acc:MGI:1915127]	0.0148004	1.02483	0.0353852	-0.0860676	0.156838
ENSMUSG00000002733	83435	Plekha3	protein_coding	pleckstrin homology domain-containing, family A (phosphoinositide binding specific) member 3 [Source:MGI Symbol;Acc:MGI:1932515]	0.0149509	1.06603	0.0922515	-0.0662808	0.250784
ENSMUSG00000002741	56418	Ykt6	protein_coding	YKT6 v-SNARE homolog (S. cerevisiae) [Source:MGI Symbol;Acc:MGI:1927550]	0.0149598	1.0299	0.0425002	-0.108185	0.193185
ENSMUSG00000002731	23992	Prkra	protein_coding	protein kinase, interferon inducible double stranded RNA dependent activator [Source:MGI Symbol;Acc:MGI:1344375]	0.0149605	-1.02297	-0.0327605	-0.183463	0.117942
ENSMUSG00000002732	14231	Fkbp7	protein_coding	FK506 binding protein 7 [Source:MGI Symbol;Acc:MGI:1336879]	0.014966	1.01679	0.0240254	-0.227919	0.27597
ENSMUSG00000002767	27398	Mrpl2	protein_coding	mitochondrial ribosomal protein L2 [Source:MGI Symbol;Acc:MGI:1351622]	0.0150359	1.14258	0.192302	-0.00153811	0.386142
ENSMUSG00000002748	22385	Baz1b	protein_coding	bromodomain adjacent to zinc finger domain, 1B [Source:MGI Symbol;Acc:MGI:1353499]	0.0150885	1.07361	0.102464	-0.0335954	0.238524
ENSMUSG00000002768	17256	Mea1	protein_coding	male enhanced antigen 1 [Source:MGI Symbol;Acc:MGI:96957]	0.0151069	1.02941	0.0418244	-0.0998094	0.183458
ENSMUSG00000002763	224824	Pex6	protein_coding	peroxisomal biogenesis factor 6 [Source:MGI Symbol;Acc:MGI:2385054]	0.0151349	-1.03761	-0.0532699	-0.352845	0.246305
ENSMUSG00000002769	14711	Gnmt	protein_coding	glycine N-methyltransferase [Source:MGI Symbol;Acc:MGI:1202304]	0.015236	-1.3604	-0.444026	-1.01249	0.124443
ENSMUSG00000002778	68137	Kdelr1	protein_coding	KDEL (Lys-Asp-Glu-Leu) endoplasmic reticulum protein retention receptor 1 [Source:MGI Symbol;Acc:MGI:1915387]	0.0152777	-1.05241	-0.0736983	-0.225915	0.0785181
ENSMUSG00000002771	14814	Grin2d	protein_coding	glutamate receptor, ionotropic, NMDA2D (epsilon 4) [Source:MGI Symbol;Acc:MGI:95823]	0.0153086	1.03512	0.0497971	-0.244092	0.343687
ENSMUSG00000002797	110175	Ggct	protein_coding	gamma-glutamyl cyclotransferase [Source:MGI Symbol;Acc:MGI:95700]	0.0153747	1.11214	0.153339	-0.0171831	0.323862
ENSMUSG00000002781	70209	Tmem143	protein_coding	transmembrane protein 143 [Source:MGI Symbol;Acc:MGI:1917459]	0.0154003	1.07007	0.0977085	-0.125089	0.320506
ENSMUSG00000002799	16450	Jag2	protein_coding	jagged 2 [Source:MGI Symbol;Acc:MGI:1098270]	0.0154409	1.01112	0.0159523	-0.291234	0.323138
ENSMUSG00000002803	399566	Btbd6	protein_coding	BTB (POZ) domain containing 6 [Source:MGI Symbol;Acc:MGI:3026623]	0.0154882	-1.14091	-0.190189	-0.391225	0.0108473
ENSMUSG00000002804	66174	Nudt14	protein_coding	nudix (nucleoside diphosphate linked moiety X)-type motif 14 [Source:MGI Symbol;Acc:MGI:1913424]	0.0155402	1.1162	0.158598	-0.0506064	0.367802
ENSMUSG00000002808	105298	Epdr1	protein_coding	ependymin related protein 1 (zebrafish) [Source:MGI Symbol;Acc:MGI:2145369]	0.0155894	-1.07193	-0.100208	-0.248525	0.0481086
ENSMUSG00000002812	14248	Flii	protein_coding	flightless I actin binding protein [Source:MGI Symbol;Acc:MGI:1342286]	0.0156621	1.05473	0.0768682	-0.08266	0.236396
ENSMUSG00000002814	21975	Top3a	protein_coding	topoisomerase (DNA) III alpha [Source:MGI Symbol;Acc:MGI:1197527]	0.0156993	-1.01937	-0.0276843	-0.245178	0.189809
ENSMUSG00000002820	235040	Atg4d	protein_coding	autophagy related 4D, cysteine peptidase [Source:MGI Symbol;Acc:MGI:2444308]	0.0158698	1.05723	0.0802824	-0.107808	0.268373
ENSMUSG00000002831	57435	Plin4	protein_coding	perilipin 4 [Source:MGI Symbol;Acc:MGI:1929709]	0.0159238	-1.05368	-0.0754347	-0.842332	0.691462
ENSMUSG00000002825	60507	Qtrt1	protein_coding	queuine tRNA-ribosyltransferase catalytic subunit 1 [Source:MGI Symbol;Acc:MGI:1931441]	0.0159318	-1.01346	-0.0192888	-0.218587	0.180009
ENSMUSG00000002835	27221	Chaf1a	protein_coding	chromatin assembly factor 1, subunit A (p150) [Source:MGI Symbol;Acc:MGI:1351331]	0.0159984	1.0435	0.0614349	-0.206201	0.329071
ENSMUSG00000002833	15193	Hdgfl2	protein_coding	HDGF like 2 [Source:MGI Symbol;Acc:MGI:1194492]	0.0160343	1.00823	0.0118209	-0.149463	0.173105
ENSMUSG00000002844	11544	Adprh	protein_coding	ADP-ribosylarginine hydrolase [Source:MGI Symbol;Acc:MGI:1098234]	0.0160961	1.05799	0.0813232	-0.0567161	0.219362
ENSMUSG00000002845	67846	Tmem39a	protein_coding	transmembrane protein 39a [Source:MGI Symbol;Acc:MGI:1915096]	0.0161318	1.10625	0.145677	-0.140421	0.431775
ENSMUSG00000002846	76916	Timmdc1	protein_coding	translocase of inner mitochondrial membrane domain containing 1 [Source:MGI Symbol;Acc:MGI:1922139]	0.0161568	-1.00582	-0.00837877	-0.173001	0.156244
ENSMUSG00000002847	85031	Pla1a	protein_coding	phospholipase A1 member A [Source:MGI Symbol;Acc:MGI:1934677]	0.0162387	-1.27577	-0.351372	-1.03037	0.327624
ENSMUSG00000002871	24100	Tpra1	protein_coding	transmembrane protein, adipocyte asscociated 1 [Source:MGI Symbol;Acc:MGI:1345190]	0.0162933	1.14857	0.199843	0.0453616	0.354324
ENSMUSG00000002910	70807	Arrdc2	protein_coding	arrestin domain containing 2 [Source:MGI Symbol;Acc:MGI:1918057]	0.0163922	-1.33267	-0.414317	-0.943567	0.114933
ENSMUSG00000002870	17216	Mcm2	protein_coding	minichromosome maintenance complex component 2 [Source:MGI Symbol;Acc:MGI:105380]	0.0164583	-1.14206	-0.191643	-0.481559	0.0982731
ENSMUSG00000002897	16172	Il17ra	protein_coding	interleukin 17 receptor A [Source:MGI Symbol;Acc:MGI:107399]	0.0164856	-1.07463	-0.103842	-0.362113	0.154429
ENSMUSG00000002908	84036	Kcnn1	protein_coding	potassium intermediate/small conductance calcium-activated channel, subfamily N, member 1 [Source:MGI Symbol;Acc:MGI:1933993]	0.0165143	1.0899	0.124191	-0.208841	0.457223
ENSMUSG00000002900	16777	Lamb1	protein_coding	laminin B1 [Source:MGI Symbol;Acc:MGI:96743]	0.0165146	-1.08838	-0.122185	-0.595256	0.350885
ENSMUSG00000002881	17936	Nab1	protein_coding	Ngfi-A binding protein 1 [Source:MGI Symbol;Acc:MGI:107564]	0.0165347	1.02654	0.0377912	-0.142809	0.218392
ENSMUSG00000002885	26364	Adgre5	protein_coding	adhesion G protein-coupled receptor E5 [Source:MGI Symbol;Acc:MGI:1347095]	0.0165524	1.00904	0.0129881	-0.217041	0.243018
ENSMUSG00000002930	19051	Ppp1r17	protein_coding	protein phosphatase 1, regulatory subunit 17 [Source:MGI Symbol;Acc:MGI:1333876]	0.0166618	1.68874	0.755951	0.29183	1.22007
ENSMUSG00000002949	21856	Timm44	protein_coding	translocase of inner mitochondrial membrane 44 [Source:MGI Symbol;Acc:MGI:1343262]	0.0166758	1.13779	0.186241	0.0464725	0.326008
ENSMUSG00000002948	26400	Map2k7	protein_coding	mitogen-activated protein kinase kinase 7 [Source:MGI Symbol;Acc:MGI:1346871]	0.0167314	1.04083	0.0577345	-0.0820307	0.1975
ENSMUSG00000002944	12491	Cd36	protein_coding	CD36 molecule [Source:MGI Symbol;Acc:MGI:107899]	0.0167371	-1.15233	-0.204553	-0.930439	0.521333
ENSMUSG00000002957	11772	Ap2a2	protein_coding	adaptor-related protein complex 2, alpha 2 subunit [Source:MGI Symbol;Acc:MGI:101920]	0.0167495	1.01944	0.027784	-0.0986438	0.154212
ENSMUSG00000002980	57278	Bcam	protein_coding	basal cell adhesion molecule [Source:MGI Symbol;Acc:MGI:1929940]	0.0169486	1.18373	0.243335	-0.164363	0.651033
ENSMUSG00000002983	19698	Relb	protein_coding	avian reticuloendotheliosis viral (v-rel) oncogene related B [Source:MGI Symbol;Acc:MGI:103289]	0.0169698	-1.09543	-0.1315	-0.464595	0.201596
ENSMUSG00000002981	56457	Clptm1	protein_coding	cleft lip and palate associated transmembrane protein 1 [Source:MGI Symbol;Acc:MGI:1927155]	0.0170029	-1.06428	-0.0898825	-0.321191	0.141426
ENSMUSG00000002992	11813	Apoc2	protein_coding	apolipoprotein C-II [Source:MGI Symbol;Acc:MGI:88054]	0.0170763	1.47158	0.557367	-0.944005	2.05874
ENSMUSG00000002996	73389	Hbp1	protein_coding	high mobility group box transcription factor 1 [Source:MGI Symbol;Acc:MGI:894659]	0.0171566	-1.04085	-0.0577599	-0.215126	0.0996062
ENSMUSG00000002963	59047	Pnkp	protein_coding	polynucleotide kinase 3prime- phosphatase [Source:MGI Symbol;Acc:MGI:1891698]	0.0171695	1.05366	0.0754131	-0.131766	0.282592
ENSMUSG00000002985	11816	Apoe	protein_coding	apolipoprotein E [Source:MGI Symbol;Acc:MGI:88057]	0.0172318	1.06854	0.0956437	-0.194012	0.3853
ENSMUSG00000002984	53333	Tomm40	protein_coding	translocase of outer mitochondrial membrane 40 [Source:MGI Symbol;Acc:MGI:1858259]	0.0172354	-1.06047	-0.0847018	-0.356883	0.187479
ENSMUSG00000002997	19088	Prkar2b	protein_coding	protein kinase, cAMP dependent regulatory, type II beta [Source:MGI Symbol;Acc:MGI:97760]	0.0172359	-1.05215	-0.073336	-0.33873	0.192058
ENSMUSG00000003031	12576	Cdkn1b	protein_coding	cyclin-dependent kinase inhibitor 1B [Source:MGI Symbol;Acc:MGI:104565]	0.017251	-1.04703	-0.0663082	-0.478958	0.346341
ENSMUSG00000002968	75613	Med25	protein_coding	mediator complex subunit 25 [Source:MGI Symbol;Acc:MGI:1922863]	0.0172636	1.0124	0.0177749	-0.220812	0.256362
ENSMUSG00000003033	11767	Ap1m1	protein_coding	adaptor-related protein complex AP-1, mu subunit 1 [Source:MGI Symbol;Acc:MGI:102776]	0.0173426	-1.05281	-0.0742504	-0.203411	0.0549103
ENSMUSG00000003032	16600	Klf4	protein_coding	Kruppel-like factor 4 (gut) [Source:MGI Symbol;Acc:MGI:1342287]	0.0173615	1.02363	0.0336954	-0.294716	0.362107
ENSMUSG00000003039	67922	Fam32a	protein_coding	family with sequence similarity 32, member A [Source:MGI Symbol;Acc:MGI:1915172]	0.0174533	1.24544	0.316652	0.0406576	0.592646
ENSMUSG00000003068	20869	Stk11	protein_coding	serine/threonine kinase 11 [Source:MGI Symbol;Acc:MGI:1341870]	0.017523	1.09447	0.130233	0.00971902	0.250748
ENSMUSG00000003038	15331	Hmgn2	protein_coding	high mobility group nucleosomal binding domain 2 [Source:MGI Symbol;Acc:MGI:96136]	0.0175475	-1.19685	-0.259244	-0.538243	0.0197548
ENSMUSG00000003072	66043	Atp5d	protein_coding	ATP synthase, H+ transporting, mitochondrial F1 complex, delta subunit [Source:MGI Symbol;Acc:MGI:1913293]	0.0175981	1.07959	0.11049	-0.0256185	0.246597
ENSMUSG00000003062	76205	Stard3nl	protein_coding	STARD3 N-terminal like [Source:MGI Symbol;Acc:MGI:1923455]	0.0176016	-1.04745	-0.0668851	-0.178684	0.0449136
ENSMUSG00000003070	13637	Efna2	protein_coding	ephrin A2 [Source:MGI Symbol;Acc:MGI:102707]	0.0176409	1.09669	0.133154	-0.302776	0.569084
ENSMUSG00000003037	17274	Rab8a	protein_coding	RAB8A, member RAS oncogene family [Source:MGI Symbol;Acc:MGI:96960]	0.017655	-1.01414	-0.0202615	-0.173846	0.133323
ENSMUSG00000003131	18475	Pafah1b2	protein_coding	platelet-activating factor acetylhydrolase, isoform 1b, subunit 2 [Source:MGI Symbol;Acc:MGI:108415]	0.017791	-1.04807	-0.0677322	-0.177417	0.0419528
ENSMUSG00000003119	69131	Cdk12	protein_coding	cyclin-dependent kinase 12 [Source:MGI Symbol;Acc:MGI:1098802]	0.0178476	-1.04811	-0.0677882	-0.249669	0.114093
ENSMUSG00000003123	16890	Lipe	protein_coding	lipase, hormone sensitive [Source:MGI Symbol;Acc:MGI:96790]	0.0178747	-1.03146	-0.0446876	-0.290444	0.201068
ENSMUSG00000003099	19060	Ppp5c	protein_coding	protein phosphatase 5, catalytic subunit [Source:MGI Symbol;Acc:MGI:102666]	0.0179082	-1.01378	-0.0197508	-0.211867	0.172366
ENSMUSG00000003134	54610	Tbc1d8	protein_coding	TBC1 domain family, member 8 [Source:MGI Symbol;Acc:MGI:1927225]	0.0179715	-1.05255	-0.0738913	-0.375485	0.227702
ENSMUSG00000003135	52846	Cnot11	protein_coding	CCR4-NOT transcription complex, subunit 11 [Source:MGI Symbol;Acc:MGI:106580]	0.0179989	-1.01754	-0.0250847	-0.293483	0.243314
ENSMUSG00000003154	60611	Foxj2	protein_coding	forkhead box J2 [Source:MGI Symbol;Acc:MGI:1926805]	0.0181535	1.24845	0.320132	0.112982	0.527282
ENSMUSG00000003153	20527	Slc2a3	protein_coding	solute carrier family 2 (facilitated glucose transporter), member 3 [Source:MGI Symbol;Acc:MGI:95757]	0.0181576	1.04852	0.0683541	-0.135002	0.27171
ENSMUSG00000003161	109552	Sri	protein_coding	sorcin [Source:MGI Symbol;Acc:MGI:98419]	0.0182208	-1.05646	-0.079243	-0.220343	0.0618572
ENSMUSG00000003166	13356	Dgcr2	protein_coding	DiGeorge syndrome critical region gene 2 [Source:MGI Symbol;Acc:MGI:892866]	0.0182982	-1.0601	-0.084196	-0.218589	0.0501972
ENSMUSG00000003184	54131	Irf3	protein_coding	interferon regulatory factor 3 [Source:MGI Symbol;Acc:MGI:1859179]	0.0183486	1.18724	0.247612	-0.0123862	0.507609
ENSMUSG00000003190	75736	Bcl2l12	protein_coding	BCL2-like 12 (proline rich) [Source:MGI Symbol;Acc:MGI:1922986]	0.0185214	1.05769	0.080912	-0.200444	0.362268
ENSMUSG00000003198	224893	Zfp959	protein_coding	zinc finger protein 959 [Source:MGI Symbol;Acc:MGI:2385058]	0.0185776	1.14675	0.197553	-0.177293	0.572399
ENSMUSG00000003235	224045	Eif2b5	protein_coding	eukaryotic translation initiation factor 2B, subunit 5 epsilon [Source:MGI Symbol;Acc:MGI:2446176]	0.0186978	1.18071	0.239651	0.0292392	0.450063
ENSMUSG00000003234	27406	Abcf3	protein_coding	ATP-binding cassette, sub-family F (GCN20), member 3 [Source:MGI Symbol;Acc:MGI:1351656]	0.018737	1.12232	0.16648	-0.0124034	0.345364
ENSMUSG00000003269	19158	Cyth2	protein_coding	cytohesin 2 [Source:MGI Symbol;Acc:MGI:1334255]	0.0187697	-1.05753	-0.0806969	-0.240326	0.0789324
ENSMUSG00000003226	19386	Ranbp2	protein_coding	RAN binding protein 2 [Source:MGI Symbol;Acc:MGI:894323]	0.0187754	1.07342	0.10221	-0.100273	0.304693
ENSMUSG00000003233	13544	Dvl3	protein_coding	dishevelled segment polarity protein 3 [Source:MGI Symbol;Acc:MGI:108100]	0.0188975	1.04182	0.0591052	-0.0930968	0.211307
ENSMUSG00000003228	14773	Grk5	protein_coding	G protein-coupled receptor kinase 5 [Source:MGI Symbol;Acc:MGI:109161]	0.0188975	1.06214	0.0869732	-0.179287	0.353233
ENSMUSG00000003208	72886	Yju2	protein_coding	YJU2 splicing factor [Source:MGI Symbol;Acc:MGI:1920136]	0.018915	-1.04387	-0.0619395	-0.255561	0.131682
ENSMUSG00000003200	20405	Sh3gl1	protein_coding	SH3-domain GRB2-like 1 [Source:MGI Symbol;Acc:MGI:700010]	0.0189751	1.03376	0.047905	-0.126542	0.222352
ENSMUSG00000003199	68047	Mpnd	protein_coding	MPN domain containing [Source:MGI Symbol;Acc:MGI:1915297]	0.0189811	-1.03031	-0.0430796	-0.21078	0.124621
ENSMUSG00000003206	50498	Ebi3	protein_coding	Epstein-Barr virus induced gene 3 [Source:MGI Symbol;Acc:MGI:1354171]	0.0190025	1.02189	0.0312345	-0.324031	0.386501
ENSMUSG00000003271	54200	Sult2b1	protein_coding	sulfotransferase family, cytosolic, 2B, member 1 [Source:MGI Symbol;Acc:MGI:1926342]	0.0190777	1.24	0.310343	-0.197184	0.81787
ENSMUSG00000003273	12348	Car11	protein_coding	carbonic anhydrase 11 [Source:MGI Symbol;Acc:MGI:1336193]	0.0191026	-1.06377	-0.0891837	-0.424862	0.246494
ENSMUSG00000003282	56711	Plag1	protein_coding	pleiomorphic adenoma gene 1 [Source:MGI Symbol;Acc:MGI:1891916]	0.0191978	-1.00365	-0.0052584	-0.503584	0.493067
ENSMUSG00000003279	224997	Dlgap1	protein_coding	DLG associated protein 1 [Source:MGI Symbol;Acc:MGI:1346065]	0.0191979	-1.00071	-0.00102684	-0.163356	0.161302
ENSMUSG00000003283	15162	Hck	protein_coding	hemopoietic cell kinase [Source:MGI Symbol;Acc:MGI:96052]	0.0192407	-1.09679	-0.133293	-0.530325	0.263739
ENSMUSG00000003438	66525	Timm50	protein_coding	translocase of inner mitochondrial membrane 50 [Source:MGI Symbol;Acc:MGI:1913775]	0.0193278	-1.12031	-0.1639	-0.309206	-0.0185946
ENSMUSG00000003352	12297	Cacnb3	protein_coding	calcium channel, voltage-dependent, beta 3 subunit [Source:MGI Symbol;Acc:MGI:103307]	0.019431	1.21726	0.28364	0.015488	0.551792
ENSMUSG00000003484	72054	Cyp4f18	protein_coding	cytochrome P450, family 4, subfamily f, polypeptide 18 [Source:MGI Symbol;Acc:MGI:1919304]	0.0194358	-2.13083	-1.09142	-2.14652	-0.0363106
ENSMUSG00000003541	15937	Ier3	protein_coding	immediate early response 3 [Source:MGI Symbol;Acc:MGI:104814]	0.0194481	1.37629	0.460781	0.0019176	0.919645
ENSMUSG00000003382	27049	Etv3	protein_coding	ets variant 3 [Source:MGI Symbol;Acc:MGI:1350926]	0.0195062	1.13271	0.179783	-0.0196999	0.379266
ENSMUSG00000003534	12305	Ddr1	protein_coding	discoidin domain receptor family, member 1 [Source:MGI Symbol;Acc:MGI:99216]	0.0196204	1.14973	0.201289	-0.0253196	0.427898
ENSMUSG00000003308	50868	Keap1	protein_coding	kelch-like ECH-associated protein 1 [Source:MGI Symbol;Acc:MGI:1858732]	0.01973	1.09736	0.134034	-0.022484	0.290551
ENSMUSG00000003348	208228	Mob3a	protein_coding	MOB kinase activator 3A [Source:MGI Symbol;Acc:MGI:3050117]	0.0197617	-1.07936	-0.110183	-0.239645	0.0192782
ENSMUSG00000003360	74351	Ddx23	protein_coding	DEAD (Asp-Glu-Ala-Asp) box polypeptide 23 [Source:MGI Symbol;Acc:MGI:1921601]	0.0197992	1.13065	0.177155	-0.0446568	0.398967
ENSMUSG00000003420	14132	Fcgrt	protein_coding	Fc receptor, IgG, alpha chain transporter [Source:MGI Symbol;Acc:MGI:103017]	0.0198555	1.11986	0.163316	-0.0460914	0.372724
ENSMUSG00000003411	69908	Rab3b	protein_coding	RAB3B, member RAS oncogene family [Source:MGI Symbol;Acc:MGI:1917158]	0.0198695	1.12654	0.171903	-0.0734053	0.417212
ENSMUSG00000003531	13353	Dgcr6	protein_coding	DiGeorge syndrome critical region gene 6 [Source:MGI Symbol;Acc:MGI:1202877]	0.0198726	1.08953	0.123703	-0.0555275	0.302934
ENSMUSG00000003363	18807	Pld3	protein_coding	phospholipase D family, member 3 [Source:MGI Symbol;Acc:MGI:1333782]	0.0198876	1.11469	0.156645	-0.0974838	0.410774
ENSMUSG00000003355	66120	Fkbp11	protein_coding	FK506 binding protein 11 [Source:MGI Symbol;Acc:MGI:1913370]	0.019889	1.10753	0.14734	-0.12742	0.4221
ENSMUSG00000003316	20340	Glg1	protein_coding	golgi apparatus protein 1 [Source:MGI Symbol;Acc:MGI:104967]	0.0199287	-1.04821	-0.0679349	-0.199975	0.0641048
ENSMUSG00000003500	23917	Impdh1	protein_coding	inosine monophosphate dehydrogenase 1 [Source:MGI Symbol;Acc:MGI:96567]	0.0199675	1.107	0.14666	-0.163497	0.456817
ENSMUSG00000003458	59287	Ncstn	protein_coding	nicastrin [Source:MGI Symbol;Acc:MGI:1891700]	0.0200213	1.053	0.0745119	-0.0854263	0.23445
ENSMUSG00000003444	67224	Med29	protein_coding	mediator complex subunit 29 [Source:MGI Symbol;Acc:MGI:1914474]	0.0200737	1.04113	0.058156	-0.0730212	0.189333
ENSMUSG00000003435	20924	Supt5	protein_coding	suppressor of Ty 5, DSIF elongation factor subunit [Source:MGI Symbol;Acc:MGI:1202400]	0.020165	1.04778	0.0673411	-0.0867218	0.221404
ENSMUSG00000003421	66394	Nosip	protein_coding	nitric oxide synthase interacting protein [Source:MGI Symbol;Acc:MGI:1913644]	0.0202358	-1.03409	-0.0483613	-0.163534	0.0668117
ENSMUSG00000003418	241230	St8sia6	protein_coding	ST8 alpha-N-acetyl-neuraminide alpha-2,8-sialyltransferase 6 [Source:MGI Symbol;Acc:MGI:2386797]	0.0202733	1.07583	0.105446	-0.155556	0.366448
ENSMUSG00000003346	216169	Abhd17a	protein_coding	abhydrolase domain containing 17A [Source:MGI Symbol;Acc:MGI:106388]	0.020379	-1.05342	-0.0750849	-0.277759	0.127589
ENSMUSG00000003344	208198	Btbd2	protein_coding	BTB (POZ) domain containing 2 [Source:MGI Symbol;Acc:MGI:1933831]	0.0204061	-1.04442	-0.0627091	-0.237329	0.111911
ENSMUSG00000003528	13358	Slc25a1	protein_coding	solute carrier family 25 (mitochondrial carrier, citrate transporter), member 1 [Source:MGI Symbol;Acc:MGI:1345283]	0.0204238	-1.03426	-0.0485962	-0.234897	0.137705
ENSMUSG00000003469	105653	Phyhip	protein_coding	phytanoyl-CoA hydroxylase interacting protein [Source:MGI Symbol;Acc:MGI:1860417]	0.0204386	1.04052	0.0573006	-0.166094	0.280695
ENSMUSG00000003518	72349	Dusp3	protein_coding	dual specificity phosphatase 3 (vaccinia virus phosphatase VH1-related) [Source:MGI Symbol;Acc:MGI:1919599]	0.0205107	-1.02582	-0.0367791	-0.186645	0.113086
ENSMUSG00000003423	68845	Pih1d1	protein_coding	PIH1 domain containing 1 [Source:MGI Symbol;Acc:MGI:1916095]	0.0205684	-1.02993	-0.0425432	-0.224169	0.139083
ENSMUSG00000003527	27886	Ess2	protein_coding	ess-2 splicing factor [Source:MGI Symbol;Acc:MGI:107854]	0.0205773	1.02207	0.031489	-0.108867	0.171846
ENSMUSG00000003402	19089	Prkcsh	protein_coding	protein kinase C substrate 80K-H [Source:MGI Symbol;Acc:MGI:107877]	0.0206193	1.0253	0.0360403	-0.134	0.206081
ENSMUSG00000003452	12121	Bicd1	protein_coding	BICD cargo adaptor 1 [Source:MGI Symbol;Acc:MGI:1101760]	0.0206684	-1.03157	-0.0448373	-0.283749	0.194074
ENSMUSG00000003378	14809	Grik5	protein_coding	glutamate receptor, ionotropic, kainate 5 (gamma 2) [Source:MGI Symbol;Acc:MGI:95818]	0.020696	-1.02659	-0.0378634	-0.28076	0.205033
ENSMUSG00000003437	54624	Paf1	protein_coding	Paf1, RNA polymerase II complex component [Source:MGI Symbol;Acc:MGI:1923988]	0.0207004	1.00972	0.0139501	-0.0765382	0.104438
ENSMUSG00000003354	105833	Ccdc65	protein_coding	coiled-coil domain containing 65 [Source:MGI Symbol;Acc:MGI:2146001]	0.0207196	-1.0346	-0.0490797	-0.393784	0.295624
ENSMUSG00000003410	15571	Elavl3	protein_coding	ELAV like RNA binding protein 3 [Source:MGI Symbol;Acc:MGI:109157]	0.0207297	-1.01323	-0.0189592	-0.160046	0.122128
ENSMUSG00000003429	27207	Rps11	protein_coding	ribosomal protein S11 [Source:MGI Symbol;Acc:MGI:1351329]	0.0207693	-1.00997	-0.0143073	-0.168363	0.139748
ENSMUSG00000003464	19298	Pex19	protein_coding	peroxisomal biogenesis factor 19 [Source:MGI Symbol;Acc:MGI:1334458]	0.0207823	-1.01633	-0.0233714	-0.299916	0.253173
ENSMUSG00000003345	103236	Csnk1g2	protein_coding	casein kinase 1, gamma 2 [Source:MGI Symbol;Acc:MGI:1920014]	0.0208847	1.00761	0.0109367	-0.201874	0.223748
ENSMUSG00000003380	14470	Rabac1	protein_coding	Rab acceptor 1 (prenylated) [Source:MGI Symbol;Acc:MGI:1201692]	0.0208914	1.00543	0.00781197	-0.147964	0.163588
ENSMUSG00000003526	19125	Prodh	protein_coding	proline dehydrogenase [Source:MGI Symbol;Acc:MGI:97770]	0.0209034	1.00684	0.00983739	-0.377528	0.397203
ENSMUSG00000003299	66163	Mrpl4	protein_coding	mitochondrial ribosomal protein L4 [Source:MGI Symbol;Acc:MGI:2137210]	0.0209049	-1.00053	-0.000762323	-0.13405	0.132525
ENSMUSG00000003545	14282	Fosb	protein_coding	FBJ osteosarcoma oncogene B [Source:MGI Symbol;Acc:MGI:95575]	0.021005	1.50252	0.587382	-0.00300234	1.17776
ENSMUSG00000003546	74764	Klc4	protein_coding	kinesin light chain 4 [Source:MGI Symbol;Acc:MGI:1922014]	0.0210887	1.09605	0.132308	-0.0322284	0.296845
ENSMUSG00000003549	13870	Ercc1	protein_coding	excision repair cross-complementing rodent repair deficiency, complementation group 1 [Source:MGI Symbol;Acc:MGI:95412]	0.0211448	1.03727	0.0527851	-0.0733609	0.178931
ENSMUSG00000003559	57344	As3mt	protein_coding	arsenic (+3 oxidation state) methyltransferase [Source:MGI Symbol;Acc:MGI:1929882]	0.0212483	-1.03225	-0.0457895	-0.234155	0.142576
ENSMUSG00000003573	26558	Homer3	protein_coding	homer scaffolding protein 3 [Source:MGI Symbol;Acc:MGI:1347359]	0.0213843	-1.27945	-0.355519	-0.629091	-0.0819467
ENSMUSG00000003575	382056	Crtc1	protein_coding	CREB regulated transcription coactivator 1 [Source:MGI Symbol;Acc:MGI:2142523]	0.0214112	-1.01758	-0.0251441	-0.187394	0.137106
ENSMUSG00000003604	74268	Aven	protein_coding	apoptosis, caspase activation inhibitor [Source:MGI Symbol;Acc:MGI:1921518]	0.0215936	-1.36603	-0.449988	-0.837172	-0.0628045
ENSMUSG00000003660	320632	Snrnp200	protein_coding	small nuclear ribonucleoprotein 200 (U5) [Source:MGI Symbol;Acc:MGI:2444401]	0.0215987	-1.07733	-0.107467	-0.240489	0.025554
ENSMUSG00000003623	74114	Crot	protein_coding	carnitine O-octanoyltransferase [Source:MGI Symbol;Acc:MGI:1921364]	0.0216189	-1.05074	-0.0714056	-0.189496	0.0466846
ENSMUSG00000003657	12308	Calb2	protein_coding	calbindin 2 [Source:MGI Symbol;Acc:MGI:101914]	0.0216316	1.1024	0.140646	-0.100158	0.38145
ENSMUSG00000003644	20111	Rps6ka1	protein_coding	ribosomal protein S6 kinase polypeptide 1 [Source:MGI Symbol;Acc:MGI:104558]	0.0216812	1.04522	0.063812	-0.122575	0.250199
ENSMUSG00000003585	67815	Sec14l2	protein_coding	SEC14-like lipid binding 2 [Source:MGI Symbol;Acc:MGI:1915065]	0.021709	1.04164	0.0588616	-0.117524	0.235247
ENSMUSG00000003662	26371	Ciao1	protein_coding	cytosolic iron-sulfur protein assembly 1 [Source:MGI Symbol;Acc:MGI:1346998]	0.0217513	1.04096	0.0579112	-0.12573	0.241553
ENSMUSG00000003617	12870	Cp	protein_coding	ceruloplasmin [Source:MGI Symbol;Acc:MGI:88476]	0.0218317	1.09577	0.13194	-0.296897	0.560778
ENSMUSG00000003665	15116	Has1	protein_coding	hyaluronan synthase 1 [Source:MGI Symbol;Acc:MGI:106590]	0.0218333	1.10304	0.14149	-0.340745	0.623726
ENSMUSG00000003746	17155	Man1a	protein_coding	mannosidase 1, alpha [Source:MGI Symbol;Acc:MGI:104677]	0.0219026	1.03677	0.0520936	-0.182733	0.286921
ENSMUSG00000003752	233011	Itpkc	protein_coding	inositol 1,4,5-trisphosphate 3-kinase C [Source:MGI Symbol;Acc:MGI:2442554]	0.0219775	1.05885	0.0825017	-0.329929	0.494932
ENSMUSG00000003680	225895	Taf6l	protein_coding	TATA-box binding protein associated factor 6 like [Source:MGI Symbol;Acc:MGI:2444957]	0.0220417	-1.01889	-0.0269977	-0.340752	0.286756
ENSMUSG00000003721	72999	Insig2	protein_coding	insulin induced gene 2 [Source:MGI Symbol;Acc:MGI:1920249]	0.0220443	-1.00899	-0.0129178	-0.173522	0.147686
ENSMUSG00000003581	71673	Rnf215	protein_coding	ring finger protein 215 [Source:MGI Symbol;Acc:MGI:1918923]	0.022061	1.00923	0.0132531	-0.166241	0.192747
ENSMUSG00000003731	16650	Kpna6	protein_coding	karyopherin (importin) alpha 6 [Source:MGI Symbol;Acc:MGI:1100836]	0.0220647	1.00111	0.00160159	-0.15675	0.159953
ENSMUSG00000003762	76889	Coq8b	protein_coding	coenzyme Q8B [Source:MGI Symbol;Acc:MGI:1924139]	0.0221079	1.08668	0.119929	-0.111195	0.351052
ENSMUSG00000003809	270076	Gcdh	protein_coding	glutaryl-Coenzyme A dehydrogenase [Source:MGI Symbol;Acc:MGI:104541]	0.0221674	1.13936	0.188218	0.0276477	0.348789
ENSMUSG00000003808	66590	Farsa	protein_coding	phenylalanyl-tRNA synthetase, alpha subunit [Source:MGI Symbol;Acc:MGI:1913840]	0.0222679	1.25411	0.326665	0.0237953	0.629534
ENSMUSG00000003778	78656	Brd8	protein_coding	bromodomain containing 8 [Source:MGI Symbol;Acc:MGI:1925906]	0.0222908	1.07176	0.0999762	-0.126814	0.326766
ENSMUSG00000003812	13423	Dnase2a	protein_coding	deoxyribonuclease II alpha [Source:MGI Symbol;Acc:MGI:1329019]	0.022314	1.03791	0.053675	-0.11457	0.22192
ENSMUSG00000003810	17776	Mast2	protein_coding	microtubule associated serine/threonine kinase 2 [Source:MGI Symbol;Acc:MGI:894676]	0.0223247	1.01896	0.0270964	-0.100246	0.154439
ENSMUSG00000003779	19348	Kif20a	protein_coding	kinesin family member 20A [Source:MGI Symbol;Acc:MGI:1201682]	0.022373	1.08862	0.122507	-0.637628	0.882641
ENSMUSG00000003813	19358	Rad23a	protein_coding	RAD23 homolog A, nucleotide excision repair protein [Source:MGI Symbol;Acc:MGI:105126]	0.0224188	-1.02101	-0.0299907	-0.216489	0.156508
ENSMUSG00000003814	12317	Calr	protein_coding	calreticulin [Source:MGI Symbol;Acc:MGI:88252]	0.0224374	-1.01311	-0.0187973	-0.283342	0.245748
ENSMUSG00000003847	54446	Nfat5	protein_coding	nuclear factor of activated T cells 5 [Source:MGI Symbol;Acc:MGI:1859333]	0.0224953	1.09418	0.129846	-0.0288487	0.28854
ENSMUSG00000003824	71846	Syce2	protein_coding	synaptonemal complex central element protein 2 [Source:MGI Symbol;Acc:MGI:1919096]	0.0225211	-1.10736	-0.147118	-0.481831	0.187594
ENSMUSG00000003848	67619	Nob1	protein_coding	NIN1/RPN12 binding protein 1 homolog [Source:MGI Symbol;Acc:MGI:1914869]	0.0226264	1.09489	0.130787	-0.0584968	0.32007
ENSMUSG00000003863	76787	Ppfia3	protein_coding	protein tyrosine phosphatase, receptor type, f polypeptide (PTPRF), interacting protein (liprin), alpha 3 [Source:MGI Symbol;Acc:MGI:1924037]	0.022676	1.03554	0.0503768	-0.186875	0.287628
ENSMUSG00000003849	18104	Nqo1	protein_coding	NAD(P)H dehydrogenase, quinone 1 [Source:MGI Symbol;Acc:MGI:103187]	0.0226923	1.01832	0.0261834	-0.166032	0.218399
ENSMUSG00000003882	16197	Il7r	protein_coding	interleukin 7 receptor [Source:MGI Symbol;Acc:MGI:96562]	0.0228168	-1.65362	-0.725628	-1.55787	0.106618
ENSMUSG00000003872	22342	Lin7b	protein_coding	lin-7 homolog B (C. elegans) [Source:MGI Symbol;Acc:MGI:1330858]	0.0228275	1.06878	0.0959636	-0.238847	0.430774
ENSMUSG00000003865	14936	Gys1	protein_coding	glycogen synthase 1, muscle [Source:MGI Symbol;Acc:MGI:101805]	0.0228712	-1.03416	-0.0484549	-0.228472	0.131562
ENSMUSG00000003873	12028	Bax	protein_coding	BCL2-associated X protein [Source:MGI Symbol;Acc:MGI:99702]	0.0229023	1.0161	0.0230377	-0.151758	0.197834
ENSMUSG00000003868	20174	Ruvbl2	protein_coding	RuvB-like protein 2 [Source:MGI Symbol;Acc:MGI:1342299]	0.0229362	-1.00872	-0.0125306	-0.150617	0.125556
ENSMUSG00000003923	21780	Tfam	protein_coding	transcription factor A, mitochondrial [Source:MGI Symbol;Acc:MGI:107810]	0.0229896	-1.07103	-0.098998	-0.225597	0.0276013
ENSMUSG00000003929	224694	Zfp81	protein_coding	zinc finger protein 81 [Source:MGI Symbol;Acc:MGI:1890752]	0.023035	-1.07569	-0.10526	-0.327971	0.117451
ENSMUSG00000003934	13643	Efnb3	protein_coding	ephrin B3 [Source:MGI Symbol;Acc:MGI:109196]	0.0230943	-1.06316	-0.0883619	-0.277229	0.100505
ENSMUSG00000003948	67468	Mmd	protein_coding	monocyte to macrophage differentiation-associated [Source:MGI Symbol;Acc:MGI:1914718]	0.023108	1.01072	0.0153881	-0.229827	0.260603
ENSMUSG00000003949	217082	Hlf	protein_coding	hepatic leukemia factor [Source:MGI Symbol;Acc:MGI:96108]	0.0232831	-1.10473	-0.143694	-0.403116	0.115729
ENSMUSG00000004031	240843	Brinp2	protein_coding	bone morphogenic protein/retinoic acid inducible neural-specific 2 [Source:MGI Symbol;Acc:MGI:2443333]	0.0234625	-1.22212	-0.289387	-0.439486	-0.139287
ENSMUSG00000004707	17085	Ly9	protein_coding	lymphocyte antigen 9 [Source:MGI Symbol;Acc:MGI:96885]	0.023479	1.63885	0.712685	0.311082	1.11429
ENSMUSG00000004895	94315	Prcc	protein_coding	papillary renal cell carcinoma (translocation-associated) [Source:MGI Symbol;Acc:MGI:2137738]	0.0235239	-1.24879	-0.320528	-0.557128	-0.0839266
ENSMUSG00000004637	80707	Wwox	protein_coding	WW domain-containing oxidoreductase [Source:MGI Symbol;Acc:MGI:1931237]	0.0235397	-1.19218	-0.253599	-0.44302	-0.0641777
ENSMUSG00000004221	16151	Ikbkg	protein_coding	inhibitor of kappaB kinase gamma [Source:MGI Symbol;Acc:MGI:1338074]	0.0236408	-1.15982	-0.213905	-0.376502	-0.0513075
ENSMUSG00000004383	16795	Large1	protein_coding	LARGE xylosyl- and glucuronyltransferase 1 [Source:MGI Symbol;Acc:MGI:1342270]	0.0236472	-1.15495	-0.20783	-0.366494	-0.0491657
ENSMUSG00000004069	83945	Dnaja3	protein_coding	DnaJ heat shock protein family (Hsp40) member A3 [Source:MGI Symbol;Acc:MGI:1933786]	0.0236916	-1.12942	-0.175575	-0.310399	-0.0407524
ENSMUSG00000005103	22388	Wdr1	protein_coding	WD repeat domain 1 [Source:MGI Symbol;Acc:MGI:1337100]	0.0237106	-1.13217	-0.179093	-0.317678	-0.0405079
ENSMUSG00000004270	14792	Lpcat3	protein_coding	lysophosphatidylcholine acyltransferase 3 [Source:MGI Symbol;Acc:MGI:1315211]	0.0238724	1.15926	0.21321	0.0240457	0.402375
ENSMUSG00000005045	269610	Chd5	protein_coding	chromodomain helicase DNA binding protein 5 [Source:MGI Symbol;Acc:MGI:3036258]	0.0239538	1.18683	0.247118	0.0262719	0.467965
ENSMUSG00000004558	29811	Ndrg2	protein_coding	N-myc downstream regulated gene 2 [Source:MGI Symbol;Acc:MGI:1352498]	0.0239677	1.14078	0.190022	0.0179154	0.362128
ENSMUSG00000004264	12034	Phb2	protein_coding	prohibitin 2 [Source:MGI Symbol;Acc:MGI:102520]	0.0240213	-1.12442	-0.169184	-0.32264	-0.0157282
ENSMUSG00000004100	235036	Ppan	protein_coding	peter pan homolog [Source:MGI Symbol;Acc:MGI:2178445]	0.0240522	1.23947	0.309728	-0.0052954	0.62475
ENSMUSG00000004044	19285	Cavin1	protein_coding	caveolae associated 1 [Source:MGI Symbol;Acc:MGI:1277968]	0.0240738	1.27184	0.346913	-0.0140117	0.707837
ENSMUSG00000004127	108943	Trmt10a	protein_coding	tRNA methyltransferase 10A [Source:MGI Symbol;Acc:MGI:1920421]	0.0240823	1.1478	0.198871	-0.014348	0.41209
ENSMUSG00000004473	20256	Clec11a	protein_coding	C-type lectin domain family 11, member a [Source:MGI Symbol;Acc:MGI:1298219]	0.0241012	-1.20041	-0.263529	-0.553045	0.0259866
ENSMUSG00000005069	19305	Pex5	protein_coding	peroxisomal biogenesis factor 5 [Source:MGI Symbol;Acc:MGI:1098808]	0.024123	1.08495	0.117633	-0.0121596	0.247426
ENSMUSG00000004231	18504	Pax2	protein_coding	paired box 2 [Source:MGI Symbol;Acc:MGI:97486]	0.0241333	1.22172	0.288911	-0.031016	0.608838
ENSMUSG00000004980	53379	Hnrnpa2b1	protein_coding	heterogeneous nuclear ribonucleoprotein A2/B1 [Source:MGI Symbol;Acc:MGI:104819]	0.0241358	1.10499	0.144034	-0.0197216	0.307789
ENSMUSG00000004894	73940	Hapln2	protein_coding	hyaluronan and proteoglycan link protein 2 [Source:MGI Symbol;Acc:MGI:2137300]	0.0241382	-1.28806	-0.365196	-0.780808	0.0504166
ENSMUSG00000004996	67873	Mri1	protein_coding	methylthioribose-1-phosphate isomerase 1 [Source:MGI Symbol;Acc:MGI:1915123]	0.0243598	-1.2361	-0.305797	-0.657308	0.0457132
ENSMUSG00000004347	18575	Pde1c	protein_coding	phosphodiesterase 1C [Source:MGI Symbol;Acc:MGI:108413]	0.0243662	-1.12045	-0.164082	-0.354233	0.0260679
ENSMUSG00000004934	59004	Pias4	protein_coding	protein inhibitor of activated STAT 4 [Source:MGI Symbol;Acc:MGI:2136940]	0.0244025	1.14076	0.189993	-0.0341702	0.414156
ENSMUSG00000004798	29869	Ulk2	protein_coding	unc-51 like kinase 2 [Source:MGI Symbol;Acc:MGI:1352758]	0.0244804	-1.08801	-0.121691	-0.265932	0.0225496
ENSMUSG00000004187	16581	Kifc2	protein_coding	kinesin family member C2 [Source:MGI Symbol;Acc:MGI:109187]	0.0245808	1.1899	0.250838	-0.0466477	0.548324
ENSMUSG00000004788	217715	Eif2b2	protein_coding	eukaryotic translation initiation factor 2B, subunit 2 beta [Source:MGI Symbol;Acc:MGI:2145118]	0.0245823	-1.10276	-0.141117	-0.308651	0.0264178
ENSMUSG00000004631	20392	Sgce	protein_coding	sarcoglycan, epsilon [Source:MGI Symbol;Acc:MGI:1329042]	0.0246371	1.11723	0.159925	-0.0341959	0.354046
ENSMUSG00000004366	20604	Sst	protein_coding	somatostatin [Source:MGI Symbol;Acc:MGI:98326]	0.0246412	1.2315	0.300419	-0.0658646	0.666702
ENSMUSG00000004451	64143	Ralb	protein_coding	v-ral simian leukemia viral oncogene B [Source:MGI Symbol;Acc:MGI:1927244]	0.0247236	-1.08222	-0.113999	-0.257205	0.0292066
ENSMUSG00000004460	67838	Dnajb11	protein_coding	DnaJ heat shock protein family (Hsp40) member B11 [Source:MGI Symbol;Acc:MGI:1915088]	0.0247708	-1.10952	-0.149937	-0.346322	0.0464477
ENSMUSG00000004565	50767	Pnpla6	protein_coding	patatin-like phospholipase domain containing 6 [Source:MGI Symbol;Acc:MGI:1354723]	0.0248308	1.07459	0.103782	-0.0327433	0.240308
ENSMUSG00000004791	18654	Pgf	protein_coding	placental growth factor [Source:MGI Symbol;Acc:MGI:105095]	0.0249003	-1.2524	-0.324699	-0.759878	0.110479
ENSMUSG00000004446	12122	Bid	protein_coding	BH3 interacting domain death agonist [Source:MGI Symbol;Acc:MGI:108093]	0.024961	-1.14354	-0.193507	-0.456452	0.0694391
ENSMUSG00000004328	53417	Hif3a	protein_coding	hypoxia inducible factor 3, alpha subunit [Source:MGI Symbol;Acc:MGI:1859778]	0.0249919	-1.33394	-0.415694	-0.986238	0.15485
ENSMUSG00000004562	268739	Arhgef40	protein_coding	Rho guanine nucleotide exchange factor (GEF) 40 [Source:MGI Symbol;Acc:MGI:2685515]	0.0250272	1.07965	0.110564	-0.0415238	0.262653
ENSMUSG00000004768	19335	Rab23	protein_coding	RAB23, member RAS oncogene family [Source:MGI Symbol;Acc:MGI:99833]	0.0251003	1.07083	0.0987343	-0.0479339	0.245403
ENSMUSG00000004837	71520	Grap	protein_coding	GRB2-related adaptor protein [Source:MGI Symbol;Acc:MGI:1918770]	0.0251217	1.23989	0.310215	-0.151793	0.772222
ENSMUSG00000004872	18505	Pax3	protein_coding	paired box 3 [Source:MGI Symbol;Acc:MGI:97487]	0.0251872	1.26355	0.337488	-0.175682	0.850658
ENSMUSG00000003970	26961	Rpl8	protein_coding	ribosomal protein L8 [Source:MGI Symbol;Acc:MGI:1350927]	0.0252127	1.06661	0.0930352	-0.0518181	0.237889
ENSMUSG00000004591	109333	Pkn2	protein_coding	protein kinase N2 [Source:MGI Symbol;Acc:MGI:109211]	0.0254072	-1.10356	-0.142166	-0.365902	0.0815707
ENSMUSG00000004994	67736	Ccdc130	protein_coding	coiled-coil domain containing 130 [Source:MGI Symbol;Acc:MGI:1914986]	0.0255222	1.07527	0.104702	-0.0614896	0.270894
ENSMUSG00000004612	72310	Nkg7	protein_coding	natural killer cell group 7 sequence [Source:MGI Symbol;Acc:MGI:1931250]	0.0255695	-1.45941	-0.545389	-1.4333	0.342521
ENSMUSG00000005142	17159	Man2b1	protein_coding	mannosidase 2, alpha B1 [Source:MGI Symbol;Acc:MGI:107286]	0.0255816	1.1838	0.243428	-0.156786	0.643642
ENSMUSG00000004609	12489	Cd33	protein_coding	CD33 antigen [Source:MGI Symbol;Acc:MGI:99440]	0.0256539	-1.14515	-0.195541	-0.530062	0.138979
ENSMUSG00000004530	23790	Coro1c	protein_coding	coronin, actin binding protein 1C [Source:MGI Symbol;Acc:MGI:1345964]	0.02568	-1.05706	-0.0800643	-0.220695	0.0605663
ENSMUSG00000004561	52535	Mettl17	protein_coding	methyltransferase like 17 [Source:MGI Symbol;Acc:MGI:1098577]	0.0257847	1.06978	0.0973186	-0.0741735	0.268811
ENSMUSG00000005043	27029	Sgsh	protein_coding	N-sulfoglucosamine sulfohydrolase (sulfamidase) [Source:MGI Symbol;Acc:MGI:1350341]	0.025806	1.09877	0.135887	-0.110437	0.382211
ENSMUSG00000004568	102098	Arhgef18	protein_coding	rho/rac guanine nucleotide exchange factor (GEF) 18 [Source:MGI Symbol;Acc:MGI:2142567]	0.0258243	-1.0647	-0.0904508	-0.254942	0.0740401
ENSMUSG00000003955	70186	Fam162a	protein_coding	family with sequence similarity 162, member A [Source:MGI Symbol;Acc:MGI:1917436]	0.0258249	-1.0622	-0.0870538	-0.247688	0.0735805
ENSMUSG00000005057	23921	Sh2b2	protein_coding	SH2B adaptor protein 2 [Source:MGI Symbol;Acc:MGI:1345171]	0.0258413	-1.17145	-0.228301	-0.651232	0.194631
ENSMUSG00000004885	12904	Crabp2	protein_coding	cellular retinoic acid binding protein II [Source:MGI Symbol;Acc:MGI:88491]	0.025872	1.32626	0.407365	-0.352417	1.16715
ENSMUSG00000004113	12287	Cacna1b	protein_coding	calcium channel, voltage-dependent, N type, alpha 1B subunit [Source:MGI Symbol;Acc:MGI:88296]	0.0260234	1.09824	0.135187	-0.117888	0.388262
ENSMUSG00000004626	20911	Stxbp2	protein_coding	syntaxin binding protein 2 [Source:MGI Symbol;Acc:MGI:107370]	0.0260386	1.07877	0.109388	-0.096386	0.315162
ENSMUSG00000004285	66144	Atp6v1f	protein_coding	ATPase, H+ transporting, lysosomal V1 subunit F [Source:MGI Symbol;Acc:MGI:1913394]	0.0260655	1.0462	0.0651547	-0.0578909	0.1882
ENSMUSG00000005034	18749	Prkacb	protein_coding	protein kinase, cAMP dependent, catalytic, beta [Source:MGI Symbol;Acc:MGI:97594]	0.0261358	-1.0545	-0.0765559	-0.223854	0.0707426
ENSMUSG00000004110	12290	Cacna1e	protein_coding	calcium channel, voltage-dependent, R type, alpha 1E subunit [Source:MGI Symbol;Acc:MGI:106217]	0.0262153	1.10159	0.139582	-0.132388	0.411552
ENSMUSG00000004951	15507	Hspb1	protein_coding	heat shock protein 1 [Source:MGI Symbol;Acc:MGI:96240]	0.02624	-1.11471	-0.156664	-0.486032	0.172703
ENSMUSG00000004266	15170	Ptpn6	protein_coding	protein tyrosine phosphatase, non-receptor type 6 [Source:MGI Symbol;Acc:MGI:96055]	0.0262416	-1.07791	-0.108241	-0.3413	0.124819
ENSMUSG00000004056	11652	Akt2	protein_coding	thymoma viral proto-oncogene 2 [Source:MGI Symbol;Acc:MGI:104874]	0.0262626	1.06768	0.0944777	-0.109659	0.298614
ENSMUSG00000004508	14389	Gab2	protein_coding	growth factor receptor bound protein 2-associated protein 2 [Source:MGI Symbol;Acc:MGI:1333854]	0.0262649	-1.06595	-0.0921425	-0.291858	0.107573
ENSMUSG00000004945	70544	Tmem242	protein_coding	transmembrane protein 242 [Source:MGI Symbol;Acc:MGI:1917794]	0.0262789	1.0845	0.117035	-0.145298	0.379368
ENSMUSG00000004698	79221	Hdac9	protein_coding	histone deacetylase 9 [Source:MGI Symbol;Acc:MGI:1931221]	0.0262842	-1.06814	-0.0950962	-0.312001	0.121809
ENSMUSG00000004897	15191	Hdgf	protein_coding	heparin binding growth factor [Source:MGI Symbol;Acc:MGI:1194494]	0.0262974	1.03016	0.0428739	-0.0554567	0.141204
ENSMUSG00000004263	13498	Atn1	protein_coding	atrophin 1 [Source:MGI Symbol;Acc:MGI:104725]	0.0263516	1.06482	0.0906076	-0.125034	0.306249
ENSMUSG00000004902	71803	Slc25a18	protein_coding	solute carrier family 25 (mitochondrial carrier), member 18 [Source:MGI Symbol;Acc:MGI:1919053]	0.0263554	-1.0864	-0.119555	-0.406747	0.167637
ENSMUSG00000003992	66970	Ssbp2	protein_coding	single-stranded DNA binding protein 2 [Source:MGI Symbol;Acc:MGI:1914220]	0.0263721	1.05107	0.0718554	-0.103762	0.247473
ENSMUSG00000004952	54153	Rasa4	protein_coding	RAS p21 protein activator 4 [Source:MGI Symbol;Acc:MGI:1858600]	0.0264082	1.06276	0.0878104	-0.129686	0.305306
ENSMUSG00000004961	53420	Syt5	protein_coding	synaptotagmin V [Source:MGI Symbol;Acc:MGI:1926368]	0.0264672	1.12608	0.171309	-0.253088	0.595706
ENSMUSG00000005078	104771	Jkamp	protein_coding	JNK1/MAPK8-associated membrane protein [Source:MGI Symbol;Acc:MGI:1915057]	0.0265056	1.03667	0.0519535	-0.0780203	0.181927
ENSMUSG00000004085	65964	Map3k20	protein_coding	mitogen-activated protein kinase kinase kinase 20 [Source:MGI Symbol;Acc:MGI:2443258]	0.0265381	-1.06294	-0.0880648	-0.308734	0.132604
ENSMUSG00000005131	75311	4930550C14Rik	protein_coding	RIKEN cDNA 4930550C14 gene [Source:MGI Symbol;Acc:MGI:1922561]	0.0265448	1.13676	0.184933	-0.279596	0.649463
ENSMUSG00000004936	26395	Map2k1	protein_coding	mitogen-activated protein kinase kinase 1 [Source:MGI Symbol;Acc:MGI:1346866]	0.0265704	-1.04645	-0.0655104	-0.231516	0.100495
ENSMUSG00000004633	69993	Chn2	protein_coding	chimerin 2 [Source:MGI Symbol;Acc:MGI:1917243]	0.0265778	-1.05309	-0.0746338	-0.265189	0.115921
ENSMUSG00000005125	17988	Ndrg1	protein_coding	N-myc downstream regulated gene 1 [Source:MGI Symbol;Acc:MGI:1341799]	0.0266357	1.05222	0.0734359	-0.114472	0.261344
ENSMUSG00000004931	57267	Apba3	protein_coding	amyloid beta (A4) precursor protein-binding, family A, member 3 [Source:MGI Symbol;Acc:MGI:1888527]	0.0266995	1.05584	0.0783973	-0.141843	0.298637
ENSMUSG00000004709	18106	Cd244a	protein_coding	CD244 molecule A [Source:MGI Symbol;Acc:MGI:109294]	0.0268368	-1.21223	-0.277669	-1.06717	0.511828
ENSMUSG00000004988	108017	Fxyd4	protein_coding	FXYD domain-containing ion transport regulator 4 [Source:MGI Symbol;Acc:MGI:1889005]	0.0268659	-1.10152	-0.139491	-0.538905	0.259923
ENSMUSG00000004535	52440	Tax1bp1	protein_coding	Tax1 (human T cell leukemia virus type I) binding protein 1 [Source:MGI Symbol;Acc:MGI:1289308]	0.0268784	-1.03333	-0.0472976	-0.182861	0.0882659
ENSMUSG00000004661	56380	Arid3b	protein_coding	AT rich interactive domain 3B (BRIGHT-like) [Source:MGI Symbol;Acc:MGI:1930768]	0.0269117	1.08844	0.122255	-0.242596	0.487106
ENSMUSG00000004040	20848	Stat3	protein_coding	signal transducer and activator of transcription 3 [Source:MGI Symbol;Acc:MGI:103038]	0.0270016	-1.04049	-0.0572656	-0.234249	0.119718
ENSMUSG00000004268	14791	Emg1	protein_coding	EMG1 N1-specific pseudouridine methyltransferase [Source:MGI Symbol;Acc:MGI:1315195]	0.0270225	1.0341	0.0483745	-0.107632	0.204381
ENSMUSG00000004567	94178	Mcoln1	protein_coding	mucolipin 1 [Source:MGI Symbol;Acc:MGI:1890498]	0.0270305	-1.03138	-0.0445729	-0.189292	0.100146
ENSMUSG00000005107	117591	Slc2a9	protein_coding	solute carrier family 2 (facilitated glucose transporter), member 9 [Source:MGI Symbol;Acc:MGI:2152844]	0.0271462	1.14644	0.197161	-0.451119	0.845442
ENSMUSG00000004642	20492	Slbp	protein_coding	stem-loop binding protein [Source:MGI Symbol;Acc:MGI:108402]	0.0271472	1.03432	0.0486823	-0.111744	0.209109
ENSMUSG00000004500	243834	Zfp324	protein_coding	zinc finger protein 324 [Source:MGI Symbol;Acc:MGI:2444641]	0.0271854	1.09543	0.131503	-0.307642	0.570649
ENSMUSG00000004356	70683	Utp20	protein_coding	UTP20 small subunit processome component [Source:MGI Symbol;Acc:MGI:1917933]	0.0272913	-1.03541	-0.0502003	-0.218499	0.118098
ENSMUSG00000004865	20815	Srpk1	protein_coding	serine/arginine-rich protein specific kinase 1 [Source:MGI Symbol;Acc:MGI:106908]	0.0272925	1.03636	0.0515273	-0.129785	0.23284
ENSMUSG00000003974	108069	Grm3	protein_coding	glutamate receptor, metabotropic 3 [Source:MGI Symbol;Acc:MGI:1351340]	0.027298	-1.05254	-0.073872	-0.340833	0.193089
ENSMUSG00000004843	68942	Chmp2b	protein_coding	charged multivesicular body protein 2B [Source:MGI Symbol;Acc:MGI:1916192]	0.0273043	-1.0291	-0.0413857	-0.195283	0.112512
ENSMUSG00000004207	19156	Psap	protein_coding	prosaposin [Source:MGI Symbol;Acc:MGI:97783]	0.0273158	1.02646	0.0376818	-0.102707	0.178071
ENSMUSG00000004947	74198	Dtx2	protein_coding	deltex 2, E3 ubiquitin ligase [Source:MGI Symbol;Acc:MGI:1921448]	0.0273512	1.05867	0.0822471	-0.226174	0.390668
ENSMUSG00000004070	15369	Hmox2	protein_coding	heme oxygenase 2 [Source:MGI Symbol;Acc:MGI:109373]	0.0273997	-1.02254	-0.0321553	-0.155195	0.0908841
ENSMUSG00000004267	13807	Eno2	protein_coding	enolase 2, gamma neuronal [Source:MGI Symbol;Acc:MGI:95394]	0.0274281	1.03971	0.0561854	-0.159451	0.271821
ENSMUSG00000004929	50492	Thop1	protein_coding	thimet oligopeptidase 1 [Source:MGI Symbol;Acc:MGI:1354165]	0.0274299	-1.02609	-0.0371592	-0.186575	0.112257
ENSMUSG00000004846	26433	Plod3	protein_coding	procollagen-lysine, 2-oxoglutarate 5-dioxygenase 3 [Source:MGI Symbol;Acc:MGI:1347008]	0.0274435	1.03108	0.044153	-0.136596	0.224902
ENSMUSG00000005124	22402	Ccn4	protein_coding	cellular communication network factor 4 [Source:MGI Symbol;Acc:MGI:1197008]	0.0274647	1.06497	0.0908071	-0.301648	0.483262
ENSMUSG00000004815	110524	Dgkq	protein_coding	diacylglycerol kinase, theta [Source:MGI Symbol;Acc:MGI:102918]	0.0274789	1.05063	0.0712592	-0.252385	0.394904
ENSMUSG00000005089	20511	Slc1a2	protein_coding	solute carrier family 1 (glial high affinity glutamate transporter), member 2 [Source:MGI Symbol;Acc:MGI:101931]	0.0274861	-1.02978	-0.0423334	-0.24381	0.159143
ENSMUSG00000004096	66070	Cwc15	protein_coding	CWC15 spliceosome-associated protein [Source:MGI Symbol;Acc:MGI:1913320]	0.027503	1.01691	0.0241972	-0.09116	0.139554
ENSMUSG00000004032	14866	Gstm5	protein_coding	glutathione S-transferase, mu 5 [Source:MGI Symbol;Acc:MGI:1309466]	0.0275714	1.01836	0.0262541	-0.10237	0.154878
ENSMUSG00000004891	18008	Nes	protein_coding	nestin [Source:MGI Symbol;Acc:MGI:101784]	0.0275871	-1.04114	-0.0581616	-0.347985	0.231662
ENSMUSG00000004789	78920	Dlst	protein_coding	dihydrolipoamide S-succinyltransferase (E2 component of 2-oxo-glutarate complex) [Source:MGI Symbol;Acc:MGI:1926170]	0.0275953	-1.01512	-0.0216512	-0.129724	0.086422
ENSMUSG00000004730	13733	Adgre1	protein_coding	adhesion G protein-coupled receptor E1 [Source:MGI Symbol;Acc:MGI:106912]	0.0276881	1.05112	0.0719264	-0.305486	0.449339
ENSMUSG00000004364	26554	Cul3	protein_coding	cullin 3 [Source:MGI Symbol;Acc:MGI:1347360]	0.0277275	1.01941	0.0277411	-0.121909	0.177391
ENSMUSG00000004667	66420	Polr2e	protein_coding	polymerase (RNA) II (DNA directed) polypeptide E [Source:MGI Symbol;Acc:MGI:1913670]	0.0277887	1.01642	0.0234916	-0.108106	0.155089
ENSMUSG00000004043	20850	Stat5a	protein_coding	signal transducer and activator of transcription 5A [Source:MGI Symbol;Acc:MGI:103036]	0.027826	1.03984	0.0563552	-0.274064	0.386774
ENSMUSG00000004864	26415	Mapk13	protein_coding	mitogen-activated protein kinase 13 [Source:MGI Symbol;Acc:MGI:1346864]	0.0278911	-1.06819	-0.0951668	-0.657659	0.467325
ENSMUSG00000005102	27103	Eif2ak4	protein_coding	eukaryotic translation initiation factor 2 alpha kinase 4 [Source:MGI Symbol;Acc:MGI:1353427]	0.0279573	-1.02851	-0.0405584	-0.283391	0.202275
ENSMUSG00000004098	53867	Col5a3	protein_coding	collagen, type V, alpha 3 [Source:MGI Symbol;Acc:MGI:1858212]	0.0280601	-1.04897	-0.0689774	-0.5181	0.380145
ENSMUSG00000004415	140709	Col26a1	protein_coding	collagen, type XXVI, alpha 1 [Source:MGI Symbol;Acc:MGI:2155345]	0.0281071	-1.05362	-0.0753516	-0.595052	0.444349
ENSMUSG00000004105	26360	Angptl2	protein_coding	angiopoietin-like 2 [Source:MGI Symbol;Acc:MGI:1347002]	0.0281605	1.02852	0.0405754	-0.240497	0.321648
ENSMUSG00000005087	12505	Cd44	protein_coding	CD44 antigen [Source:MGI Symbol;Acc:MGI:88338]	0.0281652	-1.0249	-0.0354843	-0.291343	0.220375
ENSMUSG00000004933	17179	Matk	protein_coding	megakaryocyte-associated tyrosine kinase [Source:MGI Symbol;Acc:MGI:99259]	0.0282516	1.02485	0.0354097	-0.224061	0.294881
ENSMUSG00000004394	103694	Tmed4	protein_coding	transmembrane p24 trafficking protein 4 [Source:MGI Symbol;Acc:MGI:1915070]	0.0282755	1.00951	0.0136594	-0.095296	0.122615
ENSMUSG00000004748	67900	Mtfp1	protein_coding	mitochondrial fission process 1 [Source:MGI Symbol;Acc:MGI:1916686]	0.0283689	-1.01679	-0.0240151	-0.2669	0.21887
ENSMUSG00000004610	110826	Etfb	protein_coding	electron transferring flavoprotein, beta polypeptide [Source:MGI Symbol;Acc:MGI:106098]	0.0283742	1.01023	0.0146784	-0.135665	0.165022
ENSMUSG00000004880	98386	Lbr	protein_coding	lamin B receptor [Source:MGI Symbol;Acc:MGI:2138281]	0.0284412	-1.01423	-0.0203812	-0.231777	0.191015
ENSMUSG00000004849	11769	Ap1s1	protein_coding	adaptor protein complex AP-1, sigma 1 [Source:MGI Symbol;Acc:MGI:1098244]	0.0284468	-1.01098	-0.0157495	-0.179226	0.147727
ENSMUSG00000004552	13034	Ctse	protein_coding	cathepsin E [Source:MGI Symbol;Acc:MGI:107361]	0.0284996	-1.10315	-0.141624	-1.72225	1.439
ENSMUSG00000004071	66626	Cdip1	protein_coding	cell death inducing Trp53 target 1 [Source:MGI Symbol;Acc:MGI:1913876]	0.028504	1.00664	0.009544	-0.115443	0.134531
ENSMUSG00000004054	26403	Map3k11	protein_coding	mitogen-activated protein kinase kinase kinase 11 [Source:MGI Symbol;Acc:MGI:1346880]	0.0286088	1.01282	0.0183708	-0.226758	0.2635
ENSMUSG00000004035	68312	Gstm7	protein_coding	glutathione S-transferase, mu 7 [Source:MGI Symbol;Acc:MGI:1915562]	0.0286107	-1.01133	-0.0162587	-0.234787	0.20227
ENSMUSG00000004233	70560	Wars2	protein_coding	tryptophanyl tRNA synthetase 2 (mitochondrial) [Source:MGI Symbol;Acc:MGI:1917810]	0.0286129	-1.01023	-0.0146832	-0.216671	0.187304
ENSMUSG00000004462	70573	Tbccd1	protein_coding	TBCC domain containing 1 [Source:MGI Symbol;Acc:MGI:1917823]	0.0286485	-1.00695	-0.00999012	-0.157204	0.137223
ENSMUSG00000004319	12725	Clcn3	protein_coding	chloride channel, voltage-sensitive 3 [Source:MGI Symbol;Acc:MGI:103555]	0.0286615	1.00501	0.007214	-0.0996001	0.114028
ENSMUSG00000004151	14009	Etv1	protein_coding	ets variant 1 [Source:MGI Symbol;Acc:MGI:99254]	0.0286979	-1.01201	-0.0172173	-0.311704	0.27727
ENSMUSG00000004018	67030	Fancl	protein_coding	Fanconi anemia, complementation group L [Source:MGI Symbol;Acc:MGI:1914280]	0.0287254	-1.01025	-0.014706	-0.355511	0.326099
ENSMUSG00000004455	19047	Ppp1cc	protein_coding	protein phosphatase 1 catalytic subunit gamma [Source:MGI Symbol;Acc:MGI:104872]	0.0287317	-1.00592	-0.00851401	-0.210967	0.193939
ENSMUSG00000004455	434233	Ppp1cc	protein_coding	protein phosphatase 1 catalytic subunit gamma [Source:MGI Symbol;Acc:MGI:104872]	0.0287457	-1.00592	-0.00851401	-0.210967	0.193939
ENSMUSG00000004099	13433	Dnmt1	protein_coding	DNA methyltransferase (cytosine-5) 1 [Source:MGI Symbol;Acc:MGI:94912]	0.028758	-1.00472	-0.00678612	-0.186276	0.172704
ENSMUSG00000004896	229503	Rrnad1	protein_coding	ribosomal RNA adenine dimethylase domain containing 1 [Source:MGI Symbol;Acc:MGI:2387197]	0.0287598	1.00471	0.0067779	-0.204789	0.218345
ENSMUSG00000004317	12728	Clcn5	protein_coding	chloride channel, voltage-sensitive 5 [Source:MGI Symbol;Acc:MGI:99486]	0.0288166	-1.0045	-0.00647476	-0.212872	0.199923
ENSMUSG00000004937	52551	Sgta	protein_coding	small glutamine-rich tetratricopeptide repeat (TPR)-containing, alpha [Source:MGI Symbol;Acc:MGI:1098703]	0.0288306	-1.0027	-0.00389117	-0.135044	0.127262
ENSMUSG00000004393	52513	Ddx56	protein_coding	DEAD (Asp-Glu-Ala-Asp) box polypeptide 56 [Source:MGI Symbol;Acc:MGI:1277172]	0.0288713	1.00187	0.00269852	-0.121024	0.126421
ENSMUSG00000004665	12798	Cnn2	protein_coding	calponin 2 [Source:MGI Symbol;Acc:MGI:105093]	0.0289392	-1.00338	-0.00486817	-0.288067	0.278331
ENSMUSG00000004892	12032	Bcan	protein_coding	brevican [Source:MGI Symbol;Acc:MGI:1096385]	0.0290012	1.00137	0.00197497	-0.194882	0.198832
ENSMUSG00000004771	53869	Rab11a	protein_coding	RAB11A, member RAS oncogene family [Source:MGI Symbol;Acc:MGI:1858202]	0.029015	-1.00084	-0.00121692	-0.128574	0.12614
ENSMUSG00000004360	212448	9330159F19Rik	protein_coding	RIKEN cDNA 9330159F19 gene [Source:MGI Symbol;Acc:MGI:3036239]	0.0290319	-1.0009	-0.00129115	-0.237452	0.234869
ENSMUSG00000005054	13014	Cstb	protein_coding	cystatin B [Source:MGI Symbol;Acc:MGI:109514]	0.0291085	1.00036	0.000512594	-0.126168	0.127194
ENSMUSG00000004677	17925	Myo9b	protein_coding	myosin IXb [Source:MGI Symbol;Acc:MGI:106624]	0.0291137	1.00005	7.0147e-05	-0.151634	0.151774
ENSMUSG00000005413	15368	Hmox1	protein_coding	heme oxygenase 1 [Source:MGI Symbol;Acc:MGI:96163]	0.0291936	-1.52616	-0.609906	-0.903579	-0.316234
ENSMUSG00000005672	16590	Kit	protein_coding	KIT proto-oncogene receptor tyrosine kinase [Source:MGI Symbol;Acc:MGI:96677]	0.0292615	-1.53905	-0.622039	-0.951779	-0.292298
ENSMUSG00000005968	22156	Tuft1	protein_coding	tuftelin 1 [Source:MGI Symbol;Acc:MGI:109572]	0.0295902	-1.46301	-0.548942	-0.873281	-0.224603
ENSMUSG00000005886	17978	Ncoa2	protein_coding	nuclear receptor coactivator 2 [Source:MGI Symbol;Acc:MGI:1276533]	0.0296868	-1.17223	-0.22925	-0.371878	-0.0866226
ENSMUSG00000005958	13845	Ephb3	protein_coding	Eph receptor B3 [Source:MGI Symbol;Acc:MGI:104770]	0.0296905	1.50535	0.590103	0.178141	1.00206
ENSMUSG00000005465	50931	Il27ra	protein_coding	interleukin 27 receptor, alpha [Source:MGI Symbol;Acc:MGI:1355318]	0.0297591	1.78457	0.835577	0.234203	1.43695
ENSMUSG00000005774	53970	Rfx5	protein_coding	regulatory factor X, 5 (influences HLA class II expression) [Source:MGI Symbol;Acc:MGI:1858421]	0.0297907	-1.23573	-0.305359	-0.558925	-0.0517923
ENSMUSG00000005470	66929	Asf1b	protein_coding	anti-silencing function 1B histone chaperone [Source:MGI Symbol;Acc:MGI:1914179]	0.0298758	-1.32891	-0.410246	-0.772957	-0.0475344
ENSMUSG00000005732	19385	Ranbp1	protein_coding	RAN binding protein 1 [Source:MGI Symbol;Acc:MGI:96269]	0.0299685	-1.08496	-0.117645	-0.226021	-0.00926841
ENSMUSG00000005533	16001	Igf1r	protein_coding	insulin-like growth factor I receptor [Source:MGI Symbol;Acc:MGI:96433]	0.029977	-1.08695	-0.120282	-0.239235	-0.00132916
ENSMUSG00000005698	13018	Ctcf	protein_coding	CCCTC-binding factor [Source:MGI Symbol;Acc:MGI:109447]	0.0299963	1.08993	0.124233	-0.0100351	0.258501
ENSMUSG00000005951	74637	Shpk	protein_coding	sedoheptulokinase [Source:MGI Symbol;Acc:MGI:1921887]	0.0300191	-1.27344	-0.348737	-0.74066	0.043187
ENSMUSG00000005481	68278	Ddx39	protein_coding	DEAD (Asp-Glu-Ala-Asp) box polypeptide 39 [Source:MGI Symbol;Acc:MGI:1915528]	0.0300607	1.10317	0.141652	-0.0272261	0.310529
ENSMUSG00000005374	27368	Tbl2	protein_coding	transducin (beta)-like 2 [Source:MGI Symbol;Acc:MGI:1351652]	0.0300692	-1.11296	-0.154399	-0.346406	0.037608
ENSMUSG00000005674	641376	Tomm40l	protein_coding	translocase of outer mitochondrial membrane 40-like [Source:MGI Symbol;Acc:MGI:3589112]	0.030206	1.10424	0.14306	-0.0362293	0.32235
ENSMUSG00000005610	13690	Eif4g2	protein_coding	eukaryotic translation initiation factor 4, gamma 2 [Source:MGI Symbol;Acc:MGI:109207]	0.030207	-1.06736	-0.0940525	-0.212326	0.0242207
ENSMUSG00000005469	18747	Prkaca	protein_coding	protein kinase, cAMP dependent, catalytic, alpha [Source:MGI Symbol;Acc:MGI:97592]	0.0303848	-1.20703	-0.271463	-0.614957	0.0720308
ENSMUSG00000005299	56384	Letm1	protein_coding	leucine zipper-EF-hand containing transmembrane protein 1 [Source:MGI Symbol;Acc:MGI:1932557]	0.0304382	-1.07353	-0.102356	-0.233934	0.0292225
ENSMUSG00000005354	56551	Txn2	protein_coding	thioredoxin 2 [Source:MGI Symbol;Acc:MGI:1929468]	0.0304859	-1.06536	-0.0913416	-0.209508	0.0268251
ENSMUSG00000005949	83429	Ctns	protein_coding	cystinosis, nephropathic [Source:MGI Symbol;Acc:MGI:1932872]	0.0305009	1.12026	0.163832	-0.0539326	0.381596
ENSMUSG00000005899	77626	Smpd4	protein_coding	sphingomyelin phosphodiesterase 4 [Source:MGI Symbol;Acc:MGI:1924876]	0.0305202	1.11368	0.155335	-0.0533337	0.364003
ENSMUSG00000005320	14186	Fgfr4	protein_coding	fibroblast growth factor receptor 4 [Source:MGI Symbol;Acc:MGI:95525]	0.0305331	1.31496	0.395024	-0.153901	0.943949
ENSMUSG00000005897	22025	Nr2c1	protein_coding	nuclear receptor subfamily 2, group C, member 1 [Source:MGI Symbol;Acc:MGI:1352465]	0.0305561	-1.1577	-0.211268	-0.505756	0.0832203
ENSMUSG00000005204	80886	Senp3	protein_coding	SUMO/sentrin specific peptidase 3 [Source:MGI Symbol;Acc:MGI:2158736]	0.0307198	1.06104	0.0854807	-0.045048	0.216009
ENSMUSG00000005667	17768	Mthfd2	protein_coding	methylenetetrahydrofolate dehydrogenase (NAD+ dependent), methenyltetrahydrofolate cyclohydrolase [Source:MGI Symbol;Acc:MGI:1338850]	0.0307584	-1.16554	-0.221003	-0.559416	0.11741
ENSMUSG00000005262	22230	Ufd1	protein_coding	ubiquitin recognition factor in ER-associated degradation 1 [Source:MGI Symbol;Acc:MGI:109353]	0.0308664	-1.07123	-0.099267	-0.25941	0.0608761
ENSMUSG00000005686	11717	Ampd3	protein_coding	adenosine monophosphate deaminase 3 [Source:MGI Symbol;Acc:MGI:1096344]	0.0308939	-1.09678	-0.133276	-0.355633	0.0890811
ENSMUSG00000005225	231999	Plekha8	protein_coding	pleckstrin homology domain containing, family A (phosphoinositide binding specific) member 8 [Source:MGI Symbol;Acc:MGI:2681164]	0.0308963	1.11435	0.156198	-0.109787	0.422184
ENSMUSG00000005505	67136	Kbtbd4	protein_coding	kelch repeat and BTB (POZ) domain containing 4 [Source:MGI Symbol;Acc:MGI:1914386]	0.030898	-1.05647	-0.079253	-0.218242	0.0597356
ENSMUSG00000005583	17260	Mef2c	protein_coding	myocyte enhancer factor 2C [Source:MGI Symbol;Acc:MGI:99458]	0.0309757	1.09475	0.130599	-0.102732	0.36393
ENSMUSG00000005371	225055	Fbxo11	protein_coding	F-box protein 11 [Source:MGI Symbol;Acc:MGI:2147134]	0.0310232	-1.05277	-0.0741842	-0.207576	0.059208
ENSMUSG00000005410	17218	Mcm5	protein_coding	minichromosome maintenance complex component 5 [Source:MGI Symbol;Acc:MGI:103197]	0.0310303	-1.19811	-0.260755	-0.746526	0.225016
ENSMUSG00000005161	21672	Prdx2	protein_coding	peroxiredoxin 2 [Source:MGI Symbol;Acc:MGI:109486]	0.0310371	1.04251	0.0600601	-0.0530497	0.17317
ENSMUSG00000005362	58799	Crbn	protein_coding	cereblon [Source:MGI Symbol;Acc:MGI:1913277]	0.0310619	-1.04886	-0.068823	-0.201202	0.0635562
ENSMUSG00000005813	75624	Metap1	protein_coding	methionyl aminopeptidase 1 [Source:MGI Symbol;Acc:MGI:1922874]	0.0311414	-1.05555	-0.0779984	-0.228521	0.072524
ENSMUSG00000005233	66442	Spc25	protein_coding	SPC25, NDC80 kinetochore complex component, homolog (S. cerevisiae) [Source:MGI Symbol;Acc:MGI:1913692]	0.0311434	-1.17873	-0.23723	-0.708417	0.233956
ENSMUSG00000005803	59010	Sqor	protein_coding	sulfide quinone oxidoreductase [Source:MGI Symbol;Acc:MGI:1929899]	0.0311725	1.06508	0.0909617	-0.0923306	0.274254
ENSMUSG00000005442	71722	Cic	protein_coding	capicua transcriptional repressor [Source:MGI Symbol;Acc:MGI:1918972]	0.0311807	1.05253	0.0738638	-0.0805118	0.228239
ENSMUSG00000005378	66138	Bud23	protein_coding	BUD23, rRNA methyltransferase and ribosome maturation factor [Source:MGI Symbol;Acc:MGI:1913388]	0.031298	1.0593	0.083114	-0.0973246	0.263553
ENSMUSG00000005447	18476	Pafah1b3	protein_coding	platelet-activating factor acetylhydrolase, isoform 1b, subunit 3 [Source:MGI Symbol;Acc:MGI:108414]	0.031302	1.07085	0.0987515	-0.118232	0.315735
ENSMUSG00000005251	72388	Ripk4	protein_coding	receptor-interacting serine-threonine kinase 4 [Source:MGI Symbol;Acc:MGI:1919638]	0.0313604	1.24777	0.319348	-0.392033	1.03073
ENSMUSG00000005553	11944	Atp4a	protein_coding	ATPase, H+/K+ exchanging, gastric, alpha polypeptide [Source:MGI Symbol;Acc:MGI:88113]	0.031404	1.21425	0.280064	-0.373827	0.933955
ENSMUSG00000005936	66989	Kctd20	protein_coding	potassium channel tetramerisation domain containing 20 [Source:MGI Symbol;Acc:MGI:1914239]	0.0314538	1.04504	0.0635545	-0.0853022	0.212411
ENSMUSG00000005357	20513	Slc1a6	protein_coding	solute carrier family 1 (high affinity aspartate/glutamate transporter), member 6 [Source:MGI Symbol;Acc:MGI:1096331]	0.0314563	1.11197	0.153111	-0.210502	0.516724
ENSMUSG00000005892	22044	Trh	protein_coding	thyrotropin releasing hormone [Source:MGI Symbol;Acc:MGI:98823]	0.0314745	1.15085	0.202698	-0.29513	0.700526
ENSMUSG00000005682	103135	Pan2	protein_coding	PAN2 poly(A) specific ribonuclease subunit [Source:MGI Symbol;Acc:MGI:1918984]	0.0314746	1.04331	0.0611717	-0.09084	0.213183
ENSMUSG00000005566	21849	Trim28	protein_coding	tripartite motif-containing 28 [Source:MGI Symbol;Acc:MGI:109274]	0.0314837	-1.04032	-0.0570324	-0.203983	0.0899178
ENSMUSG00000005804	18457	Bloc1s6	protein_coding	biogenesis of lysosomal organelles complex-1, subunit 6, pallidin [Source:MGI Symbol;Acc:MGI:1927580]	0.0315893	-1.05273	-0.0741398	-0.26738	0.119101
ENSMUSG00000005198	20020	Polr2a	protein_coding	polymerase (RNA) II (DNA directed) polypeptide A [Source:MGI Symbol;Acc:MGI:98086]	0.0316292	1.04876	0.0686812	-0.117285	0.254647
ENSMUSG00000005621	233410	Zfp592	protein_coding	zinc finger protein 592 [Source:MGI Symbol;Acc:MGI:2443541]	0.0316689	-1.05128	-0.0721441	-0.269098	0.12481
ENSMUSG00000005148	12224	Klf5	protein_coding	Kruppel-like factor 5 [Source:MGI Symbol;Acc:MGI:1338056]	0.0317173	1.13468	0.182292	-0.34244	0.707024
ENSMUSG00000005267	170740	Zfp287	protein_coding	zinc finger protein 287 [Source:MGI Symbol;Acc:MGI:2176561]	0.0317402	-1.05237	-0.073648	-0.285808	0.138512
ENSMUSG00000005575	22192	Ube2m	protein_coding	ubiquitin-conjugating enzyme E2M [Source:MGI Symbol;Acc:MGI:108278]	0.0317407	-1.03552	-0.0503535	-0.195643	0.0949365
ENSMUSG00000005625	19185	Psmd4	protein_coding	proteasome (prosome, macropain) 26S subunit, non-ATPase, 4 [Source:MGI Symbol;Acc:MGI:1201670]	0.0317501	1.04388	0.0619546	-0.117109	0.241018
ENSMUSG00000005611	17540	Mrvi1	protein_coding	MRV integration site 1 [Source:MGI Symbol;Acc:MGI:1338023]	0.0317887	-1.10972	-0.150197	-0.58714	0.286746
ENSMUSG00000005312	56085	Ubqln1	protein_coding	ubiquilin 1 [Source:MGI Symbol;Acc:MGI:1860276]	0.0317916	-1.02883	-0.0410043	-0.161202	0.0791934
ENSMUSG00000005716	19293	Pvalb	protein_coding	parvalbumin [Source:MGI Symbol;Acc:MGI:97821]	0.03183	-1.04957	-0.0697978	-0.283215	0.14362
ENSMUSG00000005823	78308	Gpr108	protein_coding	G protein-coupled receptor 108 [Source:MGI Symbol;Acc:MGI:1925558]	0.0318721	1.02652	0.0377587	-0.0792362	0.154754
ENSMUSG00000005802	22785	Slc30a4	protein_coding	solute carrier family 30 (zinc transporter), member 4 [Source:MGI Symbol;Acc:MGI:1345282]	0.0319468	-1.07302	-0.101671	-0.423842	0.220501
ENSMUSG00000005873	13476	Reep5	protein_coding	receptor accessory protein 5 [Source:MGI Symbol;Acc:MGI:1270152]	0.0319754	-1.01709	-0.0244521	-0.106091	0.0571872
ENSMUSG00000005534	16337	Insr	protein_coding	insulin receptor [Source:MGI Symbol;Acc:MGI:96575]	0.0320047	-1.04022	-0.056893	-0.269097	0.155311
ENSMUSG00000005881	66366	Ergic3	protein_coding	ERGIC and golgi 3 [Source:MGI Symbol;Acc:MGI:1913616]	0.0320148	-1.02735	-0.0389277	-0.191528	0.113672
ENSMUSG00000005506	13046	Celf1	protein_coding	CUGBP, Elav-like family member 1 [Source:MGI Symbol;Acc:MGI:1342295]	0.0320237	1.02109	0.0301029	-0.0881743	0.14838
ENSMUSG00000005907	71382	Pex1	protein_coding	peroxisomal biogenesis factor 1 [Source:MGI Symbol;Acc:MGI:1918632]	0.0320581	1.02851	0.0405563	-0.119181	0.200294
ENSMUSG00000005483	81489	Dnajb1	protein_coding	DnaJ heat shock protein family (Hsp40) member B1 [Source:MGI Symbol;Acc:MGI:1931874]	0.0320966	1.03737	0.0529258	-0.164016	0.269868
ENSMUSG00000005609	22083	Ctr9	protein_coding	CTR9 homolog, Paf1/RNA polymerase II complex component [Source:MGI Symbol;Acc:MGI:109345]	0.032167	-1.02592	-0.0369256	-0.191848	0.117997
ENSMUSG00000005268	19116	Prlr	protein_coding	prolactin receptor [Source:MGI Symbol;Acc:MGI:97763]	0.0321703	-1.05715	-0.0801817	-0.42047	0.260107
ENSMUSG00000005718	83383	Tfap4	protein_coding	transcription factor AP4 [Source:MGI Symbol;Acc:MGI:103239]	0.0321707	1.05344	0.0751117	-0.287395	0.437619
ENSMUSG00000005699	56513	Pard6a	protein_coding	par-6 family cell polarity regulator alpha [Source:MGI Symbol;Acc:MGI:1927223]	0.0322241	1.02628	0.0374182	-0.145792	0.220628
ENSMUSG00000005681	11807	Apoa2	protein_coding	apolipoprotein A-II [Source:MGI Symbol;Acc:MGI:88050]	0.032235	1.37246	0.456759	-1.86266	2.77618
ENSMUSG00000005360	20512	Slc1a3	protein_coding	solute carrier family 1 (glial high affinity glutamate transporter), member 3 [Source:MGI Symbol;Acc:MGI:99917]	0.0322397	1.02803	0.0398788	-0.163055	0.242813
ENSMUSG00000005397	18073	Nid1	protein_coding	nidogen 1 [Source:MGI Symbol;Acc:MGI:97342]	0.0323359	1.04879	0.0687233	-0.295271	0.432718
ENSMUSG00000005882	56046	Uqcc1	protein_coding	ubiquinol-cytochrome c reductase complex assembly factor 1 [Source:MGI Symbol;Acc:MGI:1929472]	0.0324057	-1.02802	-0.0398682	-0.265676	0.185939
ENSMUSG00000005237	327954	Dnah2	protein_coding	dynein, axonemal, heavy chain 2 [Source:MGI Symbol;Acc:MGI:107731]	0.0324774	1.04709	0.0663902	-0.320293	0.453074
ENSMUSG00000005417	26936	Mprip	protein_coding	myosin phosphatase Rho interacting protein [Source:MGI Symbol;Acc:MGI:1349438]	0.0325037	1.01201	0.017229	-0.0942676	0.128725
ENSMUSG00000005779	19172	Psmb4	protein_coding	proteasome (prosome, macropain) subunit, beta type 4 [Source:MGI Symbol;Acc:MGI:1098257]	0.032512	-1.01406	-0.020139	-0.166365	0.126087
ENSMUSG00000005683	12974	Cs	protein_coding	citrate synthase [Source:MGI Symbol;Acc:MGI:88529]	0.0326221	-1.00785	-0.0112805	-0.0985482	0.0759873
ENSMUSG00000005373	58805	Mlxipl	protein_coding	MLX interacting protein-like [Source:MGI Symbol;Acc:MGI:1927999]	0.0326297	-1.03528	-0.0500225	-0.442904	0.342859
ENSMUSG00000005150	67836	Wdr83	protein_coding	WD repeat domain containing 83 [Source:MGI Symbol;Acc:MGI:1915086]	0.0326299	1.01602	0.0229336	-0.161088	0.206956
ENSMUSG00000005871	11789	Apc	protein_coding	APC, WNT signaling pathway regulator [Source:MGI Symbol;Acc:MGI:88039]	0.0326415	-1.01374	-0.0196953	-0.183112	0.143722
ENSMUSG00000005696	20400	Sh2d1a	protein_coding	SH2 domain containing 1A [Source:MGI Symbol;Acc:MGI:1328352]	0.0326425	-1.03722	-0.0527162	-0.494144	0.388712
ENSMUSG00000005947	16407	Itgae	protein_coding	integrin alpha E, epithelial-associated [Source:MGI Symbol;Acc:MGI:1298377]	0.0326513	1.04368	0.0616828	-0.498311	0.621677
ENSMUSG00000005687	68183	Bcas2	protein_coding	breast carcinoma amplified sequence 2 [Source:MGI Symbol;Acc:MGI:1915433]	0.0326745	1.00841	0.0120793	-0.102568	0.126727
ENSMUSG00000005202	20415	Shbg	protein_coding	sex hormone binding globulin [Source:MGI Symbol;Acc:MGI:98295]	0.0326858	-1.053	-0.074508	-0.78711	0.638094
ENSMUSG00000005893	22026	Nr2c2	protein_coding	nuclear receptor subfamily 2, group C, member 2 [Source:MGI Symbol;Acc:MGI:1352466]	0.0326933	-1.01111	-0.0159424	-0.190653	0.158768
ENSMUSG00000005950	94045	P2rx5	protein_coding	purinergic receptor P2X, ligand-gated ion channel, 5 [Source:MGI Symbol;Acc:MGI:2137026]	0.0328368	1.02219	0.0316633	-0.33691	0.400237
ENSMUSG00000005370	17688	Msh6	protein_coding	mutS homolog 6 [Source:MGI Symbol;Acc:MGI:1343961]	0.0328458	-1.00948	-0.0136104	-0.212223	0.185002
ENSMUSG00000005514	18984	Por	protein_coding	P450 (cytochrome) oxidoreductase [Source:MGI Symbol;Acc:MGI:97744]	0.0328884	-1.007	-0.0100682	-0.161531	0.141395
ENSMUSG00000005656	72183	Snx6	protein_coding	sorting nexin 6 [Source:MGI Symbol;Acc:MGI:1919433]	0.0329028	1.00664	0.00955226	-0.140683	0.159787
ENSMUSG00000005580	11515	Adcy9	protein_coding	adenylate cyclase 9 [Source:MGI Symbol;Acc:MGI:108450]	0.03299	1.0047	0.00676919	-0.169204	0.182742
ENSMUSG00000005338	94332	Cadm3	protein_coding	cell adhesion molecule 3 [Source:MGI Symbol;Acc:MGI:2137858]	0.0330325	1.00342	0.00492755	-0.15637	0.166225
ENSMUSG00000005510	68349	Ndufs3	protein_coding	NADH:ubiquinone oxidoreductase core subunit S3 [Source:MGI Symbol;Acc:MGI:1915599]	0.0330453	-1.00238	-0.00342596	-0.118795	0.111943
ENSMUSG00000005846	66409	Rsl1d1	protein_coding	ribosomal L1 domain containing 1 [Source:MGI Symbol;Acc:MGI:1913659]	0.0330638	-1.00219	-0.00316077	-0.133977	0.127656
ENSMUSG00000005615	13026	Pcyt1a	protein_coding	phosphate cytidylyltransferase 1, choline, alpha isoform [Source:MGI Symbol;Acc:MGI:88557]	0.0330739	1.00132	0.00190536	-0.15833	0.162141
ENSMUSG00000005501	227334	Usp40	protein_coding	ubiquitin specific peptidase 40 [Source:MGI Symbol;Acc:MGI:2443184]	0.0330945	-1.00029	-0.000423951	-0.133846	0.132998
ENSMUSG00000005980	13419	Dnase1	protein_coding	deoxyribonuclease I [Source:MGI Symbol;Acc:MGI:103157]	0.0332213	1.21063	0.275764	-0.136641	0.688168
ENSMUSG00000005973	19672	Rcn1	protein_coding	reticulocalbin 1 [Source:MGI Symbol;Acc:MGI:104559]	0.03325	1.00599	0.00862342	-0.228899	0.246145
ENSMUSG00000006143	69665	Upk3bl	protein_coding	uroplakin 3B-like [Source:MGI Symbol;Acc:MGI:1916915]	0.0334132	-1.25483	-0.327493	-0.785195	0.130209
ENSMUSG00000006024	108124	Napa	protein_coding	N-ethylmaleimide sensitive fusion protein attachment protein alpha [Source:MGI Symbol;Acc:MGI:104563]	0.0335039	-1.0499	-0.0702581	-0.194232	0.0537156
ENSMUSG00000005982	74763	Naa60	protein_coding	N(alpha)-acetyltransferase 60, NatF catalytic subunit [Source:MGI Symbol;Acc:MGI:1922013]	0.0336012	-1.05375	-0.0755372	-0.235508	0.0844339
ENSMUSG00000006058	27681	Snf8	protein_coding	SNF8, ESCRT-II complex subunit, homolog (S. cerevisiae) [Source:MGI Symbol;Acc:MGI:1343161]	0.033624	-1.04542	-0.064082	-0.201659	0.0734952
ENSMUSG00000005983	73261	1700037C18Rik	protein_coding	RIKEN cDNA 1700037C18 gene [Source:MGI Symbol;Acc:MGI:1920511]	0.0336308	1.07834	0.108815	-0.136794	0.354423
ENSMUSG00000005981	68015	Trap1	protein_coding	TNF receptor-associated protein 1 [Source:MGI Symbol;Acc:MGI:1915265]	0.0337487	1.03771	0.0534088	-0.0901892	0.197007
ENSMUSG00000006154	67425	Eps8l1	protein_coding	EPS8-like 1 [Source:MGI Symbol;Acc:MGI:1914675]	0.0337732	-1.31952	-0.400011	-1.48927	0.689252
ENSMUSG00000006127	19062	Inpp5k	protein_coding	inositol polyphosphate 5-phosphatase K [Source:MGI Symbol;Acc:MGI:1194899]	0.0337865	-1.03558	-0.050436	-0.191247	0.0903751
ENSMUSG00000006050	24068	Sra1	protein_coding	steroid receptor RNA activator 1 [Source:MGI Symbol;Acc:MGI:1344414]	0.0337997	-1.02693	-0.0383331	-0.191542	0.114876
ENSMUSG00000006021	70394	Kptn	protein_coding	kaptin [Source:MGI Symbol;Acc:MGI:1890380]	0.033826	1.03866	0.0547188	-0.185693	0.295131
ENSMUSG00000006019	71723	Dhx34	protein_coding	DEAH (Asp-Glu-Ala-His) box polypeptide 34 [Source:MGI Symbol;Acc:MGI:1918973]	0.0338745	1.04369	0.0616947	-0.216708	0.340098
ENSMUSG00000006095	66411	Tbcb	protein_coding	tubulin folding cofactor B [Source:MGI Symbol;Acc:MGI:1913661]	0.033917	-1.01625	-0.0232497	-0.13575	0.0892507
ENSMUSG00000006134	12929	Crkl	protein_coding	v-crk avian sarcoma virus CT10 oncogene homolog-like [Source:MGI Symbol;Acc:MGI:104686]	0.0339384	-1.01662	-0.0237865	-0.144807	0.0972343
ENSMUSG00000006010	226499	Odr4	protein_coding	odr4 GPCR localization factor homolog [Source:MGI Symbol;Acc:MGI:2385108]	0.0339386	-1.02044	-0.029194	-0.187271	0.128883
ENSMUSG00000006057	11951	Atp5g1	protein_coding	ATP synthase, H+ transporting, mitochondrial F0 complex, subunit C1 (subunit 9) [Source:MGI Symbol;Acc:MGI:107653]	0.0339551	1.04833	0.0680876	-0.543101	0.679276
ENSMUSG00000005986	68423	Ankrd13d	protein_coding	ankyrin repeat domain 13 family, member D [Source:MGI Symbol;Acc:MGI:1915673]	0.0340024	1.01396	0.019999	-0.196003	0.236001
ENSMUSG00000006005	108989	Tpr	protein_coding	translocated promoter region, nuclear basket protein [Source:MGI Symbol;Acc:MGI:1922066]	0.0340032	1.00127	0.00182974	-0.13378	0.13744
ENSMUSG00000006215	22642	Zbtb17	protein_coding	zinc finger and BTB domain containing 17 [Source:MGI Symbol;Acc:MGI:107410]	0.0341316	1.26367	0.337623	0.127437	0.547809
ENSMUSG00000006369	14114	Fbln1	protein_coding	fibulin 1 [Source:MGI Symbol;Acc:MGI:95487]	0.034145	-1.553	-0.635061	-1.06685	-0.203277
ENSMUSG00000006494	228026	Pdk1	protein_coding	pyruvate dehydrogenase kinase, isoenzyme 1 [Source:MGI Symbol;Acc:MGI:1926119]	0.0342218	-1.18103	-0.240048	-0.427782	-0.0523148
ENSMUSG00000006423	77644	C330007P06Rik	protein_coding	RIKEN cDNA C330007P06 gene [Source:MGI Symbol;Acc:MGI:1924894]	0.0342286	-1.17023	-0.226798	-0.414204	-0.0393913
ENSMUSG00000006673	69232	Qrich1	protein_coding	glutamine-rich 1 [Source:MGI Symbol;Acc:MGI:1916482]	0.0343287	-1.08395	-0.116304	-0.224102	-0.00850531
ENSMUSG00000006476	56876	Nsmf	protein_coding	NMDA receptor synaptonuclear signaling and neuronal migration factor [Source:MGI Symbol;Acc:MGI:1861755]	0.0343794	-1.12247	-0.166671	-0.32275	-0.0105919
ENSMUSG00000006469	142681	Slc34a3	protein_coding	solute carrier family 34 (sodium phosphate), member 3 [Source:MGI Symbol;Acc:MGI:2159410]	0.0344683	-1.40811	-0.493761	-0.972428	-0.0150934
ENSMUSG00000006412	18637	Pfdn2	protein_coding	prefoldin 2 [Source:MGI Symbol;Acc:MGI:1276111]	0.0344892	1.21412	0.279911	-0.00951752	0.569339
ENSMUSG00000006342	71733	Susd2	protein_coding	sushi domain containing 2 [Source:MGI Symbol;Acc:MGI:1918983]	0.0345301	1.11245	0.153741	-0.0147811	0.322264
ENSMUSG00000006378	26912	Gcat	protein_coding	glycine C-acetyltransferase (2-amino-3-ketobutyrate-coenzyme A ligase) [Source:MGI Symbol;Acc:MGI:1349389]	0.0345784	1.13165	0.178428	-0.0206114	0.377468
ENSMUSG00000006676	71472	Usp19	protein_coding	ubiquitin specific peptidase 19 [Source:MGI Symbol;Acc:MGI:1918722]	0.0346112	-1.11386	-0.155571	-0.333384	0.0222424
ENSMUSG00000006611	15216	Hfe	protein_coding	homeostatic iron regulator [Source:MGI Symbol;Acc:MGI:109191]	0.0347098	-1.20945	-0.274348	-0.638144	0.0894472
ENSMUSG00000006576	20536	Slc4a3	protein_coding	solute carrier family 4 (anion exchanger), member 3 [Source:MGI Symbol;Acc:MGI:109350]	0.0347114	1.08447	0.116987	-0.047188	0.281161
ENSMUSG00000006638	57742	Abhd1	polymorphic_pseudogene	abhydrolase domain containing 1 [Source:MGI Symbol;Acc:MGI:1931013]	0.0347119	1.82283	0.866179	-0.378083	2.11044
ENSMUSG00000006390	54325	Elovl1	protein_coding	elongation of very long chain fatty acids (FEN1/Elo2, SUR4/Elo3, yeast)-like 1 [Source:MGI Symbol;Acc:MGI:1858959]	0.0347263	-1.07864	-0.109212	-0.27013	0.0517056
ENSMUSG00000006435	18011	Neurl1a	protein_coding	neuralized E3 ubiquitin protein ligase 1A [Source:MGI Symbol;Acc:MGI:1334263]	0.0347314	1.13541	0.183213	-0.0889593	0.455386
ENSMUSG00000006333	76846	Rps9	protein_coding	ribosomal protein S9 [Source:MGI Symbol;Acc:MGI:1924096]	0.0348062	1.07888	0.109529	-0.0543978	0.273456
ENSMUSG00000006678	18968	Pola1	protein_coding	polymerase (DNA directed), alpha 1 [Source:MGI Symbol;Acc:MGI:99660]	0.0349872	1.11552	0.157711	-0.0797093	0.395131
ENSMUSG00000006717	66834	Acot13	protein_coding	acyl-CoA thioesterase 13 [Source:MGI Symbol;Acc:MGI:1914084]	0.0349907	1.05369	0.0754558	-0.0388634	0.189775
ENSMUSG00000006386	21687	Tek	protein_coding	TEK receptor tyrosine kinase [Source:MGI Symbol;Acc:MGI:98664]	0.0352633	1.42205	0.507969	-0.285303	1.30124
ENSMUSG00000006344	23887	Ggt5	protein_coding	gamma-glutamyltransferase 5 [Source:MGI Symbol;Acc:MGI:1346063]	0.0352901	1.14738	0.198346	-0.111889	0.508581
ENSMUSG00000006589	11821	Aprt	protein_coding	adenine phosphoribosyl transferase [Source:MGI Symbol;Acc:MGI:88061]	0.035306	1.05652	0.0793195	-0.0529633	0.211602
ENSMUSG00000006641	330064	Slc5a6	protein_coding	solute carrier family 5 (sodium-dependent vitamin transporter), member 6 [Source:MGI Symbol;Acc:MGI:2660847]	0.0353798	-1.12878	-0.174763	-0.466464	0.116939
ENSMUSG00000006315	69804	Tmem147	protein_coding	transmembrane protein 147 [Source:MGI Symbol;Acc:MGI:1915011]	0.0354032	-1.07317	-0.101885	-0.272126	0.0683563
ENSMUSG00000006273	11966	Atp6v1b2	protein_coding	ATPase, H+ transporting, lysosomal V1 subunit B2 [Source:MGI Symbol;Acc:MGI:109618]	0.0354533	-1.07616	-0.105892	-0.286912	0.0751279
ENSMUSG00000006169	216705	Clint1	protein_coding	clathrin interactor 1 [Source:MGI Symbol;Acc:MGI:2144243]	0.0354565	1.06797	0.094876	-0.0674955	0.257248
ENSMUSG00000006519	13057	Cyba	protein_coding	cytochrome b-245, alpha polypeptide [Source:MGI Symbol;Acc:MGI:1316658]	0.035555	1.09927	0.136551	-0.09726	0.370363
ENSMUSG00000006522	16426	Itih3	protein_coding	inter-alpha trypsin inhibitor, heavy chain 3 [Source:MGI Symbol;Acc:MGI:96620]	0.0355991	-1.12708	-0.172586	-0.468295	0.123122
ENSMUSG00000006362	12398	Cbfa2t3	protein_coding	CBFA2/RUNX1 translocation partner 3 [Source:MGI Symbol;Acc:MGI:1338013]	0.0356558	1.13104	0.177649	-0.127623	0.482922
ENSMUSG00000006360	12925	Crip1	protein_coding	cysteine-rich protein 1 (intestinal) [Source:MGI Symbol;Acc:MGI:88501]	0.0357223	1.11678	0.15935	-0.117867	0.436567
ENSMUSG00000006728	12567	Cdk4	protein_coding	cyclin-dependent kinase 4 [Source:MGI Symbol;Acc:MGI:88357]	0.0357307	-1.04963	-0.0698867	-0.195287	0.055514
ENSMUSG00000006715	57441	Gmnn	protein_coding	geminin [Source:MGI Symbol;Acc:MGI:1927344]	0.0357425	1.08716	0.120559	-0.0966458	0.337764
ENSMUSG00000006335	69714	Tfpt	protein_coding	TCF3 (E2A) fusion partner [Source:MGI Symbol;Acc:MGI:1916964]	0.0357522	-1.06458	-0.09029	-0.253549	0.072969
ENSMUSG00000006221	29818	Hspb7	protein_coding	heat shock protein family, member 7 (cardiovascular) [Source:MGI Symbol;Acc:MGI:1352494]	0.035774	1.22517	0.292986	-0.255723	0.841695
ENSMUSG00000006526	69179	Stimate	protein_coding	STIM activating enhancer [Source:MGI Symbol;Acc:MGI:1921500]	0.035827	-1.08988	-0.124176	-0.361544	0.113192
ENSMUSG00000006218	277743	Fam131c	protein_coding	family with sequence similarity 131, member C [Source:MGI Symbol;Acc:MGI:2685539]	0.0359125	-1.21896	-0.285654	-0.848562	0.277254
ENSMUSG00000006219	74202	Fblim1	protein_coding	filamin binding LIM protein 1 [Source:MGI Symbol;Acc:MGI:1921452]	0.0359658	1.10048	0.138129	-0.13683	0.413088
ENSMUSG00000006395	NA	Hyi	polymorphic_pseudogene	hydroxypyruvate isomerase (putative) [Source:MGI Symbol;Acc:MGI:1915430]	0.0359848	1.15099	0.20287	-0.202744	0.608483
ENSMUSG00000006301	69660	Tmbim1	protein_coding	transmembrane BAX inhibitor motif containing 1 [Source:MGI Symbol;Acc:MGI:1916910]	0.0359872	1.05765	0.0808596	-0.0837787	0.245498
ENSMUSG00000006241	67119	Ccdc159	protein_coding	coiled-coil domain containing 159 [Source:MGI Symbol;Acc:MGI:1914369]	0.035996	-1.13706	-0.185303	-0.562825	0.19222
ENSMUSG00000006442	20810	Srm	protein_coding	spermidine synthase [Source:MGI Symbol;Acc:MGI:102690]	0.0360811	1.08191	0.113587	-0.130715	0.35789
ENSMUSG00000006711	210108	D130043K22Rik	protein_coding	RIKEN cDNA D130043K22 gene [Source:MGI Symbol;Acc:MGI:3036268]	0.0360931	1.09561	0.131732	-0.162135	0.4256
ENSMUSG00000006288	219022	Ttc5	protein_coding	tetratricopeptide repeat domain 5 [Source:MGI Symbol;Acc:MGI:2683584]	0.0361547	1.04319	0.0610031	-0.0794646	0.201471
ENSMUSG00000006705	18771	Pknox1	protein_coding	Pbx/knotted 1 homeobox [Source:MGI Symbol;Acc:MGI:1201409]	0.0362546	1.05885	0.0824983	-0.110787	0.275783
ENSMUSG00000006517	192156	Mvd	protein_coding	mevalonate (diphospho) decarboxylase [Source:MGI Symbol;Acc:MGI:2179327]	0.0362702	1.11021	0.150837	-0.20477	0.506444
ENSMUSG00000006471	78797	Ndor1	protein_coding	NADPH dependent diflavin oxidoreductase 1 [Source:MGI Symbol;Acc:MGI:1926047]	0.0362774	-1.05438	-0.0763891	-0.257328	0.10455
ENSMUSG00000006356	68337	Crip2	protein_coding	cysteine rich protein 2 [Source:MGI Symbol;Acc:MGI:1915587]	0.0363124	1.04914	0.0692143	-0.0995895	0.238018
ENSMUSG00000006699	12540	Cdc42	protein_coding	cell division cycle 42 [Source:MGI Symbol;Acc:MGI:106211]	0.0363499	1.03431	0.0486629	-0.0733458	0.170672
ENSMUSG00000006276	13859	Eps15l1	protein_coding	epidermal growth factor receptor pathway substrate 15-like 1 [Source:MGI Symbol;Acc:MGI:104582]	0.0364052	-1.04961	-0.0698535	-0.246437	0.10673
ENSMUSG00000006675	74443	P4htm	protein_coding	prolyl 4-hydroxylase, transmembrane (endoplasmic reticulum) [Source:MGI Symbol;Acc:MGI:1921693]	0.036411	-1.05429	-0.0762764	-0.270098	0.117545
ENSMUSG00000006304	76709	Arpc2	protein_coding	actin related protein 2/3 complex, subunit 2 [Source:MGI Symbol;Acc:MGI:1923959]	0.036515	-1.03156	-0.0448262	-0.163533	0.0738809
ENSMUSG00000006445	13836	Epha2	protein_coding	Eph receptor A2 [Source:MGI Symbol;Acc:MGI:95278]	0.0365511	1.19174	0.253074	-0.460371	0.966518
ENSMUSG00000006463	70605	Zdhhc24	protein_coding	zinc finger, DHHC domain containing 24 [Source:MGI Symbol;Acc:MGI:1917855]	0.036557	1.0487	0.0686092	-0.140514	0.277733
ENSMUSG00000006720	193452	Zfp184	protein_coding	zinc finger protein 184 (Kruppel-like) [Source:MGI Symbol;Acc:MGI:1922244]	0.0366211	1.13924	0.188074	-0.414394	0.790542
ENSMUSG00000006464	52028	Bbs1	protein_coding	Bardet-Biedl syndrome 1 (human) [Source:MGI Symbol;Acc:MGI:1277215]	0.0366253	1.05907	0.0827979	-0.186138	0.351734
ENSMUSG00000006651	11803	Aplp1	protein_coding	amyloid beta (A4) precursor-like protein 1 [Source:MGI Symbol;Acc:MGI:88046]	0.036652	1.03631	0.0514573	-0.11722	0.220135
ENSMUSG00000006307	75410	Kmt2b	protein_coding	lysine (K)-specific methyltransferase 2B [Source:MGI Symbol;Acc:MGI:109565]	0.0366783	1.04714	0.0664542	-0.156071	0.288979
ENSMUSG00000006373	53328	Pgrmc1	protein_coding	progesterone receptor membrane component 1 [Source:MGI Symbol;Acc:MGI:1858305]	0.0367286	1.03141	0.0446129	-0.111888	0.201114
ENSMUSG00000006235	13857	Epor	protein_coding	erythropoietin receptor [Source:MGI Symbol;Acc:MGI:95408]	0.0367322	1.12839	0.17427	-0.440615	0.789155
ENSMUSG00000006299	227290	Aamp	protein_coding	angio-associated migratory protein [Source:MGI Symbol;Acc:MGI:107809]	0.0367418	1.02136	0.0304838	-0.0800887	0.141056
ENSMUSG00000006527	54650	Sfmbt1	protein_coding	Scm-like with four mbt domains 1 [Source:MGI Symbol;Acc:MGI:1859609]	0.0367474	1.0299	0.0424993	-0.136925	0.221923
ENSMUSG00000006542	241113	Prkag3	protein_coding	protein kinase, AMP-activated, gamma 3 non-catalytic subunit [Source:MGI Symbol;Acc:MGI:1891343]	0.0368155	1.13491	0.182574	-0.614542	0.97969
ENSMUSG00000006392	80509	Med8	protein_coding	mediator complex subunit 8 [Source:MGI Symbol;Acc:MGI:1915269]	0.036824	-1.01929	-0.0275651	-0.159703	0.104572
ENSMUSG00000006586	12395	Runx1t1	protein_coding	RUNX1 translocation partner 1 [Source:MGI Symbol;Acc:MGI:104793]	0.0368368	1.03418	0.0484843	-0.192355	0.289324
ENSMUSG00000006411	71740	Nectin4	protein_coding	nectin cell adhesion molecule 4 [Source:MGI Symbol;Acc:MGI:1918990]	0.0368575	1.04106	0.0580598	-0.255388	0.371508
ENSMUSG00000006567	11979	Atp7b	protein_coding	ATPase, Cu++ transporting, beta polypeptide [Source:MGI Symbol;Acc:MGI:103297]	0.0368793	1.03416	0.0484633	-0.21347	0.310397
ENSMUSG00000006575	51799	Rundc3a	protein_coding	RUN domain containing 3A [Source:MGI Symbol;Acc:MGI:1858752]	0.0369225	-1.0281	-0.0399754	-0.257931	0.17798
ENSMUSG00000006205	56213	Htra1	protein_coding	HtrA serine peptidase 1 [Source:MGI Symbol;Acc:MGI:1929076]	0.0369508	-1.04783	-0.0674093	-0.438767	0.303949
ENSMUSG00000006398	107995	Cdc20	protein_coding	cell division cycle 20 [Source:MGI Symbol;Acc:MGI:1859866]	0.0370165	-1.08913	-0.123181	-0.822118	0.575756
ENSMUSG00000006585	67177	Cdt1	protein_coding	chromatin licensing and DNA replication factor 1 [Source:MGI Symbol;Acc:MGI:1914427]	0.0370377	-1.04403	-0.0621684	-0.422094	0.297758
ENSMUSG00000006281	21745	Tep1	protein_coding	telomerase associated protein 1 [Source:MGI Symbol;Acc:MGI:109573]	0.0370409	-1.02906	-0.0413253	-0.295469	0.212818
ENSMUSG00000006345	14598	Ggt1	protein_coding	gamma-glutamyltransferase 1 [Source:MGI Symbol;Acc:MGI:95706]	0.0370896	1.04439	0.0626627	-0.337955	0.463281
ENSMUSG00000006546	12958	Cryba2	protein_coding	crystallin, beta A2 [Source:MGI Symbol;Acc:MGI:104336]	0.0371186	-1.04718	-0.0665073	-0.607654	0.47464
ENSMUSG00000006403	240913	Adamts4	protein_coding	a disintegrin-like and metallopeptidase (reprolysin type) with thrombospondin type 1 motif, 4 [Source:MGI Symbol;Acc:MGI:1339949]	0.0371385	1.06274	0.0877903	-0.689375	0.864955
ENSMUSG00000006456	56275	Rbm14	protein_coding	RNA binding motif protein 14 [Source:MGI Symbol;Acc:MGI:1929092]	0.0372102	1.01836	0.0262535	-0.22196	0.274466
ENSMUSG00000006649	54631	Nphs1	protein_coding	nephrosis 1, nephrin [Source:MGI Symbol;Acc:MGI:1859637]	0.0372624	1.0186	0.0265853	-0.278212	0.331383
ENSMUSG00000006289	66246	Osgep	protein_coding	O-sialoglycoprotein endopeptidase [Source:MGI Symbol;Acc:MGI:1913496]	0.0373938	1.00914	0.0131296	-0.183376	0.209635
ENSMUSG00000006599	14884	Gtf2h1	protein_coding	general transcription factor II H, polypeptide 1 [Source:MGI Symbol;Acc:MGI:1277216]	0.0374029	1.00781	0.0112175	-0.165106	0.187541
ENSMUSG00000006418	81018	Rnf114	protein_coding	ring finger protein 114 [Source:MGI Symbol;Acc:MGI:1933159]	0.0374234	1.00628	0.00902419	-0.133661	0.151709
ENSMUSG00000006498	19205	Ptbp1	protein_coding	polypyrimidine tract binding protein 1 [Source:MGI Symbol;Acc:MGI:97791]	0.037443	1.0063	0.00906104	-0.172676	0.190798
ENSMUSG00000006313	109637	Upk1a	protein_coding	uroplakin 1A [Source:MGI Symbol;Acc:MGI:98911]	0.0374668	1.02293	0.0327138	-0.671829	0.737257
ENSMUSG00000006262	68473	Mob1b	protein_coding	MOB kinase activator 1B [Source:MGI Symbol;Acc:MGI:1915723]	0.0374798	1.00591	0.00849575	-0.176985	0.193976
ENSMUSG00000006191	68916	Cdkal1	protein_coding	CDK5 regulatory subunit associated protein 1-like 1 [Source:MGI Symbol;Acc:MGI:1921765]	0.0374852	-1.00221	-0.00318521	-0.1512	0.14483
ENSMUSG00000006731	14421	B4galnt1	protein_coding	beta-1,4-N-acetyl-galactosaminyl transferase 1 [Source:MGI Symbol;Acc:MGI:1342057]	0.0375493	-1.02568	-0.0365798	-0.265061	0.191901
ENSMUSG00000006732	17299	Mettl1	protein_coding	methyltransferase like 1 [Source:MGI Symbol;Acc:MGI:1339986]	0.0376109	-1.06521	-0.0911425	-0.272183	0.089898
ENSMUSG00000006736	67125	Tspan31	protein_coding	tetraspanin 31 [Source:MGI Symbol;Acc:MGI:1914375]	0.0376342	1.01052	0.0150995	-0.1337	0.1639
ENSMUSG00000006740	16573	Kif5b	protein_coding	kinesin family member 5B [Source:MGI Symbol;Acc:MGI:1098268]	0.0378344	-1.01078	-0.0154684	-0.179211	0.148275
ENSMUSG00000006941	68969	Eif1b	protein_coding	eukaryotic translation initiation factor 1B [Source:MGI Symbol;Acc:MGI:1916219]	0.037929	1.08342	0.115596	-0.0243132	0.255505
ENSMUSG00000006763	78935	Saal1	protein_coding	serum amyloid A-like 1 [Source:MGI Symbol;Acc:MGI:1926185]	0.0380468	1.12462	0.169442	-0.0464001	0.385285
ENSMUSG00000007039	51793	Ddah2	protein_coding	dimethylarginine dimethylaminohydrolase 2 [Source:MGI Symbol;Acc:MGI:1859016]	0.0381313	1.15976	0.213828	-0.0805094	0.508165
ENSMUSG00000006930	15114	Hap1	protein_coding	huntingtin-associated protein 1 [Source:MGI Symbol;Acc:MGI:1261831]	0.0381418	1.12818	0.174	-0.0690414	0.417042
ENSMUSG00000006784	74407	Ttc25	protein_coding	tetratricopeptide repeat domain 25 [Source:MGI Symbol;Acc:MGI:1921657]	0.0382849	1.21167	0.276999	-0.146448	0.700446
ENSMUSG00000006998	21762	Psmd2	protein_coding	proteasome (prosome, macropain) 26S subunit, non-ATPase, 2 [Source:MGI Symbol;Acc:MGI:1096584]	0.0383153	-1.04988	-0.070232	-0.183589	0.0431254
ENSMUSG00000007021	20974	Syngr3	protein_coding	synaptogyrin 3 [Source:MGI Symbol;Acc:MGI:1341881]	0.038356	1.10963	0.150084	-0.112198	0.412365
ENSMUSG00000006932	12387	Ctnnb1	protein_coding	catenin (cadherin associated protein), beta 1 [Source:MGI Symbol;Acc:MGI:88276]	0.0383644	-1.06718	-0.0938095	-0.263555	0.0759357
ENSMUSG00000007033	15482	Hspa1l	protein_coding	heat shock protein 1-like [Source:MGI Symbol;Acc:MGI:96231]	0.0383755	1.23223	0.301269	-0.27622	0.878757
ENSMUSG00000007035	17687	Msh5	protein_coding	mutS homolog 5 [Source:MGI Symbol;Acc:MGI:1329021]	0.0384117	-1.23183	-0.300801	-0.889449	0.287846
ENSMUSG00000006800	72043	Sulf2	protein_coding	sulfatase 2 [Source:MGI Symbol;Acc:MGI:1919293]	0.0384906	-1.05387	-0.0757037	-0.306432	0.155025
ENSMUSG00000006850	71983	Tmco6	protein_coding	transmembrane and coiled-coil domains 6 [Source:MGI Symbol;Acc:MGI:1919233]	0.0385602	1.07155	0.0996965	-0.270253	0.469647
ENSMUSG00000006931	66180	P3h4	protein_coding	prolyl 3-hydroxylase family member 4 (non-enzymatic) [Source:MGI Symbol;Acc:MGI:1913430]	0.0385658	1.06347	0.088778	-0.264717	0.442273
ENSMUSG00000006920	14055	Ezh1	protein_coding	enhancer of zeste 1 polycomb repressive complex 2 subunit [Source:MGI Symbol;Acc:MGI:1097695]	0.0385746	-1.02403	-0.0342591	-0.186424	0.117906
ENSMUSG00000006818	20656	Sod2	protein_coding	superoxide dismutase 2, mitochondrial [Source:MGI Symbol;Acc:MGI:98352]	0.0386136	1.01804	0.0257995	-0.10166	0.153259
ENSMUSG00000007029	22321	Vars	protein_coding	valyl-tRNA synthetase [Source:MGI Symbol;Acc:MGI:90675]	0.038615	1.01971	0.0281531	-0.13425	0.190557
ENSMUSG00000006958	12667	Chrd	protein_coding	chordin [Source:MGI Symbol;Acc:MGI:1313268]	0.0386759	-1.0403	-0.0570006	-0.448633	0.334632
ENSMUSG00000007036	193742	Abhd16a	protein_coding	abhydrolase domain containing 16A [Source:MGI Symbol;Acc:MGI:99476]	0.0386827	1.01277	0.0183032	-0.135016	0.171623
ENSMUSG00000006782	12799	Cnp	protein_coding	2prime,3prime-cyclic nucleotide 3prime phosphodiesterase [Source:MGI Symbol;Acc:MGI:88437]	0.0387161	1.0072	0.0103575	-0.111012	0.131727
ENSMUSG00000007030	27762	Vwa7	protein_coding	von Willebrand factor A domain containing 7 [Source:MGI Symbol;Acc:MGI:1306798]	0.0387493	-1.02222	-0.0317043	-0.419664	0.356255
ENSMUSG00000006906	70527	Stambp	protein_coding	STAM binding protein [Source:MGI Symbol;Acc:MGI:1917777]	0.038754	-1.00608	-0.00874404	-0.148269	0.130781
ENSMUSG00000007038	18010	Neu1	protein_coding	neuraminidase 1 [Source:MGI Symbol;Acc:MGI:97305]	0.0387633	-1.00053	-0.000770174	-0.154446	0.152906
ENSMUSG00000007041	114584	Clic1	protein_coding	chloride intracellular channel 1 [Source:MGI Symbol;Acc:MGI:2148924]	0.0389318	1.00208	0.00299249	-0.200273	0.206258
ENSMUSG00000007097	98660	Atp1a2	protein_coding	ATPase, Na+/K+ transporting, alpha 2 polypeptide [Source:MGI Symbol;Acc:MGI:88106]	0.0391313	-1.95265	-0.96543	-1.24609	-0.68477
ENSMUSG00000007080	18973	Pole	protein_coding	polymerase (DNA directed), epsilon [Source:MGI Symbol;Acc:MGI:1196391]	0.0391545	-1.39732	-0.482661	-0.882984	-0.082339
ENSMUSG00000007207	20907	Stx1a	protein_coding	syntaxin 1A (brain) [Source:MGI Symbol;Acc:MGI:109355]	0.0391671	1.13846	0.187089	-0.103833	0.478011
ENSMUSG00000007122	12372	Casq1	protein_coding	calsequestrin 1 [Source:MGI Symbol;Acc:MGI:1309468]	0.0392101	1.13105	0.177657	-0.326288	0.681602
ENSMUSG00000007050	27756	Lsm2	protein_coding	LSM2 homolog, U6 small nuclear RNA and mRNA degradation associated [Source:MGI Symbol;Acc:MGI:90676]	0.0392409	1.00962	0.0138179	-0.192242	0.219878
ENSMUSG00000007216	243372	Zfp775	protein_coding	zinc finger protein 775 [Source:MGI Symbol;Acc:MGI:2683557]	0.039313	1.01127	0.0161712	-0.299905	0.332248
ENSMUSG00000007411	17169	Mark3	protein_coding	MAP/microtubule affinity regulating kinase 3 [Source:MGI Symbol;Acc:MGI:1341865]	0.0394512	1.65149	0.723769	0.292403	1.15513
ENSMUSG00000007610	70359	Gtpbp3	protein_coding	GTP binding protein 3 [Source:MGI Symbol;Acc:MGI:1917609]	0.0395621	1.3059	0.385042	0.0223424	0.747741
ENSMUSG00000007589	28113	Tinf2	protein_coding	Terf1 (TRF1)-interacting nuclear factor 2 [Source:MGI Symbol;Acc:MGI:107246]	0.039701	-1.1366	-0.184725	-0.410359	0.0409087
ENSMUSG00000007617	26556	Homer1	protein_coding	homer scaffolding protein 1 [Source:MGI Symbol;Acc:MGI:1347345]	0.0397641	1.08844	0.122265	-0.07367	0.318201
ENSMUSG00000007440	12943	Pcdha11	protein_coding	protocadherin alpha 11 [Source:MGI Symbol;Acc:MGI:1298372]	0.0398105	-1.21241	-0.277874	-0.729896	0.174148
ENSMUSG00000007480	17203	Mc5r	protein_coding	melanocortin 5 receptor [Source:MGI Symbol;Acc:MGI:99420]	0.0398412	-1.36076	-0.44441	-1.29655	0.407732
ENSMUSG00000007415	67210	Gatad1	protein_coding	GATA zinc finger domain containing 1 [Source:MGI Symbol;Acc:MGI:1914460]	0.0398703	-1.04747	-0.0669143	-0.196594	0.0627654
ENSMUSG00000007564	51792	Ppp2r1a	protein_coding	protein phosphatase 2, regulatory subunit A, alpha [Source:MGI Symbol;Acc:MGI:1926334]	0.0398868	-1.03846	-0.0544526	-0.162266	0.0533608
ENSMUSG00000007379	329727	Dennd2c	protein_coding	DENN/MADD domain containing 2C [Source:MGI Symbol;Acc:MGI:3036254]	0.0398874	-1.14896	-0.200334	-0.658036	0.257369
ENSMUSG00000007458	17113	M6pr	protein_coding	mannose-6-phosphate receptor, cation dependent [Source:MGI Symbol;Acc:MGI:96904]	0.0399248	1.03495	0.0495549	-0.0729489	0.172059
ENSMUSG00000007603	224907	Dus3l	protein_coding	dihydrouridine synthase 3-like (S. cerevisiae) [Source:MGI Symbol;Acc:MGI:2147092]	0.0399275	1.05479	0.0769499	-0.113923	0.267823
ENSMUSG00000007613	21812	Tgfbr1	protein_coding	transforming growth factor, beta receptor I [Source:MGI Symbol;Acc:MGI:98728]	0.0399702	-1.05032	-0.0708318	-0.275139	0.133476
ENSMUSG00000007338	18120	Mrpl49	protein_coding	mitochondrial ribosomal protein L49 [Source:MGI Symbol;Acc:MGI:108180]	0.0399916	1.03251	0.0461613	-0.0875381	0.179861
ENSMUSG00000007646	114714	Rad51c	protein_coding	RAD51 paralog C [Source:MGI Symbol;Acc:MGI:2150020]	0.0399984	1.10215	0.140315	-0.395539	0.676169
ENSMUSG00000007594	330790	Hapln4	protein_coding	hyaluronan and proteoglycan link protein 4 [Source:MGI Symbol;Acc:MGI:2679531]	0.0400396	-1.02783	-0.0396002	-0.265306	0.186106
ENSMUSG00000007476	241296	Lrrc8a	protein_coding	leucine rich repeat containing 8A VRAC subunit A [Source:MGI Symbol;Acc:MGI:2652847]	0.0400756	-1.02838	-0.0403711	-0.286407	0.205665
ENSMUSG00000007570	72775	Fance	protein_coding	Fanconi anemia, complementation group E [Source:MGI Symbol;Acc:MGI:1920025]	0.0400857	1.01232	0.0176671	-0.210082	0.245416
ENSMUSG00000007777	66050	0610009B22Rik	protein_coding	RIKEN cDNA 0610009B22 gene [Source:MGI Symbol;Acc:MGI:1913300]	0.0402137	1.09692	0.133462	0.0165539	0.250369
ENSMUSG00000007721	234388	Ccdc124	protein_coding	coiled-coil domain containing 124 [Source:MGI Symbol;Acc:MGI:1916403]	0.0402389	-1.12689	-0.172348	-0.342378	-0.00231809
ENSMUSG00000007653	14401	Gabrb2	protein_coding	gamma-aminobutyric acid (GABA) A receptor, subunit beta 2 [Source:MGI Symbol;Acc:MGI:95620]	0.0402644	-1.18388	-0.243522	-0.578487	0.0914434
ENSMUSG00000007836	77134	Hnrnpa0	protein_coding	heterogeneous nuclear ribonucleoprotein A0 [Source:MGI Symbol;Acc:MGI:1924384]	0.0403022	-1.05804	-0.0814015	-0.212365	0.0495625
ENSMUSG00000007739	12464	Cct4	protein_coding	chaperonin containing Tcp1, subunit 4 (delta) [Source:MGI Symbol;Acc:MGI:104689]	0.0403689	-1.05947	-0.0833479	-0.233384	0.0666878
ENSMUSG00000007837	65116	Prrg2	protein_coding	proline-rich Gla (G-carboxyglutamic acid) polypeptide 2 [Source:MGI Symbol;Acc:MGI:1929596]	0.0405003	1.0822	0.11396	-0.117585	0.345506
ENSMUSG00000007659	12048	Bcl2l1	protein_coding	BCL2-like 1 [Source:MGI Symbol;Acc:MGI:88139]	0.0406036	-1.08444	-0.116946	-0.356716	0.122825
ENSMUSG00000007817	328365	Zmiz1	protein_coding	zinc finger, MIZ-type containing 1 [Source:MGI Symbol;Acc:MGI:3040693]	0.0406084	-1.04532	-0.0639462	-0.206358	0.0784658
ENSMUSG00000007827	232339	Ankrd26	protein_coding	ankyrin repeat domain 26 [Source:MGI Symbol;Acc:MGI:1917887]	0.0406609	1.06517	0.0910778	-0.127908	0.310064
ENSMUSG00000007783	78070	Cpt1c	protein_coding	carnitine palmitoyltransferase 1c [Source:MGI Symbol;Acc:MGI:2446526]	0.0406719	1.05078	0.0714631	-0.146265	0.289191
ENSMUSG00000007655	12389	Cav1	protein_coding	caveolin 1, caveolae protein [Source:MGI Symbol;Acc:MGI:102709]	0.0406938	1.06709	0.0936747	-0.217135	0.404485
ENSMUSG00000007815	11848	Rhoa	protein_coding	ras homolog family member A [Source:MGI Symbol;Acc:MGI:1096342]	0.0407123	-1.02733	-0.0389041	-0.169157	0.0913492
ENSMUSG00000007682	13371	Dio2	protein_coding	deiodinase, iodothyronine, type II [Source:MGI Symbol;Acc:MGI:1338833]	0.0407275	-1.0573	-0.0803886	-0.401303	0.240525
ENSMUSG00000007670	16549	Khsrp	protein_coding	KH-type splicing regulatory protein [Source:MGI Symbol;Acc:MGI:1336214]	0.0407553	1.03243	0.0460401	-0.158234	0.250314
ENSMUSG00000007833	69748	Aldh16a1	protein_coding	aldehyde dehydrogenase 16 family, member A1 [Source:MGI Symbol;Acc:MGI:1916998]	0.0408002	1.03883	0.0549618	-0.20588	0.315804
ENSMUSG00000007656	59046	Arpp19	protein_coding	cAMP-regulated phosphoprotein 19 [Source:MGI Symbol;Acc:MGI:1891691]	0.0408172	-1.00666	-0.00957737	-0.115302	0.0961474
ENSMUSG00000007812	72611	Zfp655	protein_coding	zinc finger protein 655 [Source:MGI Symbol;Acc:MGI:1919861]	0.0408235	-1.00716	-0.0102983	-0.14691	0.126313
ENSMUSG00000007850	59013	Hnrnph1	protein_coding	heterogeneous nuclear ribonucleoprotein H1 [Source:MGI Symbol;Acc:MGI:1891925]	0.040937	1.06786	0.0947253	-0.0248562	0.214307
ENSMUSG00000007872	15903	Id3	protein_coding	inhibitor of DNA binding 3 [Source:MGI Symbol;Acc:MGI:96398]	0.0411064	1.20629	0.270572	-0.0992975	0.640442
ENSMUSG00000007880	93760	Arid1a	protein_coding	AT rich interactive domain 1A (SWI-like) [Source:MGI Symbol;Acc:MGI:1935147]	0.0411496	1.04532	0.063939	-0.057373	0.185251
ENSMUSG00000007867	76411	Ift43	protein_coding	intraflagellar transport 43 [Source:MGI Symbol;Acc:MGI:1923661]	0.0411524	1.05997	0.0840208	-0.0848968	0.252939
ENSMUSG00000007888	12931	Crlf1	protein_coding	cytokine receptor-like factor 1 [Source:MGI Symbol;Acc:MGI:1340030]	0.0411983	2.09021	1.06365	0.493491	1.6338
ENSMUSG00000007892	56040	Rplp1	protein_coding	ribosomal protein, large, P1 [Source:MGI Symbol;Acc:MGI:1927099]	0.0412696	1.03909	0.0553157	-0.115879	0.226511
ENSMUSG00000007891	13033	Ctsd	protein_coding	cathepsin D [Source:MGI Symbol;Acc:MGI:88562]	0.0413076	-1.04992	-0.0702842	-0.408535	0.267966
ENSMUSG00000007944	73032	Ttc9b	protein_coding	tetratricopeptide repeat domain 9B [Source:MGI Symbol;Acc:MGI:1920282]	0.0413885	1.14482	0.195123	-0.107406	0.497651
ENSMUSG00000007908	208982	Hmgcll1	protein_coding	3-hydroxymethyl-3-methylglutaryl-Coenzyme A lyase-like 1 [Source:MGI Symbol;Acc:MGI:2446108]	0.041408	-1.02029	-0.0289733	-0.230016	0.17207
ENSMUSG00000007989	14365	Fzd3	protein_coding	frizzled class receptor 3 [Source:MGI Symbol;Acc:MGI:108476]	0.0415679	-1.04159	-0.0587823	-0.2227	0.105135
ENSMUSG00000007950	64296	Abhd8	protein_coding	abhydrolase domain containing 8 [Source:MGI Symbol;Acc:MGI:1918946]	0.0416342	1.07015	0.0978152	-0.202929	0.398559
ENSMUSG00000007987	67286	Ift22	protein_coding	intraflagellar transport 22 [Source:MGI Symbol;Acc:MGI:1914536]	0.0416469	-1.02138	-0.0305146	-0.192727	0.131697
ENSMUSG00000008028	69349	1700008O03Rik	protein_coding	RIKEN cDNA 1700008O03 gene [Source:MGI Symbol;Acc:MGI:1916599]	0.0416973	-1.23977	-0.310076	-0.762377	0.142225
ENSMUSG00000008035	68041	Mid1ip1	protein_coding	Mid1 interacting protein 1 (gastrulation specific G12-like (zebrafish)) [Source:MGI Symbol;Acc:MGI:1915291]	0.0417439	1.10321	0.14171	-0.0537342	0.337154
ENSMUSG00000008129	74666	4930432K21Rik	protein_coding	RIKEN cDNA 4930432K21 gene [Source:MGI Symbol;Acc:MGI:1921916]	0.0418716	1.4772	0.562866	0.109377	1.01635
ENSMUSG00000008153	232370	Clstn3	protein_coding	calsyntenin 3 [Source:MGI Symbol;Acc:MGI:2178323]	0.0419136	1.08052	0.11172	-0.102406	0.325846
ENSMUSG00000008167	68628	Fbxw9	protein_coding	F-box and WD-40 domain protein 9 [Source:MGI Symbol;Acc:MGI:1915878]	0.041992	1.08334	0.115484	-0.11998	0.350947
ENSMUSG00000008136	14200	Fhl2	protein_coding	four and a half LIM domains 2 [Source:MGI Symbol;Acc:MGI:1338762]	0.041997	-1.16257	-0.217312	-0.672354	0.237731
ENSMUSG00000008140	69683	Emc10	protein_coding	ER membrane protein complex subunit 10 [Source:MGI Symbol;Acc:MGI:1916933]	0.0420104	-1.05027	-0.0707613	-0.324602	0.183079
ENSMUSG00000008036	232910	Ap2s1	protein_coding	adaptor-related protein complex 2, sigma 1 subunit [Source:MGI Symbol;Acc:MGI:2141861]	0.0420109	-1.02899	-0.0412221	-0.238724	0.156279
ENSMUSG00000008090	116701	Fgfrl1	protein_coding	fibroblast growth factor receptor-like 1 [Source:MGI Symbol;Acc:MGI:2150920]	0.0420528	1.03022	0.0429536	-0.231948	0.317855
ENSMUSG00000008206	67260	Cers4	protein_coding	ceramide synthase 4 [Source:MGI Symbol;Acc:MGI:1914510]	0.0421266	1.04569	0.0644609	-0.106252	0.235174
ENSMUSG00000008226	74616	Scrn3	protein_coding	secernin 3 [Source:MGI Symbol;Acc:MGI:1921866]	0.042175	-1.04317	-0.0609749	-0.253736	0.131786
ENSMUSG00000008200	55935	Fnbp4	protein_coding	formin binding protein 4 [Source:MGI Symbol;Acc:MGI:1860513]	0.0422101	-1.00304	-0.00438534	-0.19382	0.18505
ENSMUSG00000008301	56698	Phax	protein_coding	phosphorylated adaptor for RNA export [Source:MGI Symbol;Acc:MGI:1891839]	0.0423358	-1.02132	-0.030438	-0.145651	0.0847754
ENSMUSG00000008305	21885	Tle1	protein_coding	transducin-like enhancer of split 1 [Source:MGI Symbol;Acc:MGI:104636]	0.0423361	1.02789	0.0396829	-0.128925	0.208291
ENSMUSG00000008307	77036	1700109H08Rik	protein_coding	RIKEN cDNA 1700109H08 gene [Source:MGI Symbol;Acc:MGI:1924286]	0.0425413	-1.12423	-0.168932	-0.498207	0.160344
ENSMUSG00000008373	68988	Prpf31	protein_coding	pre-mRNA processing factor 31 [Source:MGI Symbol;Acc:MGI:1916238]	0.0425566	-1.02852	-0.0405773	-0.150799	0.0696445
ENSMUSG00000008333	20639	Snrpb2	protein_coding	U2 small nuclear ribonucleoprotein B [Source:MGI Symbol;Acc:MGI:104805]	0.0425939	-1.03148	-0.0447105	-0.193751	0.104331
ENSMUSG00000008318	320100	Relt	protein_coding	RELT tumor necrosis factor receptor [Source:MGI Symbol;Acc:MGI:2443373]	0.0426493	-1.02876	-0.0409031	-0.218402	0.136595
ENSMUSG00000008348	22190	Ubc	protein_coding	ubiquitin C [Source:MGI Symbol;Acc:MGI:98889]	0.0426778	-1.03529	-0.0500409	-0.379507	0.279425
ENSMUSG00000008384	55942	Sertad1	protein_coding	SERTA domain containing 1 [Source:MGI Symbol;Acc:MGI:1913438]	0.0426976	1.01218	0.0174689	-0.28724	0.322177
ENSMUSG00000008393	52502	Carhsp1	protein_coding	calcium regulated heat stable protein 1 [Source:MGI Symbol;Acc:MGI:1196368]	0.0427715	-1.1038	-0.14248	-0.389823	0.104863
ENSMUSG00000008398	13713	Elk3	protein_coding	ELK3, member of ETS oncogene family [Source:MGI Symbol;Acc:MGI:101762]	0.0427943	1.06743	0.0941408	-0.151328	0.33961
ENSMUSG00000008429	80517	Herpud2	protein_coding	HERPUD family member 2 [Source:MGI Symbol;Acc:MGI:1915393]	0.0428648	1.01988	0.0283966	-0.138668	0.195461
ENSMUSG00000008435	108841	Rdh13	protein_coding	retinol dehydrogenase 13 (all-trans and 9-cis) [Source:MGI Symbol;Acc:MGI:1918732]	0.0429998	1.02954	0.0419941	-0.1188	0.202788
ENSMUSG00000008438	56622	Adam21	protein_coding	a disintegrin and metallopeptidase domain 21 [Source:MGI Symbol;Acc:MGI:1861229]	0.043182	-1.20507	-0.269118	-0.777424	0.239189
ENSMUSG00000008475	67771	Arpc5	protein_coding	actin related protein 2/3 complex, subunit 5 [Source:MGI Symbol;Acc:MGI:1915021]	0.0432065	-1.03735	-0.0529034	-0.179397	0.0735905
ENSMUSG00000008450	68051	Nutf2	protein_coding	nuclear transport factor 2 [Source:MGI Symbol;Acc:MGI:1915301]	0.0432366	1.00006	8.32927e-05	-0.169912	0.170079
ENSMUSG00000009214	66139	Mymk	protein_coding	myomaker, myoblast fusion factor [Source:MGI Symbol;Acc:MGI:1913389]	0.0433024	-1.40382	-0.489357	-0.8584	-0.120315
ENSMUSG00000008845	93671	Cd163	protein_coding	CD163 antigen [Source:MGI Symbol;Acc:MGI:2135946]	0.043343	-1.47736	-0.563017	-1.02783	-0.0982049
ENSMUSG00000009356	76113	Lpo	protein_coding	lactoperoxidase [Source:MGI Symbol;Acc:MGI:1923363]	0.0434633	-1.32415	-0.405072	-0.757471	-0.0526726
ENSMUSG00000009376	17295	Met	protein_coding	met proto-oncogene [Source:MGI Symbol;Acc:MGI:96969]	0.0435556	-1.3522	-0.435304	-0.874527	0.00391901
ENSMUSG00000009281	71660	Rarres2	protein_coding	retinoic acid receptor responder (tazarotene induced) 2 [Source:MGI Symbol;Acc:MGI:1918910]	0.0435906	1.21859	0.285218	-0.00257698	0.573013
ENSMUSG00000008540	56615	Mgst1	protein_coding	microsomal glutathione S-transferase 1 [Source:MGI Symbol;Acc:MGI:1913850]	0.0436234	1.12032	0.163908	-0.0286783	0.356495
ENSMUSG00000009035	223693	Tmem184b	protein_coding	transmembrane protein 184b [Source:MGI Symbol;Acc:MGI:2445179]	0.0436954	1.15602	0.209171	-0.0370817	0.455424
ENSMUSG00000009470	238799	Tnpo1	protein_coding	transportin 1 [Source:MGI Symbol;Acc:MGI:2681523]	0.0437431	-1.1058	-0.145091	-0.319421	0.0292391
ENSMUSG00000008855	15184	Hdac5	protein_coding	histone deacetylase 5 [Source:MGI Symbol;Acc:MGI:1333784]	0.0437695	1.10083	0.138591	-0.0310241	0.308207
ENSMUSG00000009070	71236	Rsph14	protein_coding	radial spoke head homolog 14 (Chlamydomonas) [Source:MGI Symbol;Acc:MGI:1918486]	0.043822	1.3802	0.464872	-0.117067	1.04681
ENSMUSG00000008668	20084	Rps18	protein_coding	ribosomal protein S18 [Source:MGI Symbol;Acc:MGI:98146]	0.0438708	1.70021	0.765715	-0.255777	1.78721
ENSMUSG00000008976	14390	Gabpa	protein_coding	GA repeat binding protein, alpha [Source:MGI Symbol;Acc:MGI:95610]	0.0439765	-1.11792	-0.160813	-0.382127	0.0605008
ENSMUSG00000009535	67897	Rnmt	protein_coding	RNA (guanine-7-) methyltransferase [Source:MGI Symbol;Acc:MGI:1915147]	0.0440154	-1.06975	-0.0972767	-0.237941	0.0433878
ENSMUSG00000009145	93838	Dqx1	protein_coding	DEAQ RNA-dependent ATPase [Source:MGI Symbol;Acc:MGI:2136388]	0.0441119	1.21876	0.285418	-0.163469	0.734306
ENSMUSG00000009293	22213	Ube2g2	protein_coding	ubiquitin-conjugating enzyme E2G 2 [Source:MGI Symbol;Acc:MGI:1343188]	0.044116	1.09469	0.130523	-0.075184	0.336229
ENSMUSG00000009013	56455	Dynll1	protein_coding	dynein light chain LC8-type 1 [Source:MGI Symbol;Acc:MGI:1861457]	0.0441389	1.07043	0.0981965	-0.059426	0.255819
ENSMUSG00000008682	110954	Rpl10	protein_coding	ribosomal protein L10 [Source:MGI Symbol;Acc:MGI:105943]	0.0442055	1.06019	0.0843258	-0.0615783	0.23023
ENSMUSG00000009406	13712	Elk1	protein_coding	ELK1, member of ETS oncogene family [Source:MGI Symbol;Acc:MGI:101833]	0.0442596	1.10894	0.149182	-0.118042	0.416407
ENSMUSG00000008822	66204	Acyp1	protein_coding	acylphosphatase 1, erythrocyte (common) type [Source:MGI Symbol;Acc:MGI:1913454]	0.0443704	1.08827	0.12203	-0.100405	0.344465
ENSMUSG00000008496	18987	Pou2f2	protein_coding	POU domain, class 2, transcription factor 2 [Source:MGI Symbol;Acc:MGI:101897]	0.0444229	1.13712	0.185378	-0.152812	0.523568
ENSMUSG00000008734	64297	Gprc5b	protein_coding	G protein-coupled receptor, family C, group 5, member B [Source:MGI Symbol;Acc:MGI:1927596]	0.0444433	-1.05353	-0.0752286	-0.219817	0.06936
ENSMUSG00000008658	268859	Rbfox1	protein_coding	RNA binding protein, fox-1 homolog (C. elegans) 1 [Source:MGI Symbol;Acc:MGI:1926224]	0.0444665	1.08074	0.112024	-0.108993	0.333041
ENSMUSG00000008690	52683	Ncaph2	protein_coding	non-SMC condensin II complex, subunit H2 [Source:MGI Symbol;Acc:MGI:1289164]	0.0445044	-1.04176	-0.0590234	-0.184562	0.0665148
ENSMUSG00000008859	56044	Rala	protein_coding	v-ral simian leukemia viral oncogene A (ras related) [Source:MGI Symbol;Acc:MGI:1927243]	0.0445244	1.0575	0.0806561	-0.103288	0.264601
ENSMUSG00000009090	11764	Ap1b1	protein_coding	adaptor protein complex AP-1, beta 1 subunit [Source:MGI Symbol;Acc:MGI:1096368]	0.0445984	-1.03142	-0.0446351	-0.148364	0.0590938
ENSMUSG00000009112	94044	Bcl2l13	protein_coding	BCL2-like 13 (apoptosis facilitator) [Source:MGI Symbol;Acc:MGI:2136959]	0.0446078	-1.06157	-0.0862069	-0.2905	0.118086
ENSMUSG00000009378	240638	Slc16a12	protein_coding	solute carrier family 16 (monocarboxylic acid transporters), member 12 [Source:MGI Symbol;Acc:MGI:2147716]	0.0446236	-1.19097	-0.252133	-0.907493	0.403227
ENSMUSG00000009248	17173	Ascl2	protein_coding	achaete-scute family bHLH transcription factor 2 [Source:MGI Symbol;Acc:MGI:96920]	0.0446256	1.17575	0.233586	-0.428356	0.895528
ENSMUSG00000009291	108705	Pttg1ip	protein_coding	pituitary tumor-transforming 1 interacting protein [Source:MGI Symbol;Acc:MGI:2652132]	0.0446913	-1.04275	-0.0603884	-0.232551	0.111774
ENSMUSG00000008489	15569	Elavl2	protein_coding	ELAV like RNA binding protein 1 [Source:MGI Symbol;Acc:MGI:1100887]	0.0447996	-1.04186	-0.0591602	-0.242479	0.124159
ENSMUSG00000009076	67178	Zmat5	protein_coding	zinc finger, matrin type 5 [Source:MGI Symbol;Acc:MGI:1914428]	0.0448623	-1.04471	-0.0631	-0.259864	0.133664
ENSMUSG00000009292	28240	Trpm2	protein_coding	transient receptor potential cation channel, subfamily M, member 2 [Source:MGI Symbol;Acc:MGI:1351901]	0.0448946	1.04537	0.0640191	-0.143223	0.271261
ENSMUSG00000009092	70377	Derl3	protein_coding	Der1-like domain family, member 3 [Source:MGI Symbol;Acc:MGI:1917627]	0.0449547	-1.14739	-0.198351	-0.85636	0.459659
ENSMUSG00000008892	22335	Vdac3	protein_coding	voltage-dependent anion channel 3 [Source:MGI Symbol;Acc:MGI:106922]	0.0450404	1.02455	0.0349899	-0.0854713	0.155451
ENSMUSG00000008604	94232	Ubqln4	protein_coding	ubiquilin 4 [Source:MGI Symbol;Acc:MGI:2150152]	0.045154	1.02956	0.0420314	-0.102676	0.186739
ENSMUSG00000009216	109349	Fam163b	protein_coding	family with sequence similarity 163, member B [Source:MGI Symbol;Acc:MGI:1926106]	0.0451561	1.06951	0.0969567	-0.238518	0.432431
ENSMUSG00000009079	14030	Ewsr1	protein_coding	Ewing sarcoma breakpoint region 1 [Source:MGI Symbol;Acc:MGI:99960]	0.0451697	1.02662	0.0378985	-0.114446	0.190243
ENSMUSG00000009549	20813	Srp14	protein_coding	signal recognition particle 14 [Source:MGI Symbol;Acc:MGI:107169]	0.0451848	1.02802	0.0398721	-0.146035	0.22578
ENSMUSG00000008575	18028	Nfib	protein_coding	nuclear factor I/B [Source:MGI Symbol;Acc:MGI:103188]	0.0452185	1.0166	0.0237596	-0.0915635	0.139083
ENSMUSG00000009073	18016	Nf2	protein_coding	neurofibromin 2 [Source:MGI Symbol;Acc:MGI:97307]	0.0452311	-1.03354	-0.0475913	-0.287319	0.192136
ENSMUSG00000009394	20965	Syn2	protein_coding	synapsin II [Source:MGI Symbol;Acc:MGI:103020]	0.0452987	-1.02398	-0.0341838	-0.216539	0.148171
ENSMUSG00000009075	192650	Cabp7	protein_coding	calcium binding protein 7 [Source:MGI Symbol;Acc:MGI:2183437]	0.0453148	-1.03213	-0.0456279	-0.326273	0.235017
ENSMUSG00000008958	21427	Vps72	protein_coding	vacuolar protein sorting 72 [Source:MGI Symbol;Acc:MGI:1202305]	0.0453164	1.01384	0.0198317	-0.148978	0.188641
ENSMUSG00000009418	215690	Nav1	protein_coding	neuron navigator 1 [Source:MGI Symbol;Acc:MGI:2183683]	0.0453205	-1.01459	-0.0209036	-0.239117	0.19731
ENSMUSG00000008999	12162	Bmp7	protein_coding	bone morphogenetic protein 7 [Source:MGI Symbol;Acc:MGI:103302]	0.0453415	-1.02581	-0.0367579	-0.459198	0.385682
ENSMUSG00000008683	267019	Rps15a	protein_coding	ribosomal protein S15A [Source:MGI Symbol;Acc:MGI:2389091]	0.0453562	1.00577	0.00830039	-0.156032	0.172632
ENSMUSG00000008763	17156	Man1a2	protein_coding	mannosidase, alpha, class 1A, member 2 [Source:MGI Symbol;Acc:MGI:104676]	0.0453588	1.00436	0.00627977	-0.129992	0.142552
ENSMUSG00000009207	69605	Lnpk	protein_coding	lunapark, ER junction formation factor [Source:MGI Symbol;Acc:MGI:1918115]	0.0453659	1.00614	0.00883598	-0.204612	0.222284
ENSMUSG00000008730	15257	Hipk1	protein_coding	homeodomain interacting protein kinase 1 [Source:MGI Symbol;Acc:MGI:1314873]	0.0453848	1.00682	0.0097979	-0.253751	0.273347
ENSMUSG00000009030	67466	Pdcl	protein_coding	phosducin-like [Source:MGI Symbol;Acc:MGI:1914716]	0.0453918	-1.00133	-0.00191159	-0.164429	0.160606
ENSMUSG00000009551	70730	6330409D20Rik	protein_coding	RIKEN cDNA 6330409D20 gene [Source:MGI Symbol;Acc:MGI:1917980]	0.0454507	-1.30483	-0.383867	-0.809977	0.0422437
ENSMUSG00000009555	107951	Cdk9	protein_coding	cyclin-dependent kinase 9 (CDC2-related kinase) [Source:MGI Symbol;Acc:MGI:1328368]	0.0456016	1.04075	0.0576232	-0.0947922	0.210039
ENSMUSG00000009563	30933	Tor2a	protein_coding	torsin family 2, member A [Source:MGI Symbol;Acc:MGI:1353596]	0.0456871	1.04398	0.0620907	-0.0952526	0.219434
ENSMUSG00000009905	70750	Kdsr	protein_coding	3-ketodihydrosphingosine reductase [Source:MGI Symbol;Acc:MGI:1918000]	0.0458905	1.23536	0.304927	0.0222852	0.587568
ENSMUSG00000009640	66233	Dmap1	protein_coding	DNA methyltransferase 1-associated protein 1 [Source:MGI Symbol;Acc:MGI:1913483]	0.0459545	-1.11953	-0.16289	-0.338069	0.0122894
ENSMUSG00000009614	192166	Sardh	protein_coding	sarcosine dehydrogenase [Source:MGI Symbol;Acc:MGI:2183102]	0.0459591	-1.15306	-0.205462	-0.426703	0.0157792
ENSMUSG00000009566	14287	Fpgs	protein_coding	folylpolyglutamyl synthetase [Source:MGI Symbol;Acc:MGI:95576]	0.0460146	1.18767	0.248137	-0.0302365	0.52651
ENSMUSG00000009633	14373	G0s2	protein_coding	G0/G1 switch gene 2 [Source:MGI Symbol;Acc:MGI:1316737]	0.0460178	-1.13846	-0.187081	-0.426633	0.0524719
ENSMUSG00000009585	80287	Apobec3	protein_coding	apolipoprotein B mRNA editing enzyme, catalytic polypeptide 3 [Source:MGI Symbol;Acc:MGI:1933111]	0.0460501	-1.29887	-0.377258	-0.91098	0.156465
ENSMUSG00000009733	21422	Tfcp2	protein_coding	transcription factor CP2 [Source:MGI Symbol;Acc:MGI:98509]	0.0460868	-1.08072	-0.111986	-0.286271	0.0622996
ENSMUSG00000009621	22325	Vav2	protein_coding	vav 2 oncogene [Source:MGI Symbol;Acc:MGI:102718]	0.0462103	-1.06516	-0.0910754	-0.235241	0.0530906
ENSMUSG00000009907	20479	Vps4b	protein_coding	vacuolar protein sorting 4B [Source:MGI Symbol;Acc:MGI:1100499]	0.0462363	-1.06102	-0.0854502	-0.226609	0.055709
ENSMUSG00000009828	56542	Cilk1	protein_coding	ciliogenesis associated kinase 1 [Source:MGI Symbol;Acc:MGI:1934157]	0.0463148	-1.06013	-0.0842381	-0.229749	0.0612727
ENSMUSG00000009995	66826	Taz	protein_coding	tafazzin [Source:MGI Symbol;Acc:MGI:109626]	0.0463521	-1.05822	-0.0816466	-0.223114	0.0598209
ENSMUSG00000009628	104271	Tex15	protein_coding	testis expressed gene 15 [Source:MGI Symbol;Acc:MGI:1934816]	0.0463736	-1.15647	-0.209722	-0.685032	0.265588
ENSMUSG00000009863	67680	Sdhb	protein_coding	succinate dehydrogenase complex, subunit B, iron sulfur (Ip) [Source:MGI Symbol;Acc:MGI:1914930]	0.0464186	1.03332	0.0472828	-0.0604365	0.155002
ENSMUSG00000010048	15983	Ifrd2	protein_coding	interferon-related developmental regulator 2 [Source:MGI Symbol;Acc:MGI:1316708]	0.0465696	1.08617	0.119248	-0.186937	0.425432
ENSMUSG00000009670	83558	Tex11	protein_coding	testis expressed gene 11 [Source:MGI Symbol;Acc:MGI:1933237]	0.0465881	1.13274	0.179817	-0.294065	0.653698
ENSMUSG00000009739	19009	Pou6f1	protein_coding	POU domain, class 6, transcription factor 1 [Source:MGI Symbol;Acc:MGI:102935]	0.0466593	-1.04462	-0.0629813	-0.22954	0.103578
ENSMUSG00000009876	84682	Cox4i2	protein_coding	cytochrome c oxidase subunit 4I2 [Source:MGI Symbol;Acc:MGI:2135755]	0.046749	1.08331	0.115452	-0.212273	0.443177
ENSMUSG00000010044	114602	Zmynd10	protein_coding	zinc finger, MYND domain containing 10 [Source:MGI Symbol;Acc:MGI:2387863]	0.046758	1.17222	0.229247	-0.442213	0.900707
ENSMUSG00000009687	18301	Fxyd5	protein_coding	FXYD domain-containing ion transport regulator 5 [Source:MGI Symbol;Acc:MGI:1201785]	0.0467766	1.07361	0.102474	-0.242865	0.447813
ENSMUSG00000009734	218030	Pou6f2	protein_coding	POU domain, class 6, transcription factor 2 [Source:MGI Symbol;Acc:MGI:2443631]	0.0467818	1.06515	0.091051	-0.230113	0.412215
ENSMUSG00000010045	56395	Tmem115	protein_coding	transmembrane protein 115 [Source:MGI Symbol;Acc:MGI:1930765]	0.0468877	-1.02563	-0.0365121	-0.208717	0.135693
ENSMUSG00000010047	15587	Hyal2	protein_coding	hyaluronoglucosaminidase 2 [Source:MGI Symbol;Acc:MGI:1196334]	0.0469233	1.04257	0.0601474	-0.228189	0.348483
ENSMUSG00000009569	239719	Mrtfb	protein_coding	myocardin related transcription factor B [Source:MGI Symbol;Acc:MGI:3050795]	0.0470454	1.02262	0.0322706	-0.127451	0.191993
ENSMUSG00000009647	215999	Mcu	protein_coding	mitochondrial calcium uniporter [Source:MGI Symbol;Acc:MGI:3026965]	0.0470454	-1.02259	-0.0322215	-0.195022	0.130579
ENSMUSG00000009630	19053	Ppp2cb	protein_coding	protein phosphatase 2 (formerly 2A), catalytic subunit, beta isoform [Source:MGI Symbol;Acc:MGI:1321161]	0.0471043	1.02299	0.0327944	-0.136222	0.201811
ENSMUSG00000010025	11671	Aldh3a2	protein_coding	aldehyde dehydrogenase family 3, subfamily A2 [Source:MGI Symbol;Acc:MGI:1353452]	0.0471048	-1.01815	-0.0259434	-0.164864	0.112977
ENSMUSG00000010021	286942	Kif19a	protein_coding	kinesin family member 19A [Source:MGI Symbol;Acc:MGI:2447024]	0.0471207	-1.0576	-0.080799	-0.547633	0.386035
ENSMUSG00000009772	74137	Nuak2	protein_coding	NUAK family, SNF1-like kinase, 2 [Source:MGI Symbol;Acc:MGI:1921387]	0.0471407	1.03177	0.045114	-0.35949	0.449718
ENSMUSG00000009575	12419	Cbx5	protein_coding	chromobox 5 [Source:MGI Symbol;Acc:MGI:109372]	0.0471458	-1.0074	-0.0106311	-0.116351	0.0950884
ENSMUSG00000009741	22221	Ubp1	protein_coding	upstream binding protein 1 [Source:MGI Symbol;Acc:MGI:104889]	0.0471466	1.00974	0.0139872	-0.132439	0.160414
ENSMUSG00000009731	16506	Kcnd1	protein_coding	potassium voltage-gated channel, Shal-related family, member 1 [Source:MGI Symbol;Acc:MGI:96671]	0.0472026	1.01242	0.0178024	-0.226328	0.261933
ENSMUSG00000009681	110279	Bcr	protein_coding	BCR activator of RhoGEF and GTPase [Source:MGI Symbol;Acc:MGI:88141]	0.047214	1.00349	0.00502745	-0.140295	0.15035
ENSMUSG00000009927	75617	Rps25	protein_coding	ribosomal protein S25 [Source:MGI Symbol;Acc:MGI:1922867]	0.0472144	1.00251	0.00362148	-0.149731	0.156974
ENSMUSG00000009894	67826	Snap47	protein_coding	synaptosomal-associated protein, 47 [Source:MGI Symbol;Acc:MGI:1915076]	0.047255	1.00128	0.00184261	-0.135494	0.139179
ENSMUSG00000010051	15586	Hyal1	protein_coding	hyaluronoglucosaminidase 1 [Source:MGI Symbol;Acc:MGI:96298]	0.0473102	1.14889	0.200245	-0.0921584	0.492649
ENSMUSG00000010054	80385	Tusc2	protein_coding	tumor suppressor 2, mitochondrial calcium regulator [Source:MGI Symbol;Acc:MGI:1931086]	0.0473898	-1.04773	-0.0672665	-0.23494	0.100407
ENSMUSG00000010057	56032	Nprl2	protein_coding	NPR2 like, GATOR1 complex subunit [Source:MGI Symbol;Acc:MGI:1914482]	0.0474061	1.05151	0.0724642	-0.146388	0.291316
ENSMUSG00000010064	76257	Slc38a3	protein_coding	solute carrier family 38, member 3 [Source:MGI Symbol;Acc:MGI:1923507]	0.0474628	-1.09297	-0.128254	-0.426688	0.170179
ENSMUSG00000010066	56808	Cacna2d2	protein_coding	calcium channel, voltage-dependent, alpha 2/delta subunit 2 [Source:MGI Symbol;Acc:MGI:1929813]	0.047508	1.06072	0.0850438	-0.160376	0.330463
ENSMUSG00000010095	17254	Slc3a2	protein_coding	solute carrier family 3 (activators of dibasic and neutral amino acid transport), member 2 [Source:MGI Symbol;Acc:MGI:96955]	0.0477064	-1.12584	-0.171008	-0.362214	0.0201975
ENSMUSG00000010086	22671	Rnf112	protein_coding	ring finger protein 112 [Source:MGI Symbol;Acc:MGI:106611]	0.0477452	1.14392	0.19398	-0.115871	0.503832
ENSMUSG00000010067	56289	Rassf1	protein_coding	Ras association (RalGDS/AF-6) domain family member 1 [Source:MGI Symbol;Acc:MGI:1928386]	0.047748	1.04015	0.0567952	-0.110148	0.223739
ENSMUSG00000010080	71889	Epn3	protein_coding	epsin 3 [Source:MGI Symbol;Acc:MGI:1919139]	0.0477583	1.01999	0.0285621	-0.528478	0.585603
ENSMUSG00000010097	53319	Nxf1	protein_coding	nuclear RNA export factor 1 [Source:MGI Symbol;Acc:MGI:1858330]	0.0478214	1.05883	0.0824773	-0.0395018	0.204456
ENSMUSG00000010136	100503311	Pifo	protein_coding	primary cilia formation [Source:MGI Symbol;Acc:MGI:1923670]	0.0478906	1.11681	0.159386	-0.381592	0.700364
ENSMUSG00000010110	56389	Stx5a	protein_coding	syntaxin 5A [Source:MGI Symbol;Acc:MGI:1928483]	0.0478957	-1.01689	-0.0241664	-0.139698	0.0913652
ENSMUSG00000010277	72503	2610507B11Rik	protein_coding	RIKEN cDNA 2610507B11 gene [Source:MGI Symbol;Acc:MGI:1919753]	0.0480334	1.04025	0.0569301	-0.0481757	0.162036
ENSMUSG00000010311	269120	Optc	protein_coding	opticin [Source:MGI Symbol;Acc:MGI:2151113]	0.0480781	1.4942	0.579377	-0.596907	1.75566
ENSMUSG00000010142	57916	Tnfrsf13b	protein_coding	tumor necrosis factor receptor superfamily, member 13b [Source:MGI Symbol;Acc:MGI:1889411]	0.0481	-1.1267	-0.172107	-0.529384	0.185171
ENSMUSG00000010175	19130	Prox1	protein_coding	prospero homeobox 1 [Source:MGI Symbol;Acc:MGI:97772]	0.0481285	1.1032	0.141701	-0.182015	0.465418
ENSMUSG00000010290	98404	AI597479	protein_coding	expressed sequence AI597479 [Source:MGI Symbol;Acc:MGI:2138299]	0.0481559	-1.05062	-0.0712474	-0.237972	0.095477
ENSMUSG00000010154	234857	Spire2	protein_coding	spire type actin nucleation factor 2 [Source:MGI Symbol;Acc:MGI:2446256]	0.0481674	1.07038	0.0981288	-0.162648	0.358905
ENSMUSG00000010205	71766	Raver1	protein_coding	ribonucleoprotein, PTB-binding 1 [Source:MGI Symbol;Acc:MGI:1919016]	0.0482246	-1.03341	-0.0474161	-0.271468	0.176636
ENSMUSG00000010307	67893	Tmem86a	protein_coding	transmembrane protein 86A [Source:MGI Symbol;Acc:MGI:1915143]	0.0482501	1.05593	0.0785094	-0.304418	0.461437
ENSMUSG00000010376	18002	Nedd8	protein_coding	neural precursor cell expressed, developmentally down-regulated gene 8 [Source:MGI Symbol;Acc:MGI:97301]	0.048337	1.03477	0.0493146	-0.0924313	0.19106
ENSMUSG00000010362	66599	Rdm1	protein_coding	RAD52 motif 1 [Source:MGI Symbol;Acc:MGI:1913849]	0.0483553	1.03798	0.053786	-0.157509	0.265081
ENSMUSG00000010358	70110	Ifi35	protein_coding	interferon-induced protein 35 [Source:MGI Symbol;Acc:MGI:1917360]	0.0483972	-1.08178	-0.113413	-0.618959	0.392134
ENSMUSG00000010461	14051	Eya4	protein_coding	EYA transcriptional coactivator and phosphatase 4 [Source:MGI Symbol;Acc:MGI:1337104]	0.0485281	-1.34478	-0.427368	-0.892214	0.0374789
ENSMUSG00000010453	226976	Kansl3	protein_coding	KAT8 regulatory NSL complex subunit 3 [Source:MGI Symbol;Acc:MGI:1918055]	0.0485676	-1.01311	-0.0187931	-0.153298	0.115711
ENSMUSG00000010406	68836	Mrpl52	protein_coding	mitochondrial ribosomal protein L52 [Source:MGI Symbol;Acc:MGI:1916086]	0.0486304	-1.01211	-0.0173695	-0.209566	0.174827
ENSMUSG00000010392	53334	Gosr1	protein_coding	golgi SNAP receptor complex member 1 [Source:MGI Symbol;Acc:MGI:1858260]	0.0486314	1.00565	0.00812789	-0.122748	0.139004
ENSMUSG00000010529	212539	Gm266	protein_coding	predicted gene 266 [Source:MGI Symbol;Acc:MGI:2685112]	0.0488703	-1.66855	-0.738599	-1.41274	-0.0644587
ENSMUSG00000010554	67493	Mettl16	protein_coding	methyltransferase like 16 [Source:MGI Symbol;Acc:MGI:1914743]	0.048905	1.07302	0.101677	-0.0603741	0.263727
ENSMUSG00000010492	NA	Uckl1os	antisense	uridine-cytidine kinase 1-like 1, opposite strand [Source:MGI Symbol;Acc:MGI:3801877]	0.048991	-1.18948	-0.250334	-0.785617	0.284948
ENSMUSG00000010607	66268	Pigyl	protein_coding	phosphatidylinositol glycan anchor biosynthesis, class Y-like [Source:MGI Symbol;Acc:MGI:1913518]	0.0491308	1.04478	0.0631953	-0.0879365	0.214327
ENSMUSG00000010517	14084	Faf1	protein_coding	Fas-associated factor 1 [Source:MGI Symbol;Acc:MGI:109419]	0.049134	-1.04254	-0.0601029	-0.2181	0.0978944
ENSMUSG00000010651	235674	Acaa1b	protein_coding	acetyl-Coenzyme A acyltransferase 1B [Source:MGI Symbol;Acc:MGI:3605455]	0.0492404	1.14312	0.192976	-0.337878	0.72383
ENSMUSG00000010608	67039	Rbm25	protein_coding	RNA binding motif protein 25 [Source:MGI Symbol;Acc:MGI:1914289]	0.0492439	1.03144	0.0446606	-0.0865124	0.175834
ENSMUSG00000010476	13593	Ebf3	protein_coding	early B cell factor 3 [Source:MGI Symbol;Acc:MGI:894289]	0.0492461	1.03091	0.0439216	-0.288954	0.376797
ENSMUSG00000010609	19165	Psen2	protein_coding	presenilin 2 [Source:MGI Symbol;Acc:MGI:109284]	0.0492577	1.01085	0.015573	-0.145525	0.176671
ENSMUSG00000010538	76927	Tsacc	protein_coding	TSSK6 activating co-chaperone [Source:MGI Symbol;Acc:MGI:1924177]	0.0492582	1.01721	0.0246249	-0.278479	0.327729
ENSMUSG00000010505	17932	Myt1	protein_coding	myelin transcription factor 1 [Source:MGI Symbol;Acc:MGI:1100535]	0.0492912	1.00975	0.0140014	-0.276551	0.304553
ENSMUSG00000010660	18799	Plcd1	protein_coding	phospholipase C, delta 1 [Source:MGI Symbol;Acc:MGI:97614]	0.0493617	-1.1728	-0.229953	-0.476593	0.0166874
ENSMUSG00000010721	56873	Lmbr1	protein_coding	limb region 1 [Source:MGI Symbol;Acc:MGI:1861746]	0.0494789	-1.17939	-0.238038	-0.39583	-0.0802471
ENSMUSG00000010663	76267	Fads1	protein_coding	fatty acid desaturase 1 [Source:MGI Symbol;Acc:MGI:1923517]	0.049501	1.10269	0.14103	-0.0113592	0.293419
ENSMUSG00000010755	27267	Cars	protein_coding	cysteinyl-tRNA synthetase [Source:MGI Symbol;Acc:MGI:1351477]	0.0495116	-1.04326	-0.0610952	-0.217155	0.0949648
ENSMUSG00000010751	79202	Tnfrsf22	protein_coding	tumor necrosis factor receptor superfamily, member 22 [Source:MGI Symbol;Acc:MGI:1930270]	0.0495472	-1.02013	-0.0287554	-0.554048	0.496537
ENSMUSG00000010803	14394	Gabra1	protein_coding	gamma-aminobutyric acid (GABA) A receptor, subunit alpha 1 [Source:MGI Symbol;Acc:MGI:95613]	0.0497187	-1.04431	-0.062547	-0.307537	0.182443
ENSMUSG00000010825	170935	Grid2ip	protein_coding	glutamate receptor, ionotropic, delta 2 (Grid2) interacting protein 1 [Source:MGI Symbol;Acc:MGI:2176213]	0.0497593	-1.00607	-0.00873242	-0.560546	0.543081
ENSMUSG00000010936	234729	Vac14	protein_coding	Vac14 homolog (S. cerevisiae) [Source:MGI Symbol;Acc:MGI:2157980]	0.0499763	-1.16457	-0.219799	-0.386924	-0.052673
