# Supplementary material for: Targeted ASO-mediated Atp1a2 knockdown in astrocytes reduces SOD1 aggregation and accelerates disease onset in mutant SOD1 mice
Source: PLoS One. 2023 Nov 28;18(11):e0294731. doi: 10.1371/journal.pone.0294731 (PMC10683999; doi:10.1371/journal.pone.0294731)
Supplement: S9 Table — p<0.05: 339 upregulated and 429 downregulated genes corresponding to the volcano plot in Fig 8B. (XLSX) [file pone.0294731.s018.xlsx]

## Sheet: S9Table_Fig8B_ASO3vctrlp<0.05
S9Table_Figure 8B. ASO3 v ctrl, p<0.05, SOD1*G93A mouse spinal cord
Ensembl_Stable IDs	Entrez Gene ID	Gene Name (Abbreviation)	Gene Biotype	Gene Name	ASO3_25ug-LNA_25ug_P.Value	ASO3_25ug-LNA_25ug_linearFC	ASO3_25ug-LNA_25ug_logFC	ASO3_25ug-LNA_25ug_CI.L	ASO3_25ug-LNA_25ug_CI.R
ENSMUSG00000060843	216033	Ctnna3	protein_coding	catenin (cadherin associated protein), alpha 3 [Source:MGI Symbol;Acc:MGI:2661445]	4.66383e-06	-1.42132	-0.507231	-0.681404	-0.333058
ENSMUSG00000097055	NA	Gm4419	antisense	predicted gene 4419 [Source:MGI Symbol;Acc:MGI:3782604]	0.000134779	-1.89079	-0.918989	-1.33123	-0.506751
ENSMUSG00000034738	329416	Nostrin	protein_coding	nitric oxide synthase trafficker [Source:MGI Symbol;Acc:MGI:3606242]	0.000152352	-1.78415	-0.835233	-1.21404	-0.456424
ENSMUSG00000050503	74165	Fbxl22	protein_coding	F-box and leucine-rich repeat protein 22 [Source:MGI Symbol;Acc:MGI:1921415]	0.00017222	-2.00892	-1.00642	-1.46797	-0.544872
ENSMUSG00000007097	98660	Atp1a2	protein_coding	ATPase, Na+/K+ transporting, alpha 2 polypeptide [Source:MGI Symbol;Acc:MGI:88106]	0.000259676	-1.5742	-0.654619	-0.966493	-0.342745
ENSMUSG00000052151	50784	Plpp2	protein_coding	phospholipid phosphatase 2 [Source:MGI Symbol;Acc:MGI:1354945]	0.000280633	1.39621	0.481521	0.250418	0.712624
ENSMUSG00000040435	17872	Ppp1r15a	protein_coding	protein phosphatase 1, regulatory subunit 15A [Source:MGI Symbol;Acc:MGI:1927072]	0.000329905	-1.39622	-0.48153	-0.716254	-0.246807
ENSMUSG00000113311	NA	Gm47428	antisense	predicted gene, 47428 [Source:MGI Symbol;Acc:MGI:6096373]	0.00039843	-2.63559	-1.39813	-2.09232	-0.703928
ENSMUSG00000050270	338369	Tmem220	protein_coding	transmembrane protein 220 [Source:MGI Symbol;Acc:MGI:2443691]	0.000424005	-1.92402	-0.944124	-1.41579	-0.472455
ENSMUSG00000020263	216190	Appl2	protein_coding	adaptor protein, phosphotyrosine interaction, PH domain and leucine zipper containing 2 [Source:MGI Symbol;Acc:MGI:2384914]	0.000611752	-1.17877	-0.237283	-0.360301	-0.114264
ENSMUSG00000062382	100862446	Ftl1-ps1	protein_coding	ferritin light polypeptide 1, pseudogene 1 [Source:MGI Symbol;Acc:MGI:3779109]	0.000626731	-2.83978	-1.50578	-2.2884	-0.723161
ENSMUSG00000051113	75538	Fam71e1	protein_coding	family with sequence similarity 71, member E1 [Source:MGI Symbol;Acc:MGI:1922788]	0.000657881	-1.72351	-0.785351	-1.19559	-0.375113
ENSMUSG00000021759	19012	Plpp1	protein_coding	phospholipid phosphatase 1 [Source:MGI Symbol;Acc:MGI:108412]	0.000678904	1.36434	0.448207	0.213312	0.683102
ENSMUSG00000092341	NA	Malat1	lincRNA	metastasis associated lung adenocarcinoma transcript 1 (non-coding RNA) [Source:MGI Symbol;Acc:MGI:1919539]	0.000697743	-1.35062	-0.433625	-0.661529	-0.205722
ENSMUSG00000097178	NA	2310002F09Rik	processed_transcript	RIKEN cDNA 2310002F09 gene [Source:MGI Symbol;Acc:MGI:1916779]	0.000867793	2.50368	1.32405	0.6119	2.03621
ENSMUSG00000060579	14198	Fhit	protein_coding	fragile histidine triad gene [Source:MGI Symbol;Acc:MGI:1277947]	0.000904024	-1.43253	-0.518566	-0.798711	-0.238422
ENSMUSG00000038630	100041581	Zkscan16	protein_coding	zinc finger with KRAB and SCAN domains 16 [Source:MGI Symbol;Acc:MGI:3510405]	0.000916047	1.72745	0.788644	0.361988	1.2153
ENSMUSG00000003271	54200	Sult2b1	protein_coding	sulfotransferase family, cytosolic, 2B, member 1 [Source:MGI Symbol;Acc:MGI:1926342]	0.000956545	2.03082	1.02206	0.466532	1.57759
ENSMUSG00000026049	75623	Tex30	protein_coding	testis expressed 30 [Source:MGI Symbol;Acc:MGI:1922873]	0.00118527	1.36016	0.443771	0.196815	0.690728
ENSMUSG00000096146	16514	Kcnj11	protein_coding	potassium inwardly rectifying channel, subfamily J, member 11 [Source:MGI Symbol;Acc:MGI:107501]	0.0012382	1.59972	0.677822	0.298773	1.05687
ENSMUSG00000071005	24047	Ccl19	protein_coding	chemokine (C-C motif) ligand 19 [Source:MGI Symbol;Acc:MGI:1346316]	0.00131371	-2.52281	-1.33503	-2.08658	-0.583475
ENSMUSG00000019772	22353	Vip	protein_coding	vasoactive intestinal polypeptide [Source:MGI Symbol;Acc:MGI:98933]	0.00135823	1.84559	0.884084	0.384511	1.38366
ENSMUSG00000028381	22234	Ugcg	protein_coding	UDP-glucose ceramide glucosyltransferase [Source:MGI Symbol;Acc:MGI:1332243]	0.00161053	1.21166	0.276987	0.117385	0.43659
ENSMUSG00000039660	227695	Spout1	protein_coding	SPOUT domain containing methyltransferase 1 [Source:MGI Symbol;Acc:MGI:106544]	0.00167803	-1.15992	-0.214028	-0.337943	-0.090114
ENSMUSG00000022066	100862375	Entpd4b	protein_coding	ectonucleoside triphosphate diphosphohydrolase 4B [Source:MGI Symbol;Acc:MGI:5435040]	0.00175558	-1.79904	-0.847231	-1.34034	-0.354121
ENSMUSG00000024187	106581	Fam234a	protein_coding	family with sequence similarity 234, member A [Source:MGI Symbol;Acc:MGI:2146854]	0.00175677	-1.21884	-0.285515	-0.451705	-0.119325
ENSMUSG00000035069	67013	Oma1	protein_coding	OMA1 zinc metallopeptidase [Source:MGI Symbol;Acc:MGI:1914263]	0.00175681	-1.25454	-0.327159	-0.51759	-0.136729
ENSMUSG00000040007	228536	Bahd1	protein_coding	bromo adjacent homology domain containing 1 [Source:MGI Symbol;Acc:MGI:2139371]	0.00177356	1.44396	0.530036	0.221173	0.838899
ENSMUSG00000020121	117600	Srgap1	protein_coding	SLIT-ROBO Rho GTPase activating protein 1 [Source:MGI Symbol;Acc:MGI:2152936]	0.00183807	-1.20956	-0.274481	-0.4351	-0.113862
ENSMUSG00000117292	NA	E330032C10Rik	lincRNA	RIKEN cDNA E330032C10 gene [Source:MGI Symbol;Acc:MGI:4437727]	0.00193494	-1.39757	-0.482923	-0.767239	-0.198607
ENSMUSG00000069920	97440	B3gnt9	protein_coding	UDP-GlcNAc:betaGal beta-1,3-N-acetylglucosaminyltransferase 9 [Source:MGI Symbol;Acc:MGI:2142841]	0.00197472	1.51622	0.600484	0.246099	0.95487
ENSMUSG00000031984	66523	2810004N23Rik	protein_coding	RIKEN cDNA 2810004N23 gene [Source:MGI Symbol;Acc:MGI:1913773]	0.00197942	-1.18085	-0.23982	-0.381395	-0.0982464
ENSMUSG00000108647	NA	Gm17984	processed_pseudogene	predicted gene, 17984 [Source:MGI Symbol;Acc:MGI:5010169]	0.0020234	3.9374	1.97724	0.806947	3.14754
ENSMUSG00000025209	226153	Twnk	protein_coding	twinkle mtDNA helicase [Source:MGI Symbol;Acc:MGI:2137410]	0.00202676	1.27244	0.347594	0.141818	0.553369
ENSMUSG00000028568	70533	Btf3l4	protein_coding	basic transcription factor 3-like 4 [Source:MGI Symbol;Acc:MGI:1915312]	0.00205382	-1.26645	-0.34079	-0.542857	-0.138722
ENSMUSG00000110080	NA	Gm6145	processed_transcript	predicted gene 6145 [Source:MGI Symbol;Acc:MGI:3779559]	0.0021601	-1.39988	-0.485305	-0.774811	-0.195799
ENSMUSG00000041828	217258	Abca8a	protein_coding	ATP-binding cassette, sub-family A (ABC1), member 8a [Source:MGI Symbol;Acc:MGI:2386846]	0.00224094	-1.83274	-0.874001	-1.3977	-0.350301
ENSMUSG00000042379	71690	Esm1	protein_coding	endothelial cell-specific molecule 1 [Source:MGI Symbol;Acc:MGI:1918940]	0.00231034	13.1409	3.71599	1.48111	5.95086
ENSMUSG00000065701	NA	Rny1	misc_RNA	RNA, Y1 small cytoplasmic, Ro-associated [Source:MGI Symbol;Acc:MGI:97995]	0.00235362	-2.03232	-1.02313	-1.63985	-0.406403
ENSMUSG00000115347	NA	Gm8238	processed_pseudogene	predicted gene 8238 [Source:MGI Symbol;Acc:MGI:3644041]	0.00235908	1.18211	0.241369	0.0958344	0.386903
ENSMUSG00000022526	71591	Zfp251	protein_coding	zinc finger protein 251 [Source:MGI Symbol;Acc:MGI:1918841]	0.0023803	1.22822	0.296573	0.117557	0.475588
ENSMUSG00000052516	268902	Robo2	protein_coding	roundabout guidance receptor 2 [Source:MGI Symbol;Acc:MGI:1890110]	0.00249498	-1.21217	-0.277595	-0.446125	-0.109065
ENSMUSG00000085156	NA	Snhg15	lincRNA	small nucleolar RNA host gene 15 [Source:MGI Symbol;Acc:MGI:3650059]	0.0025867	-1.31582	-0.395959	-0.637422	-0.154496
ENSMUSG00000021756	16195	Il6st	protein_coding	interleukin 6 signal transducer [Source:MGI Symbol;Acc:MGI:96560]	0.00280714	-1.2042	-0.268078	-0.43323	-0.102927
ENSMUSG00000045538	71986	Ddx28	protein_coding	DEAD (Asp-Glu-Ala-Asp) box polypeptide 28 [Source:MGI Symbol;Acc:MGI:1919236]	0.00281439	-1.22817	-0.296508	-0.479232	-0.113783
ENSMUSG00000030704	19346	Rab6a	protein_coding	RAB6A, member RAS oncogene family [Source:MGI Symbol;Acc:MGI:894313]	0.00284629	1.25784	0.330943	0.126709	0.535176
ENSMUSG00000070436	12406	Serpinh1	protein_coding	serine (or cysteine) peptidase inhibitor, clade H, member 1 [Source:MGI Symbol;Acc:MGI:88283]	0.00302653	1.81096	0.856753	0.323921	1.38959
ENSMUSG00000064945	NA	Rny3	misc_RNA	RNA, Y3 small cytoplasmic (associated with Ro protein) [Source:MGI Symbol;Acc:MGI:107304]	0.00307783	-1.97489	-0.981773	-1.59366	-0.369885
ENSMUSG00000040653	76142	Ppp1r14c	protein_coding	protein phosphatase 1, regulatory inhibitor subunit 14C [Source:MGI Symbol;Acc:MGI:1923392]	0.00372115	1.35559	0.438916	0.15859	0.719241
ENSMUSG00000057176	233899	Ccdc189	protein_coding	coiled-coil domain containing 189 [Source:MGI Symbol;Acc:MGI:2685012]	0.0037414	-1.30054	-0.379111	-0.621412	-0.13681
ENSMUSG00000031983	69551	2310022B05Rik	protein_coding	RIKEN cDNA 2310022B05 gene [Source:MGI Symbol;Acc:MGI:1916801]	0.0038398	1.20702	0.271451	0.0973667	0.445536
ENSMUSG00000050914	654824	Ankrd37	protein_coding	ankyrin repeat domain 37 [Source:MGI Symbol;Acc:MGI:3603344]	0.00385084	1.59914	0.677298	0.242776	1.11182
ENSMUSG00000038406	233208	Scaf1	protein_coding	SR-related CTD-associated factor 1 [Source:MGI Symbol;Acc:MGI:2141980]	0.00393716	1.23122	0.30009	0.107004	0.493177
ENSMUSG00000108322	NA	5430431A17Rik	lincRNA	RIKEN cDNA 5430431A17 gene [Source:MGI Symbol;Acc:MGI:1918618]	0.00398881	2.03996	1.02854	0.365607	1.69147
ENSMUSG00000109129	NA	Gm44973	protein_coding	predicted gene 44973 [Source:MGI Symbol;Acc:MGI:5753549]	0.00400161	-14.4404	-3.85203	-6.33587	-1.3682
ENSMUSG00000020178	11540	Adora2a	protein_coding	adenosine A2a receptor [Source:MGI Symbol;Acc:MGI:99402]	0.00406832	-4.34755	-2.1202	-3.49033	-0.750077
ENSMUSG00000038422	72748	Hdhd3	protein_coding	haloacid dehalogenase-like hydrolase domain containing 3 [Source:MGI Symbol;Acc:MGI:1919998]	0.00426325	1.65543	0.727203	0.254329	1.20008
ENSMUSG00000043398	238252	Gpr135	protein_coding	G protein-coupled receptor 135 [Source:MGI Symbol;Acc:MGI:2676315]	0.00434714	1.36099	0.444655	0.154756	0.734554
ENSMUSG00000081251	NA	Gm12164	processed_pseudogene	predicted gene 12164 [Source:MGI Symbol;Acc:MGI:3650637]	0.00435105	-7.13131	-2.83417	-4.68216	-0.986172
ENSMUSG00000022847	21832	Thpo	protein_coding	thrombopoietin [Source:MGI Symbol;Acc:MGI:101875]	0.00449185	-1.39671	-0.482031	-0.797684	-0.166378
ENSMUSG00000020319	216560	Wdpcp	protein_coding	WD repeat containing planar cell polarity effector [Source:MGI Symbol;Acc:MGI:2144467]	0.00461361	-1.38818	-0.473194	-0.784183	-0.162206
ENSMUSG00000043065	212514	Spice1	protein_coding	spindle and centriole associated protein 1 [Source:MGI Symbol;Acc:MGI:1196252]	0.00475553	-1.34633	-0.429028	-0.712153	-0.145904
ENSMUSG00000085861	666145	Armh2	protein_coding	armadillo-like helical domain containing 2 [Source:MGI Symbol;Acc:MGI:1916676]	0.0047691	-1.85213	-0.889189	-1.47621	-0.302167
ENSMUSG00000038520	233204	Tbc1d17	protein_coding	TBC1 domain family, member 17 [Source:MGI Symbol;Acc:MGI:2449973]	0.00479814	-1.14979	-0.201373	-0.334425	-0.0683212
ENSMUSG00000045733	212518	Sprn	protein_coding	shadow of prion protein [Source:MGI Symbol;Acc:MGI:3582583]	0.00480559	1.43093	0.51695	0.175317	0.858583
ENSMUSG00000038718	18516	Pbx3	protein_coding	pre B cell leukemia homeobox 3 [Source:MGI Symbol;Acc:MGI:97496]	0.0049907	1.28226	0.358688	0.120415	0.59696
ENSMUSG00000032807	11686	Alox12b	protein_coding	arachidonate 12-lipoxygenase, 12R type [Source:MGI Symbol;Acc:MGI:1274782]	0.0050571	2.14864	1.10342	0.369098	1.83774
ENSMUSG00000033161	11928	Atp1a1	protein_coding	ATPase, Na+/K+ transporting, alpha 1 polypeptide [Source:MGI Symbol;Acc:MGI:88105]	0.00511429	1.14359	0.19357	0.0645503	0.322589
ENSMUSG00000033730	13655	Egr3	protein_coding	early growth response 3 [Source:MGI Symbol;Acc:MGI:1306780]	0.00520822	2.14416	1.10041	0.365113	1.83571
ENSMUSG00000036586	77998	Grifin	protein_coding	galectin-related inter-fiber protein [Source:MGI Symbol;Acc:MGI:1925248]	0.00524883	1.35613	0.439495	0.145507	0.733484
ENSMUSG00000062031	212974	Pgghg	protein_coding	protein glucosylgalactosylhydroxylysine glucosidase [Source:MGI Symbol;Acc:MGI:2444047]	0.00534515	-1.24067	-0.311121	-0.519763	-0.10248
ENSMUSG00000102411	NA	Gm36936	TEC	predicted gene, 36936 [Source:MGI Symbol;Acc:MGI:5610164]	0.00534758	1.38357	0.468399	0.154265	0.782532
ENSMUSG00000020733	26941	Slc9a3r1	protein_coding	solute carrier family 9 (sodium/hydrogen exchanger), member 3 regulator 1 [Source:MGI Symbol;Acc:MGI:1349482]	0.00545389	-1.17385	-0.231245	-0.386756	-0.0757346
ENSMUSG00000103123	NA	Gm37390	TEC	predicted gene, 37390 [Source:MGI Symbol;Acc:MGI:5610618]	0.00551713	-1.54224	-0.625031	-1.04604	-0.204026
ENSMUSG00000039109	74145	F13a1	protein_coding	coagulation factor XIII, A1 subunit [Source:MGI Symbol;Acc:MGI:1921395]	0.00582631	-2.15582	-1.10824	-1.86045	-0.356023
ENSMUSG00000108238	NA	Gm43984	TEC	predicted gene, 43984 [Source:MGI Symbol;Acc:MGI:5690376]	0.00582783	-1.53409	-0.617385	-1.03645	-0.198321
ENSMUSG00000049871	268857	Nlrc3	protein_coding	NLR family, CARD domain containing 3 [Source:MGI Symbol;Acc:MGI:2444070]	0.00583858	-1.56358	-0.644852	-1.08268	-0.20703
ENSMUSG00000079507	15006	H2-Q1	protein_coding	histocompatibility 2, Q region locus 1 [Source:MGI Symbol;Acc:MGI:95928]	0.0058633	-2.98286	-1.5767	-2.64784	-0.505561
ENSMUSG00000102349	NA	Gm37376	TEC	predicted gene, 37376 [Source:MGI Symbol;Acc:MGI:5610604]	0.00590333	-1.31755	-0.397862	-0.668411	-0.127313
ENSMUSG00000006235	13857	Epor	protein_coding	erythropoietin receptor [Source:MGI Symbol;Acc:MGI:95408]	0.00590928	2.01706	1.01225	0.323814	1.70069
ENSMUSG00000103223	NA	Gm37730	TEC	predicted gene, 37730 [Source:MGI Symbol;Acc:MGI:5610958]	0.00598718	-2.89654	-1.53433	-2.57977	-0.488889
ENSMUSG00000045441	243385	Gprin3	protein_coding	GPRIN family member 3 [Source:MGI Symbol;Acc:MGI:1924785]	0.00611651	1.29765	0.375903	0.118997	0.632809
ENSMUSG00000040298	330660	Btbd16	protein_coding	BTB (POZ) domain containing 16 [Source:MGI Symbol;Acc:MGI:3045247]	0.00618598	-1.99446	-0.995995	-1.67779	-0.314201
ENSMUSG00000030532	68695	Hddc3	protein_coding	HD domain containing 3 [Source:MGI Symbol;Acc:MGI:1915945]	0.0062772	-2.1376	-1.09599	-1.8478	-0.344176
ENSMUSG00000036766	227325	Dner	protein_coding	delta/notch-like EGF repeat containing [Source:MGI Symbol;Acc:MGI:2152889]	0.0063123	1.21338	0.279035	0.0874735	0.470597
ENSMUSG00000099021	NA	Rn7s1	misc_RNA	7S RNA 1 [Source:MGI Symbol;Acc:MGI:97950]	0.00640042	-1.42473	-0.510687	-0.861977	-0.159396
ENSMUSG00000023923	72238	Tbc1d5	protein_coding	TBC1 domain family, member 5 [Source:MGI Symbol;Acc:MGI:1919488]	0.00642355	-1.19972	-0.262692	-0.443487	-0.0818983
ENSMUSG00000030827	56636	Fgf21	protein_coding	fibroblast growth factor 21 [Source:MGI Symbol;Acc:MGI:1861377]	0.00642914	-2.2896	-1.1951	-2.01771	-0.372487
ENSMUSG00000066170	NA	E230001N04Rik	lincRNA	RIKEN cDNA E230001N04 gene [Source:MGI Symbol;Acc:MGI:2443549]	0.00644838	-1.45272	-0.538757	-0.909753	-0.16776
ENSMUSG00000029385	12452	Ccng2	protein_coding	cyclin G2 [Source:MGI Symbol;Acc:MGI:1095734]	0.00652174	1.31596	0.396115	0.1229	0.669331
ENSMUSG00000037686	104816	Aspg	protein_coding	asparaginase [Source:MGI Symbol;Acc:MGI:2144822]	0.00652546	-1.26563	-0.339855	-0.574286	-0.105426
ENSMUSG00000020135	23805	Apc2	protein_coding	APC regulator of WNT signaling pathway 2 [Source:MGI Symbol;Acc:MGI:1346052]	0.00669891	1.21671	0.282983	0.0870431	0.478922
ENSMUSG00000115100	NA	Gm34934	lincRNA	predicted gene, 34934 [Source:MGI Symbol;Acc:MGI:5594093]	0.00675366	-1.49931	-0.584299	-0.98935	-0.179249
ENSMUSG00000031227	107528	Magee1	protein_coding	melanoma antigen, family E, 1 [Source:MGI Symbol;Acc:MGI:2148149]	0.00680447	1.18739	0.24779	0.0758294	0.419752
ENSMUSG00000030882	77505	Dnhd1	protein_coding	dynein heavy chain domain 1 [Source:MGI Symbol;Acc:MGI:1924755]	0.00685856	-1.40326	-0.488786	-0.828383	-0.14919
ENSMUSG00000019461	70310	Plscr3	protein_coding	phospholipid scramblase 3 [Source:MGI Symbol;Acc:MGI:1917560]	0.00707582	-1.20413	-0.267991	-0.455033	-0.08095
ENSMUSG00000027896	229699	Slc16a4	protein_coding	solute carrier family 16 (monocarboxylic acid transporters), member 4 [Source:MGI Symbol;Acc:MGI:2385183]	0.00710689	-1.8264	-0.869004	-1.4759	-0.262105
ENSMUSG00000074968	228432	Ano3	protein_coding	anoctamin 3 [Source:MGI Symbol;Acc:MGI:3613666]	0.00721581	1.28324	0.359788	0.107957	0.611619
ENSMUSG00000028633	51797	Ctps	protein_coding	cytidine 5prime-triphosphate synthase [Source:MGI Symbol;Acc:MGI:1858304]	0.00722855	-1.20949	-0.274399	-0.466512	-0.0822861
ENSMUSG00000053877	100043597	Srcap	protein_coding	Snf2-related CREBBP activator protein [Source:MGI Symbol;Acc:MGI:2444036]	0.0072941	1.25441	0.327012	0.09776	0.556265
ENSMUSG00000065145	NA	Vaultrc5	misc_RNA	vault RNA component 5 [Source:MGI Symbol;Acc:MGI:2673990]	0.00733903	-1.8322	-0.87358	-1.48656	-0.260603
ENSMUSG00000102403	NA	Gm38187	TEC	predicted gene, 38187 [Source:MGI Symbol;Acc:MGI:5611415]	0.00740868	2.18403	1.12699	0.3351	1.91889
ENSMUSG00000066258	76681	Trim12a	protein_coding	tripartite motif-containing 12A [Source:MGI Symbol;Acc:MGI:1923931]	0.00743756	8.28979	3.05134	0.906054	5.19662
ENSMUSG00000062563	12879	Cys1	protein_coding	cystin 1 [Source:MGI Symbol;Acc:MGI:2177632]	0.0075128	1.5521	0.634224	0.187662	1.08079
ENSMUSG00000021587	18548	Pcsk1	protein_coding	proprotein convertase subtilisin/kexin type 1 [Source:MGI Symbol;Acc:MGI:97511]	0.00754033	1.46706	0.552929	0.163397	0.942462
ENSMUSG00000060798	380614	Intu	protein_coding	inturned planar cell polarity protein [Source:MGI Symbol;Acc:MGI:2443752]	0.00758321	1.35482	0.438106	0.129206	0.747006
ENSMUSG00000050350	110168	Gpr18	protein_coding	G protein-coupled receptor 18 [Source:MGI Symbol;Acc:MGI:107859]	0.00763653	-2.14787	-1.1029	-1.88135	-0.324461
ENSMUSG00000014444	234839	Piezo1	protein_coding	piezo-type mechanosensitive ion channel component 1 [Source:MGI Symbol;Acc:MGI:3603204]	0.00773521	-1.47778	-0.563435	-0.961873	-0.164998
ENSMUSG00000030751	26440	Psma1	protein_coding	proteasome subunit alpha 1 [Source:MGI Symbol;Acc:MGI:1347005]	0.00794683	1.12332	0.167772	0.048653	0.286891
ENSMUSG00000022546	76282	Gpt	protein_coding	glutamic pyruvic transaminase, soluble [Source:MGI Symbol;Acc:MGI:95802]	0.007958	-1.25938	-0.332718	-0.568999	-0.0964367
ENSMUSG00000097388	NA	Gm3200	processed_pseudogene	predicted pseudogene 3200 [Source:MGI Symbol;Acc:MGI:3781379]	0.00806096	1.45471	0.540734	0.155991	0.925478
ENSMUSG00000068114	76457	Ccdc134	protein_coding	coiled-coil domain containing 134 [Source:MGI Symbol;Acc:MGI:1923707]	0.0081127	-1.27293	-0.348149	-0.596101	-0.100196
ENSMUSG00000083992	NA	Gm11478	processed_pseudogene	predicted gene 11478 [Source:MGI Symbol;Acc:MGI:3650888]	0.00816324	-4.73522	-2.24343	-3.8427	-0.644164
ENSMUSG00000108543	NA	Gm44735	TEC	predicted gene 44735 [Source:MGI Symbol;Acc:MGI:5753311]	0.00844391	-1.56333	-0.644624	-1.1065	-0.182748
ENSMUSG00000097154	NA	Gm26510	lincRNA	predicted gene, 26510 [Source:MGI Symbol;Acc:MGI:5477004]	0.00844579	-1.5518	-0.633943	-1.08818	-0.179705
ENSMUSG00000098374	NA	Gm28043	protein_coding	predicted gene, 28043 [Source:MGI Symbol;Acc:MGI:5547779]	0.00846707	-1.44552	-0.531588	-0.91263	-0.150545
ENSMUSG00000026527	24012	Rgs7	protein_coding	regulator of G protein signaling 7 [Source:MGI Symbol;Acc:MGI:1346089]	0.00851673	1.20503	0.269072	0.0760304	0.462114
ENSMUSG00000097748	NA	Gm26533	antisense	predicted gene, 26533 [Source:MGI Symbol;Acc:MGI:5477027]	0.00865839	2.72449	1.44599	0.405988	2.48599
ENSMUSG00000003032	16600	Klf4	protein_coding	Kruppel-like factor 4 (gut) [Source:MGI Symbol;Acc:MGI:1342287]	0.00876709	-1.44056	-0.526625	-0.906108	-0.147141
ENSMUSG00000057614	14677	Gnai1	protein_coding	guanine nucleotide binding protein (G protein), alpha inhibiting 1 [Source:MGI Symbol;Acc:MGI:95771]	0.00877862	1.15162	0.20366	0.056874	0.350445
ENSMUSG00000030649	75430	Anapc15	protein_coding	anaphase promoting complex C subunit 15 [Source:MGI Symbol;Acc:MGI:1922680]	0.00893079	-1.13416	-0.181623	-0.31287	-0.0503766
ENSMUSG00000047361	381260	Gm973	protein_coding	predicted gene 973 [Source:MGI Symbol;Acc:MGI:2685819]	0.00895956	-1.32321	-0.404046	-0.696166	-0.111926
ENSMUSG00000006412	18637	Pfdn2	protein_coding	prefoldin 2 [Source:MGI Symbol;Acc:MGI:1276111]	0.00898052	1.35634	0.439723	0.121696	0.75775
ENSMUSG00000020524	14799	Gria1	protein_coding	glutamate receptor, ionotropic, AMPA1 (alpha 1) [Source:MGI Symbol;Acc:MGI:95808]	0.00901954	1.1786	0.23708	0.0654993	0.40866
ENSMUSG00000002963	59047	Pnkp	protein_coding	polynucleotide kinase 3prime- phosphatase [Source:MGI Symbol;Acc:MGI:1891698]	0.00918642	1.23694	0.306777	0.0841301	0.529425
ENSMUSG00000017801	21428	Mlx	protein_coding	MAX-like protein X [Source:MGI Symbol;Acc:MGI:108398]	0.00921367	1.18452	0.244304	0.0669168	0.421691
ENSMUSG00000082062	NA	Ftl2-ps	processed_pseudogene	ferritin light polypeptide 2, pseudogene [Source:MGI Symbol;Acc:MGI:95590]	0.00928525	-25.8004	-4.68932	-8.09826	-1.28039
ENSMUSG00000029380	14825	Cxcl1	protein_coding	chemokine (C-X-C motif) ligand 1 [Source:MGI Symbol;Acc:MGI:108068]	0.00958568	-2.97265	-1.57175	-2.71998	-0.423524
ENSMUSG00000038451	14794	Spsb2	protein_coding	splA/ryanodine receptor domain and SOCS box containing 2 [Source:MGI Symbol;Acc:MGI:1315199]	0.00960982	1.39911	0.484508	0.130418	0.838598
ENSMUSG00000079478	56390	Znrd2	protein_coding	zinc ribbon domain containing 2 [Source:MGI Symbol;Acc:MGI:1913482]	0.00962707	1.15265	0.204956	0.0551274	0.354784
ENSMUSG00000111293	NA	Gm34006	antisense	predicted gene, 34006 [Source:MGI Symbol;Acc:MGI:5593165]	0.00963448	1.44756	0.533628	0.143485	0.923771
ENSMUSG00000022759	74685	Lrrc74b	protein_coding	leucine rich repeat containing 74B [Source:MGI Symbol;Acc:MGI:1921935]	0.00971099	-2.42993	-1.28091	-2.21856	-0.343268
ENSMUSG00000024188	66978	Luc7l	protein_coding	Luc7-like [Source:MGI Symbol;Acc:MGI:1914228]	0.00977884	-1.44006	-0.526132	-0.911684	-0.140579
ENSMUSG00000035929	15015	H2-Q4	protein_coding	histocompatibility 2, Q region locus 4 [Source:MGI Symbol;Acc:MGI:95933]	0.0097867	-2.67702	-1.42063	-2.4618	-0.379454
ENSMUSG00000097040	NA	2610316D01Rik	processed_transcript	RIKEN cDNA 2610316D01 gene [Source:MGI Symbol;Acc:MGI:1919761]	0.00983329	1.35324	0.436414	0.116331	0.756496
ENSMUSG00000037962	73121	Rflna	protein_coding	refilin A [Source:MGI Symbol;Acc:MGI:1920371]	0.0100625	1.36575	0.44969	0.118681	0.780699
ENSMUSG00000073468	106489	Sft2d1	protein_coding	SFT2 domain containing 1 [Source:MGI Symbol;Acc:MGI:1918689]	0.0102614	1.16206	0.216685	0.056697	0.376673
ENSMUSG00000029062	12537	Cdk11b	protein_coding	cyclin-dependent kinase 11B [Source:MGI Symbol;Acc:MGI:88353]	0.0103258	-1.15469	-0.207501	-0.360859	-0.0541432
ENSMUSG00000033790	233276	Tubgcp5	protein_coding	tubulin, gamma complex associated protein 5 [Source:MGI Symbol;Acc:MGI:2178836]	0.0104137	-1.25405	-0.326593	-0.56829	-0.0848956
ENSMUSG00000115422	NA	4930452G13Rik	lincRNA	RIKEN cDNA 4930452G13 gene [Source:MGI Symbol;Acc:MGI:1921239]	0.0105078	-1.67765	-0.746439	-1.29963	-0.193248
ENSMUSG00000032338	330953	Hcn4	protein_coding	hyperpolarization-activated, cyclic nucleotide-gated K+ 4 [Source:MGI Symbol;Acc:MGI:1298209]	0.0105445	1.34787	0.430679	0.111324	0.750035
ENSMUSG00000039745	53415	Htatip2	protein_coding	HIV-1 Tat interactive protein 2 [Source:MGI Symbol;Acc:MGI:1859271]	0.010592	1.78717	0.837674	0.216085	1.45926
ENSMUSG00000076609	NA	Igkc	IG_C_gene	immunoglobulin kappa constant [Source:MGI Symbol;Acc:MGI:96495]	0.010705	-6.19276	-2.63058	-4.58587	-0.675299
ENSMUSG00000029177	12615	Cenpa	protein_coding	centromere protein A [Source:MGI Symbol;Acc:MGI:88375]	0.010706	1.56006	0.6416	0.164698	1.1185
ENSMUSG00000042408	100177	Zmym6	protein_coding	zinc finger, MYM-type 6 [Source:MGI Symbol;Acc:MGI:106505]	0.0108299	-1.3028	-0.38162	-0.665797	-0.0974434
ENSMUSG00000018765	23879	Fxr2	protein_coding	fragile X mental retardation, autosomal homolog 2 [Source:MGI Symbol;Acc:MGI:1346074]	0.0109132	1.29892	0.377312	0.0960009	0.658624
ENSMUSG00000086507	NA	Adap2os	antisense	ArfGAP with dual PH domains 2, opposite strand [Source:MGI Symbol;Acc:MGI:3650197]	0.0109551	-1.4432	-0.529274	-0.924122	-0.134425
ENSMUSG00000016262	214791	Sertad4	protein_coding	SERTA domain containing 4 [Source:MGI Symbol;Acc:MGI:2443496]	0.010972	1.46213	0.548072	0.139099	0.957045
ENSMUSG00000115632	NA	Gm17922	processed_pseudogene	predicted gene, 17922 [Source:MGI Symbol;Acc:MGI:5010107]	0.0109722	-1.36383	-0.447666	-0.781717	-0.113615
ENSMUSG00000039231	20937	Suv39h1	protein_coding	suppressor of variegation 3-9 1 [Source:MGI Symbol;Acc:MGI:1099440]	0.0111241	-1.19791	-0.260519	-0.455347	-0.0656916
ENSMUSG00000026730	19212	Pter	protein_coding	phosphotriesterase related [Source:MGI Symbol;Acc:MGI:107372]	0.0111856	1.26912	0.343824	0.0864706	0.601177
ENSMUSG00000020993	78232	Trappc6b	protein_coding	trafficking protein particle complex 6B [Source:MGI Symbol;Acc:MGI:1925482]	0.011295	1.27236	0.347509	0.0869916	0.608026
ENSMUSG00000086712	NA	AI427809	lincRNA	expressed sequence AI427809 [Source:MGI Symbol;Acc:MGI:2140270]	0.0113211	-2.05352	-1.0381	-1.81662	-0.259578
ENSMUSG00000107512	NA	Gm44433	TEC	predicted gene, 44433 [Source:MGI Symbol;Acc:MGI:5690825]	0.0113429	-1.298	-0.376294	-0.658582	-0.0940063
ENSMUSG00000022708	56490	Zbtb20	protein_coding	zinc finger and BTB domain containing 20 [Source:MGI Symbol;Acc:MGI:1929213]	0.0114655	-1.13712	-0.185386	-0.324698	-0.0460728
ENSMUSG00000031143	54638	Ccdc22	protein_coding	coiled-coil domain containing 22 [Source:MGI Symbol;Acc:MGI:1859608]	0.0115332	-1.23997	-0.310306	-0.543713	-0.0768976
ENSMUSG00000021364	54326	Elovl2	protein_coding	elongation of very long chain fatty acids (FEN1/Elo2, SUR4/Elo3, yeast)-like 2 [Source:MGI Symbol;Acc:MGI:1858960]	0.0115604	-1.26861	-0.343244	-0.601526	-0.0849624
ENSMUSG00000039531	72580	Zup1	protein_coding	zinc finger containing ubiquitin peptidase 1 [Source:MGI Symbol;Acc:MGI:1919830]	0.0115701	-1.18971	-0.250608	-0.439209	-0.0620069
ENSMUSG00000026456	72017	Cyb5r1	protein_coding	cytochrome b5 reductase 1 [Source:MGI Symbol;Acc:MGI:1919267]	0.0115862	-1.18528	-0.245225	-0.429817	-0.0606336
ENSMUSG00000104674	NA	Gm42756	antisense	predicted gene 42756 [Source:MGI Symbol;Acc:MGI:5662893]	0.0116391	-2.58726	-1.37142	-2.40451	-0.338337
ENSMUSG00000026827	14571	Gpd2	protein_coding	glycerol phosphate dehydrogenase 2, mitochondrial [Source:MGI Symbol;Acc:MGI:99778]	0.0116783	-1.19942	-0.262332	-0.460053	-0.0646113
ENSMUSG00000049721	53897	Gal3st1	protein_coding	galactose-3-O-sulfotransferase 1 [Source:MGI Symbol;Acc:MGI:1858277]	0.0116954	1.29918	0.377598	0.0929335	0.662262
ENSMUSG00000033857	217364	Engase	protein_coding	endo-beta-N-acetylglucosaminidase [Source:MGI Symbol;Acc:MGI:2443788]	0.011741	-1.25603	-0.328871	-0.576957	-0.080785
ENSMUSG00000087138	NA	Gm15545	antisense	predicted gene 15545 [Source:MGI Symbol;Acc:MGI:3782994]	0.0117605	-2.46699	-1.30275	-2.28575	-0.319749
ENSMUSG00000044715	66787	Gskip	protein_coding	GSK3B interacting protein [Source:MGI Symbol;Acc:MGI:1914037]	0.0118701	1.15697	0.210352	0.0513909	0.369314
ENSMUSG00000112129	68371	Pbld1	protein_coding	phenazine biosynthesis-like protein domain containing 1 [Source:MGI Symbol;Acc:MGI:1915621]	0.0119021	-1.62551	-0.700895	-1.23079	-0.171003
ENSMUSG00000087075	380787	Lbhd2	protein_coding	LBH domain containing 2 [Source:MGI Symbol;Acc:MGI:2685744]	0.0120245	1.54238	0.625159	0.15174	1.09858
ENSMUSG00000073164	NA	2410018L13Rik	lincRNA	RIKEN cDNA 2410018L13 gene [Source:MGI Symbol;Acc:MGI:1916982]	0.012194	3.72794	1.89838	0.457504	3.33925
ENSMUSG00000070972	72429	Dnajc25	protein_coding	DnaJ heat shock protein family (Hsp40) member C25 [Source:MGI Symbol;Acc:MGI:1919679]	0.0122913	1.46573	0.551622	0.132397	0.970847
ENSMUSG00000045903	225872	Npas4	protein_coding	neuronal PAS domain protein 4 [Source:MGI Symbol;Acc:MGI:2664186]	0.0123856	1.67138	0.741041	0.177156	1.30493
ENSMUSG00000025582	18164	Nptx1	protein_coding	neuronal pentraxin 1 [Source:MGI Symbol;Acc:MGI:107811]	0.0124314	1.25746	0.330512	0.0788615	0.582162
ENSMUSG00000103621	NA	Gm38366	TEC	predicted gene, 38366 [Source:MGI Symbol;Acc:MGI:5611594]	0.0124847	-1.48263	-0.56816	-1.00106	-0.135263
ENSMUSG00000015452	11596	Ager	protein_coding	advanced glycosylation end product-specific receptor [Source:MGI Symbol;Acc:MGI:893592]	0.0124967	-1.57432	-0.654727	-1.15366	-0.155794
ENSMUSG00000072720	74376	Myo18b	protein_coding	myosin XVIIIb [Source:MGI Symbol;Acc:MGI:1921626]	0.0125963	1.97463	0.981579	0.232595	1.73056
ENSMUSG00000097783	NA	Gm26747	lincRNA	predicted gene, 26747 [Source:MGI Symbol;Acc:MGI:5477241]	0.0127605	-2.66177	-1.41239	-2.49239	-0.332384
ENSMUSG00000029359	57816	Tesc	protein_coding	tescalcin [Source:MGI Symbol;Acc:MGI:1930803]	0.0128264	1.43222	0.518256	0.121627	0.914884
ENSMUSG00000073403	NA	Gm10499	transcribed_unprocessed_pseudogene	predicted gene 10499 [Source:MGI Symbol;Acc:MGI:3702919]	0.0129368	-2.88506	-1.5286	-2.70011	-0.357088
ENSMUSG00000055409	338352	Nell1	protein_coding	NEL-like 1 [Source:MGI Symbol;Acc:MGI:2443902]	0.012978	1.297	0.375179	0.0874927	0.662865
ENSMUSG00000027353	66634	Mcm8	protein_coding	minichromosome maintenance 8 homologous recombination repair factor [Source:MGI Symbol;Acc:MGI:1913884]	0.0130069	-1.3159	-0.396052	-0.699856	-0.0922486
ENSMUSG00000058427	20310	Cxcl2	protein_coding	chemokine (C-X-C motif) ligand 2 [Source:MGI Symbol;Acc:MGI:1340094]	0.013061	-3.39795	-1.76466	-3.11923	-0.410098
ENSMUSG00000032010	53376	Usp2	protein_coding	ubiquitin specific peptidase 2 [Source:MGI Symbol;Acc:MGI:1858178]	0.0132078	-1.25646	-0.32936	-0.582647	-0.0760732
ENSMUSG00000105081	NA	Gm43110	processed_pseudogene	predicted gene 43110 [Source:MGI Symbol;Acc:MGI:5663247]	0.0132261	-1.47808	-0.563723	-0.99734	-0.130105
ENSMUSG00000059493	195727	Nhs	protein_coding	NHS actin remodeling regulator [Source:MGI Symbol;Acc:MGI:2684894]	0.0132426	1.24415	0.315157	0.072687	0.557627
ENSMUSG00000114617	NA	Gm48766	TEC	predicted gene, 48766 [Source:MGI Symbol;Acc:MGI:6098453]	0.01327	-1.44101	-0.527079	-0.932732	-0.121425
ENSMUSG00000005533	16001	Igf1r	protein_coding	insulin-like growth factor I receptor [Source:MGI Symbol;Acc:MGI:96433]	0.0133773	-1.12614	-0.171393	-0.303478	-0.0393079
ENSMUSG00000051669	239691	AU021092	protein_coding	expressed sequence AU021092 [Source:MGI Symbol;Acc:MGI:2146559]	0.0133794	-1.95988	-0.970765	-1.71891	-0.222619
ENSMUSG00000059146	18213	Ntrk3	protein_coding	neurotrophic tyrosine kinase, receptor, type 3 [Source:MGI Symbol;Acc:MGI:97385]	0.0134258	-1.14688	-0.197713	-0.350174	-0.0452525
ENSMUSG00000087178	NA	A230056P14Rik	processed_transcript	RIKEN cDNA A230056P14 gene [Source:MGI Symbol;Acc:MGI:2444856]	0.0134803	2.21137	1.14494	0.261458	2.02842
ENSMUSG00000054499	67379	Dedd2	protein_coding	death effector domain-containing DNA binding protein 2 [Source:MGI Symbol;Acc:MGI:1914629]	0.0135307	1.24939	0.321221	0.0731998	0.569242
ENSMUSG00000000031	NA	H19	lincRNA	H19, imprinted maternally expressed transcript [Source:MGI Symbol;Acc:MGI:95891]	0.0135654	1.75572	0.81206	0.184785	1.43934
ENSMUSG00000052387	226025	Trpm3	protein_coding	transient receptor potential cation channel, subfamily M, member 3 [Source:MGI Symbol;Acc:MGI:2443101]	0.0137539	-1.16659	-0.222295	-0.394402	-0.050187
ENSMUSG00000002109	107986	Ddb2	protein_coding	damage specific DNA binding protein 2 [Source:MGI Symbol;Acc:MGI:1355314]	0.0138175	-1.29879	-0.377171	-0.669413	-0.0849277
ENSMUSG00000116903	NA	Gm19522	antisense	predicted gene, 19522 [Source:MGI Symbol;Acc:MGI:5011707]	0.0139774	1.56742	0.648387	0.145028	1.15175
ENSMUSG00000038738	243961	Shank1	protein_coding	SH3 and multiple ankyrin repeat domains 1 [Source:MGI Symbol;Acc:MGI:3613677]	0.0140068	1.24297	0.313787	0.0701003	0.557474
ENSMUSG00000042812	15227	Foxf1	protein_coding	forkhead box F1 [Source:MGI Symbol;Acc:MGI:1347470]	0.0140095	-2.93917	-1.55541	-2.76338	-0.347441
ENSMUSG00000073405	667803	H2-T-ps	unprocessed_pseudogene	histocompatibility 2, T region locus, pseudogene [Source:MGI Symbol;Acc:MGI:2442805]	0.0141392	-1.90168	-0.927277	-1.64854	-0.206015
ENSMUSG00000040550	72201	Otud6b	protein_coding	OTU domain containing 6B [Source:MGI Symbol;Acc:MGI:1919451]	0.0141403	-1.15643	-0.209671	-0.372762	-0.046581
ENSMUSG00000073607	NA	Gm10548	transcribed_processed_pseudogene	predicted gene 10548 [Source:MGI Symbol;Acc:MGI:3641893]	0.0143873	-1.57012	-0.650873	-1.15863	-0.143119
ENSMUSG00000027078	56791	Ube2l6	protein_coding	ubiquitin-conjugating enzyme E2L 6 [Source:MGI Symbol;Acc:MGI:1914500]	0.0143979	-1.28629	-0.363212	-0.646594	-0.0798305
ENSMUSG00000031229	22589	Atrx	protein_coding	ATRX, chromatin remodeler [Source:MGI Symbol;Acc:MGI:103067]	0.0144584	-1.19222	-0.25365	-0.451691	-0.0556096
ENSMUSG00000044982	67158	Sft2d3	protein_coding	SFT2 domain containing 3 [Source:MGI Symbol;Acc:MGI:1914408]	0.0144695	1.35469	0.437959	0.0959723	0.779945
ENSMUSG00000036241	67615	Ube2r2	protein_coding	ubiquitin-conjugating enzyme E2R 2 [Source:MGI Symbol;Acc:MGI:1914865]	0.014496	-1.11897	-0.162169	-0.28884	-0.0354979
ENSMUSG00000033952	12316	Aspm	protein_coding	abnormal spindle microtubule assembly [Source:MGI Symbol;Acc:MGI:1334448]	0.0145096	2.28871	1.19454	0.261329	2.12775
ENSMUSG00000106990	NA	Gm42547	TEC	predicted gene 42547 [Source:MGI Symbol;Acc:MGI:5662684]	0.0145119	1.35726	0.440694	0.0964013	0.784987
ENSMUSG00000010660	18799	Plcd1	protein_coding	phospholipase C, delta 1 [Source:MGI Symbol;Acc:MGI:97614]	0.0145719	-1.26997	-0.344797	-0.614358	-0.0752358
ENSMUSG00000064023	259277	Klk8	protein_coding	kallikrein related-peptidase 8 [Source:MGI Symbol;Acc:MGI:1343327]	0.0147853	1.85023	0.887701	0.191985	1.58342
ENSMUSG00000082035	NA	Rpl17-ps8	processed_pseudogene	ribosomal protein L17, pseudogene 8 [Source:MGI Symbol;Acc:MGI:3802129]	0.0148659	-1.16332	-0.218248	-0.389453	-0.0470426
ENSMUSG00000078813	69757	Leng1	protein_coding	leukocyte receptor cluster (LRC) member 1 [Source:MGI Symbol;Acc:MGI:1917007]	0.0149352	1.23348	0.30273	0.0650644	0.540395
ENSMUSG00000086075	NA	Gm15728	lincRNA	predicted gene 15728 [Source:MGI Symbol;Acc:MGI:3783171]	0.0150522	-1.76382	-0.8187	-1.4623	-0.175103
ENSMUSG00000025745	97212	Hadha	protein_coding	hydroxyacyl-CoA dehydrogenase trifunctional multienzyme complex subunit alpha [Source:MGI Symbol;Acc:MGI:2135593]	0.0151864	-1.1258	-0.170951	-0.305542	-0.036359
ENSMUSG00000055148	16598	Klf2	protein_coding	Kruppel-like factor 2 (lung) [Source:MGI Symbol;Acc:MGI:1342772]	0.0152232	-2.02169	-1.01556	-1.81545	-0.215666
ENSMUSG00000051373	227721	Plpp7	protein_coding	phospholipid phosphatase 7 (inactive) [Source:MGI Symbol;Acc:MGI:2445183]	0.0152292	1.21334	0.27899	0.0592317	0.498748
ENSMUSG00000104002	NA	Gm38336	antisense	predicted gene, 38336 [Source:MGI Symbol;Acc:MGI:5611564]	0.0153175	-1.50962	-0.594183	-1.06268	-0.125686
ENSMUSG00000103957	NA	Gm10766	TEC	predicted gene 10766 [Source:MGI Symbol;Acc:MGI:3642134]	0.0153304	2.03636	1.02599	0.216909	1.83507
ENSMUSG00000024847	11632	Aip	protein_coding	aryl-hydrocarbon receptor-interacting protein [Source:MGI Symbol;Acc:MGI:109622]	0.0153465	1.1156	0.157818	0.0333425	0.282293
ENSMUSG00000005413	15368	Hmox1	protein_coding	heme oxygenase 1 [Source:MGI Symbol;Acc:MGI:96163]	0.0153844	-1.33083	-0.41233	-0.737684	-0.0869761
ENSMUSG00000049630	227580	C1ql3	protein_coding	C1q-like 3 [Source:MGI Symbol;Acc:MGI:2387350]	0.0153872	1.30621	0.385389	0.0812839	0.689494
ENSMUSG00000032127	71732	Vps11	protein_coding	VPS11, CORVET/HOPS core subunit [Source:MGI Symbol;Acc:MGI:1918982]	0.015474	-1.14225	-0.191874	-0.343426	-0.0403226
ENSMUSG00000021115	22367	Vrk1	protein_coding	vaccinia related kinase 1 [Source:MGI Symbol;Acc:MGI:1261847]	0.0154867	-1.17505	-0.232728	-0.416573	-0.0488822
ENSMUSG00000021715	67285	Cwc27	protein_coding	CWC27 spliceosome-associated protein [Source:MGI Symbol;Acc:MGI:1914535]	0.0155883	-1.18677	-0.247038	-0.442408	-0.0516684
ENSMUSG00000044641	58220	Pard6b	protein_coding	par-6 family cell polarity regulator beta [Source:MGI Symbol;Acc:MGI:2135605]	0.0156958	1.64353	0.716796	0.149248	1.28435
ENSMUSG00000020576	71169	Nbas	protein_coding	neuroblastoma amplified sequence [Source:MGI Symbol;Acc:MGI:1918419]	0.0158983	-1.16528	-0.220673	-0.395786	-0.0455605
ENSMUSG00000032735	319713	Ablim3	protein_coding	actin binding LIM protein family, member 3 [Source:MGI Symbol;Acc:MGI:2442582]	0.0159436	1.27687	0.352617	0.0726643	0.632569
ENSMUSG00000030729	70974	Pgm2l1	protein_coding	phosphoglucomutase 2-like 1 [Source:MGI Symbol;Acc:MGI:1918224]	0.0159548	1.14738	0.198338	0.0408526	0.355823
ENSMUSG00000030560	13032	Ctsc	protein_coding	cathepsin C [Source:MGI Symbol;Acc:MGI:109553]	0.016073	1.26479	0.338895	0.0694598	0.60833
ENSMUSG00000030309	232560	Caprin2	protein_coding	caprin family member 2 [Source:MGI Symbol;Acc:MGI:2448541]	0.016083	-1.25885	-0.332102	-0.596165	-0.0680391
ENSMUSG00000020812	NA	Snhg16	antisense	small nucleolar RNA host gene 16 [Source:MGI Symbol;Acc:MGI:1913543]	0.0161853	-1.28425	-0.360924	-0.64822	-0.0736282
ENSMUSG00000023034	15370	Nr4a1	protein_coding	nuclear receptor subfamily 4, group A, member 1 [Source:MGI Symbol;Acc:MGI:1352454]	0.0162202	-1.49854	-0.583557	-1.04824	-0.118871
ENSMUSG00000067235	15007	H2-Q10	protein_coding	histocompatibility 2, Q region locus 10 [Source:MGI Symbol;Acc:MGI:95929]	0.0162528	-2.59557	-1.37605	-2.47218	-0.279921
ENSMUSG00000097756	NA	A730056A06Rik	antisense	RIKEN cDNA A730056A06 gene [Source:MGI Symbol;Acc:MGI:2442718]	0.0163216	-1.74402	-0.802416	-1.44207	-0.162761
ENSMUSG00000035831	70810	Krt25	protein_coding	keratin 25 [Source:MGI Symbol;Acc:MGI:1918060]	0.0163499	1.47393	0.559669	0.113388	1.00595
ENSMUSG00000044988	83428	Ucn3	protein_coding	urocortin 3 [Source:MGI Symbol;Acc:MGI:1932970]	0.0163541	2.18161	1.12539	0.227963	2.02283
ENSMUSG00000063760	268291	Rnf217	protein_coding	ring finger protein 217 [Source:MGI Symbol;Acc:MGI:3610311]	0.0164729	1.26863	0.343269	0.0691883	0.617349
ENSMUSG00000038936	109232	Sccpdh	protein_coding	saccharopine dehydrogenase (putative) [Source:MGI Symbol;Acc:MGI:1924486]	0.0166259	1.2169	0.283216	0.0567192	0.509714
ENSMUSG00000041660	170442	Bbox1	protein_coding	butyrobetaine (gamma), 2-oxoglutarate dioxygenase 1 (gamma-butyrobetaine hydroxylase) [Source:MGI Symbol;Acc:MGI:1891372]	0.0168866	-1.34744	-0.430221	-0.77522	-0.0852218
ENSMUSG00000024493	107045	Lars	protein_coding	leucyl-tRNA synthetase [Source:MGI Symbol;Acc:MGI:1913808]	0.0168934	-1.25905	-0.332334	-0.598855	-0.0658125
ENSMUSG00000025584	18584	Pde8a	protein_coding	phosphodiesterase 8A [Source:MGI Symbol;Acc:MGI:1277116]	0.0169475	-1.23359	-0.302866	-0.545891	-0.0598407
ENSMUSG00000025577	12416	Cbx2	protein_coding	chromobox 2 [Source:MGI Symbol;Acc:MGI:88289]	0.0169819	1.6936	0.76009	0.149963	1.37022
ENSMUSG00000020000	59012	Moxd1	protein_coding	monooxygenase, DBH-like 1 [Source:MGI Symbol;Acc:MGI:1921582]	0.0170313	-2.42532	-1.27818	-2.3047	-0.251656
ENSMUSG00000107724	NA	Gm16042	processed_pseudogene	predicted gene 16042 [Source:MGI Symbol;Acc:MGI:3801935]	0.0171213	1.4565	0.542502	0.106408	0.978596
ENSMUSG00000061130	19043	Ppm1b	protein_coding	protein phosphatase 1B, magnesium dependent, beta isoform [Source:MGI Symbol;Acc:MGI:101841]	0.0172019	1.1824	0.241721	0.047251	0.43619
ENSMUSG00000038930	269955	Rccd1	protein_coding	RCC1 domain containing 1 [Source:MGI Symbol;Acc:MGI:2444156]	0.0172063	-1.53314	-0.616487	-1.11249	-0.120487
ENSMUSG00000032407	67958	U2surp	protein_coding	U2 snRNP-associated SURP domain containing [Source:MGI Symbol;Acc:MGI:1915208]	0.0172158	-1.13067	-0.177179	-0.319744	-0.0346144
ENSMUSG00000075054	67008	Yae1d1	protein_coding	Yae1 domain containing 1 [Source:MGI Symbol;Acc:MGI:1914258]	0.0173261	1.10678	0.146363	0.0284612	0.264264
ENSMUSG00000057440	75739	Mpp7	protein_coding	membrane protein, palmitoylated 7 (MAGUK p55 subfamily member 7) [Source:MGI Symbol;Acc:MGI:1922989]	0.017375	-1.22994	-0.298582	-0.539222	-0.0579416
ENSMUSG00000106631	NA	Gm42669	protein_coding	predicted gene 42669 [Source:MGI Symbol;Acc:MGI:5662806]	0.0174611	3.64636	1.86646	0.360884	3.37203
ENSMUSG00000044014	18168	Npy5r	protein_coding	neuropeptide Y receptor Y5 [Source:MGI Symbol;Acc:MGI:108082]	0.0174949	1.69457	0.760921	0.146917	1.37493
ENSMUSG00000004902	71803	Slc25a18	protein_coding	solute carrier family 25 (mitochondrial carrier), member 18 [Source:MGI Symbol;Acc:MGI:1919053]	0.0175053	-1.31475	-0.394784	-0.713377	-0.07619
ENSMUSG00000037007	56314	Zfp113	protein_coding	zinc finger protein 113 [Source:MGI Symbol;Acc:MGI:1929116]	0.0175915	-1.22562	-0.293515	-0.530591	-0.0564402
ENSMUSG00000003623	74114	Crot	protein_coding	carnitine O-octanoyltransferase [Source:MGI Symbol;Acc:MGI:1921364]	0.0176405	-1.12042	-0.16404	-0.296602	-0.0314779
ENSMUSG00000000686	67477	Abhd15	protein_coding	abhydrolase domain containing 15 [Source:MGI Symbol;Acc:MGI:1914727]	0.0178793	-1.43236	-0.518393	-0.938312	-0.0984754
ENSMUSG00000019715	74412	Gle1	protein_coding	GLE1 RNA export mediator (yeast) [Source:MGI Symbol;Acc:MGI:1921662]	0.0179167	-1.12411	-0.168781	-0.305551	-0.0320113
ENSMUSG00000028005	54195	Gucy1b1	protein_coding	guanylate cyclase 1, soluble, beta 1 [Source:MGI Symbol;Acc:MGI:1860604]	0.0179719	1.19077	0.251889	0.0476619	0.456115
ENSMUSG00000046637	242800	Ttc34	protein_coding	tetratricopeptide repeat domain 34 [Source:MGI Symbol;Acc:MGI:2445205]	0.0182015	1.51228	0.59672	0.111814	1.08163
ENSMUSG00000021076	56444	Actr10	protein_coding	ARP10 actin-related protein 10 [Source:MGI Symbol;Acc:MGI:1891654]	0.0182061	1.15808	0.21173	0.0396666	0.383794
ENSMUSG00000069814	432582	Ccdc92b	protein_coding	coiled-coil domain containing 92B [Source:MGI Symbol;Acc:MGI:3588240]	0.0182221	1.39291	0.478107	0.0895103	0.866704
ENSMUSG00000003546	74764	Klc4	protein_coding	kinesin light chain 4 [Source:MGI Symbol;Acc:MGI:1922014]	0.0184141	-1.16697	-0.222762	-0.404159	-0.0413655
ENSMUSG00000002326	105446	Gmpr2	protein_coding	guanosine monophosphate reductase 2 [Source:MGI Symbol;Acc:MGI:1917903]	0.0184471	1.18799	0.248523	0.0460842	0.450962
ENSMUSG00000050069	23893	Grem2	protein_coding	gremlin 2, DAN family BMP antagonist [Source:MGI Symbol;Acc:MGI:1344367]	0.0185027	1.35758	0.441041	0.0815897	0.800492
ENSMUSG00000029578	74781	Wipi2	protein_coding	WD repeat domain, phosphoinositide interacting 2 [Source:MGI Symbol;Acc:MGI:1923831]	0.0185095	1.12887	0.174883	0.0323429	0.317424
ENSMUSG00000106706	NA	C530043K16Rik	TEC	RIKEN cDNA C530043K16 gene [Source:MGI Symbol;Acc:MGI:2444587]	0.0185526	-1.22422	-0.291861	-0.529845	-0.0538775
ENSMUSG00000078249	111241	Hmga1b	protein_coding	high mobility group AT-hook 1B [Source:MGI Symbol;Acc:MGI:96161]	0.0186923	-2.4253	-1.27816	-2.32179	-0.234544
ENSMUSG00000106110	NA	Gm43571	TEC	predicted gene 43571 [Source:MGI Symbol;Acc:MGI:5663708]	0.0187878	1.41328	0.499045	0.0912018	0.906887
ENSMUSG00000038208	320655	Pgap3	protein_coding	post-GPI attachment to proteins 3 [Source:MGI Symbol;Acc:MGI:2444461]	0.0188959	1.33644	0.418394	0.0761095	0.760678
ENSMUSG00000108474	NA	Gm44895	TEC	predicted gene 44895 [Source:MGI Symbol;Acc:MGI:5753471]	0.018978	1.85117	0.888434	0.161046	1.61582
ENSMUSG00000079492	100529082	Gm11127	protein_coding	predicted gene 11127 [Source:MGI Symbol;Acc:MGI:3779381]	0.0190721	-4.41064	-2.14099	-3.89545	-0.386531
ENSMUSG00000074646	320095	6430550D23Rik	protein_coding	RIKEN cDNA 6430550D23 gene [Source:MGI Symbol;Acc:MGI:2443361]	0.0190884	-1.51126	-0.595751	-1.08402	-0.107481
ENSMUSG00000047284	216860	Neurl4	protein_coding	neuralized E3 ubiquitin protein ligase 4 [Source:MGI Symbol;Acc:MGI:1921092]	0.0191036	-1.11659	-0.159102	-0.289519	-0.0286853
ENSMUSG00000057060	210027	Slc35f3	protein_coding	solute carrier family 35, member F3 [Source:MGI Symbol;Acc:MGI:2444426]	0.0192615	1.23852	0.308615	0.0552649	0.561966
ENSMUSG00000105891	NA	A230001M10Rik	lincRNA	RIKEN cDNA A230001M10 gene [Source:MGI Symbol;Acc:MGI:2443043]	0.019336	-1.7089	-0.773068	-1.40814	-0.137993
ENSMUSG00000054519	237775	Zfp867	protein_coding	zinc finger protein 867 [Source:MGI Symbol;Acc:MGI:2681848]	0.0193765	-1.23603	-0.305717	-0.556959	-0.0544751
ENSMUSG00000069539	213326	Scyl2	protein_coding	SCY1-like 2 (S. cerevisiae) [Source:MGI Symbol;Acc:MGI:1289172]	0.019434	1.18457	0.244368	0.0434357	0.445301
ENSMUSG00000036879	102093	Phkb	protein_coding	phosphorylase kinase beta [Source:MGI Symbol;Acc:MGI:97578]	0.01945	-1.13447	-0.182014	-0.331698	-0.03233
ENSMUSG00000036086	226409	Zranb3	protein_coding	zinc finger, RAN-binding domain containing 3 [Source:MGI Symbol;Acc:MGI:1918362]	0.0194519	-1.32378	-0.404661	-0.737451	-0.0718717
ENSMUSG00000030688	56018	Stard10	protein_coding	START domain containing 10 [Source:MGI Symbol;Acc:MGI:1860093]	0.0195261	-1.18209	-0.241342	-0.439957	-0.0427274
ENSMUSG00000038002	57354	Cramp1l	protein_coding	cramped chromatin regulator homolog 1 [Source:MGI Symbol;Acc:MGI:1930190]	0.0195561	-1.3996	-0.485018	-0.884279	-0.0857566
ENSMUSG00000045055	NA	Rpsa-ps2	processed_pseudogene	ribosomal protein SA, pseudogene 2 [Source:MGI Symbol;Acc:MGI:3643356]	0.0195651	-1.24508	-0.316244	-0.576595	-0.0558939
ENSMUSG00000021120	110417	Pigh	protein_coding	phosphatidylinositol glycan anchor biosynthesis, class H [Source:MGI Symbol;Acc:MGI:99463]	0.0196345	-1.1627	-0.217474	-0.396626	-0.0383216
ENSMUSG00000037405	15894	Icam1	protein_coding	intercellular adhesion molecule 1 [Source:MGI Symbol;Acc:MGI:96392]	0.0196776	-1.63239	-0.706983	-1.28962	-0.124347
ENSMUSG00000024998	74055	Plce1	protein_coding	phospholipase C, epsilon 1 [Source:MGI Symbol;Acc:MGI:1921305]	0.0197062	-1.22274	-0.290115	-0.529266	-0.0509635
ENSMUSG00000022562	75475	Oplah	protein_coding	5-oxoprolinase (ATP-hydrolysing) [Source:MGI Symbol;Acc:MGI:1922725]	0.0197455	-1.17494	-0.232583	-0.424379	-0.0407874
ENSMUSG00000006281	21745	Tep1	protein_coding	telomerase associated protein 1 [Source:MGI Symbol;Acc:MGI:109573]	0.019846	-1.26364	-0.337589	-0.616234	-0.0589444
ENSMUSG00000092083	98741	Kcnb2	protein_coding	potassium voltage gated channel, Shab-related subfamily, member 2 [Source:MGI Symbol;Acc:MGI:99632]	0.0199278	1.21464	0.280533	0.0488086	0.512258
ENSMUSG00000034463	219151	Scara3	protein_coding	scavenger receptor class A, member 3 [Source:MGI Symbol;Acc:MGI:2444418]	0.0199428	1.31954	0.400041	0.0695556	0.730526
ENSMUSG00000005625	19185	Psmd4	protein_coding	proteasome (prosome, macropain) 26S subunit, non-ATPase, 4 [Source:MGI Symbol;Acc:MGI:1201670]	0.0201544	1.18032	0.239182	0.0412053	0.437158
ENSMUSG00000033577	17920	Myo6	protein_coding	myosin VI [Source:MGI Symbol;Acc:MGI:104785]	0.020189	-1.10555	-0.14476	-0.264619	-0.0249011
ENSMUSG00000045034	218440	Ankrd34b	protein_coding	ankyrin repeat domain 34B [Source:MGI Symbol;Acc:MGI:2443245]	0.0201922	1.2309	0.299708	0.0515474	0.547869
ENSMUSG00000037905	76809	Bri3bp	protein_coding	Bri3 binding protein [Source:MGI Symbol;Acc:MGI:1924059]	0.0202289	1.11367	0.155325	0.026672	0.283979
ENSMUSG00000030638	20408	Sh3gl3	protein_coding	SH3-domain GRB2-like 3 [Source:MGI Symbol;Acc:MGI:700011]	0.0203191	-1.26472	-0.338822	-0.619692	-0.0579525
ENSMUSG00000026193	14268	Fn1	protein_coding	fibronectin 1 [Source:MGI Symbol;Acc:MGI:95566]	0.020339	1.50714	0.591809	0.101136	1.08248
ENSMUSG00000039316	76438	Rftn1	protein_coding	raftlin lipid raft linker 1 [Source:MGI Symbol;Acc:MGI:1923688]	0.0203596	-1.20852	-0.273243	-0.499833	-0.0466531
ENSMUSG00000028426	19359	Rad23b	protein_coding	RAD23 homolog B, nucleotide excision repair protein [Source:MGI Symbol;Acc:MGI:105128]	0.0204824	-1.18773	-0.248213	-0.454274	-0.0421521
ENSMUSG00000073418	12268	C4b	protein_coding	complement component 4B (Chido blood group) [Source:MGI Symbol;Acc:MGI:88228]	0.0204912	-1.31145	-0.391161	-0.71592	-0.0664021
ENSMUSG00000039959	215114	Hip1	protein_coding	huntingtin interacting protein 1 [Source:MGI Symbol;Acc:MGI:1099804]	0.0206196	-1.25231	-0.324594	-0.594396	-0.0547924
ENSMUSG00000019890	67405	Nts	protein_coding	neurotensin [Source:MGI Symbol;Acc:MGI:1328351]	0.0207412	1.44449	0.530563	0.0890823	0.972044
ENSMUSG00000059857	80883	Ntng1	protein_coding	netrin G1 [Source:MGI Symbol;Acc:MGI:1934028]	0.0207775	1.22002	0.286901	0.0480942	0.525708
ENSMUSG00000035566	219228	Pcdh17	protein_coding	protocadherin 17 [Source:MGI Symbol;Acc:MGI:2684924]	0.0207846	-1.12985	-0.176131	-0.322745	-0.0295162
ENSMUSG00000050708	14325	Ftl1	protein_coding	ferritin light polypeptide 1 [Source:MGI Symbol;Acc:MGI:95589]	0.0208312	3.86029	1.94871	0.325897	3.57152
ENSMUSG00000102801	NA	Gm37478	TEC	predicted gene, 37478 [Source:MGI Symbol;Acc:MGI:5610706]	0.0208382	-1.52574	-0.609507	-1.11711	-0.101901
ENSMUSG00000084968	NA	Gm12743	processed_transcript	predicted gene 12743 [Source:MGI Symbol;Acc:MGI:3651449]	0.0210018	-1.43348	-0.519524	-0.952817	-0.0862315
ENSMUSG00000000743	234852	Chmp1a	protein_coding	charged multivesicular body protein 1A [Source:MGI Symbol;Acc:MGI:1920159]	0.0210402	-1.10321	-0.141712	-0.259943	-0.0234818
ENSMUSG00000033910	60596	Gucy1a1	protein_coding	guanylate cyclase 1, soluble, alpha 1 [Source:MGI Symbol;Acc:MGI:1926562]	0.0211464	1.16642	0.222089	0.0366274	0.407551
ENSMUSG00000062580	21854	Timm17a	protein_coding	translocase of inner mitochondrial membrane 17a [Source:MGI Symbol;Acc:MGI:1343131]	0.0212128	-1.11387	-0.155584	-0.285583	-0.0255836
ENSMUSG00000040987	243864	Mill2	protein_coding	MHC I like leukocyte 2 [Source:MGI Symbol;Acc:MGI:2179989]	0.0213245	-1.95748	-0.968996	-1.77944	-0.158549
ENSMUSG00000032715	228775	Trib3	protein_coding	tribbles pseudokinase 3 [Source:MGI Symbol;Acc:MGI:1345675]	0.0213665	-1.669	-0.738983	-1.35728	-0.120688
ENSMUSG00000107092	NA	Gm7993	processed_pseudogene	predicted gene 7993 [Source:MGI Symbol;Acc:MGI:3647399]	0.0215379	-2.68298	-1.42384	-2.61691	-0.230766
ENSMUSG00000041481	20715	Serpina3g	protein_coding	serine (or cysteine) peptidase inhibitor, clade A, member 3G [Source:MGI Symbol;Acc:MGI:105046]	0.0215539	-2.39339	-1.25906	-2.3142	-0.203913
ENSMUSG00000097623	NA	B230323A14Rik	antisense	RIKEN cDNA B230323A14 gene [Source:MGI Symbol;Acc:MGI:2443084]	0.0215651	-1.9196	-0.940806	-1.72932	-0.152294
ENSMUSG00000034601	76967	2700049A03Rik	protein_coding	RIKEN cDNA 2700049A03 gene [Source:MGI Symbol;Acc:MGI:1924217]	0.0215965	-1.25501	-0.327705	-0.602437	-0.0529731
ENSMUSG00000029659	70717	Medag	protein_coding	mesenteric estrogen dependent adipogenesis [Source:MGI Symbol;Acc:MGI:1917967]	0.021602	1.27104	0.346006	0.0559178	0.636095
ENSMUSG00000055026	14407	Gabrg3	protein_coding	gamma-aminobutyric acid (GABA) A receptor, subunit gamma 3 [Source:MGI Symbol;Acc:MGI:95624]	0.0216248	1.34773	0.430528	0.0695066	0.791551
ENSMUSG00000105265	NA	Sox2ot	processed_transcript	SOX2 overlapping transcript (non-protein coding) [Source:MGI Symbol;Acc:MGI:2444112]	0.0216615	-1.24348	-0.31439	-0.578106	-0.0506732
ENSMUSG00000034324	208213	Tmem132c	protein_coding	transmembrane protein 132C [Source:MGI Symbol;Acc:MGI:2443061]	0.0216783	1.34168	0.424037	0.0682946	0.779779
ENSMUSG00000039623	231855	Ap5z1	protein_coding	adaptor-related protein complex 5, zeta 1 subunit [Source:MGI Symbol;Acc:MGI:1924908]	0.0217225	-1.17905	-0.237628	-0.43706	-0.0381963
ENSMUSG00000078486	74183	Perm1	protein_coding	PPARGC1 and ESRR induced regulator, muscle 1 [Source:MGI Symbol;Acc:MGI:1921433]	0.0217414	-1.79831	-0.846638	-1.5573	-0.135973
ENSMUSG00000096755	NA	Ftl1-ps2	processed_pseudogene	ferritin light polypeptide, pseudogene 2 [Source:MGI Symbol;Acc:MGI:5434102]	0.0218213	-10.1253	-3.33989	-6.1453	-0.534477
ENSMUSG00000055923	231326	Aasdh	protein_coding	aminoadipate-semialdehyde dehydrogenase [Source:MGI Symbol;Acc:MGI:2442517]	0.0219054	-1.24574	-0.316999	-0.58346	-0.0505374
ENSMUSG00000015659	321007	Serac1	protein_coding	serine active site containing 1 [Source:MGI Symbol;Acc:MGI:2447813]	0.0219117	-1.21405	-0.279829	-0.515059	-0.0445991
ENSMUSG00000045767	78521	B230219D22Rik	protein_coding	RIKEN cDNA B230219D22 gene [Source:MGI Symbol;Acc:MGI:1925771]	0.0219418	1.12786	0.173581	0.0276279	0.319534
ENSMUSG00000018209	58231	Stk4	protein_coding	serine/threonine kinase 4 [Source:MGI Symbol;Acc:MGI:1929004]	0.0219898	-1.1522	-0.204397	-0.376332	-0.0324623
ENSMUSG00000028882	100336	Ppp1r8	protein_coding	protein phosphatase 1, regulatory subunit 8 [Source:MGI Symbol;Acc:MGI:2140494]	0.0219973	-1.13207	-0.178969	-0.329523	-0.0284142
ENSMUSG00000002688	18760	Prkd1	protein_coding	protein kinase D1 [Source:MGI Symbol;Acc:MGI:99879]	0.0220032	-1.29752	-0.375754	-0.691867	-0.0596414
ENSMUSG00000083337	NA	Gm11539	processed_pseudogene	predicted gene 11539 [Source:MGI Symbol;Acc:MGI:3651911]	0.0220209	-1.77379	-0.826833	-1.52253	-0.131134
ENSMUSG00000083240	NA	Gm13453	processed_pseudogene	predicted gene 13453 [Source:MGI Symbol;Acc:MGI:3651618]	0.0220498	1.61388	0.690534	0.109375	1.27169
ENSMUSG00000097039	NA	Pvt1	lincRNA	Pvt1 oncogene [Source:MGI Symbol;Acc:MGI:97824]	0.0220595	-1.25625	-0.329129	-0.606149	-0.0521084
ENSMUSG00000063275	30963	Hacd1	protein_coding	3-hydroxyacyl-CoA dehydratase 1 [Source:MGI Symbol;Acc:MGI:1353592]	0.0220693	1.28037	0.356556	0.0564256	0.656686
ENSMUSG00000081683	93897	Fzd10	protein_coding	frizzled class receptor 10 [Source:MGI Symbol;Acc:MGI:2136761]	0.02224	1.68822	0.755502	0.11864	1.39236
ENSMUSG00000059182	54353	Skap2	protein_coding	src family associated phosphoprotein 2 [Source:MGI Symbol;Acc:MGI:1889206]	0.0222455	-1.15176	-0.203838	-0.375674	-0.0320018
ENSMUSG00000060181	215436	Slc35e3	protein_coding	solute carrier family 35, member E3 [Source:MGI Symbol;Acc:MGI:2448489]	0.0223934	1.17508	0.232755	0.0362972	0.429212
ENSMUSG00000005360	20512	Slc1a3	protein_coding	solute carrier family 1 (glial high affinity glutamate transporter), member 3 [Source:MGI Symbol;Acc:MGI:99917]	0.0225209	-1.20221	-0.265691	-0.490187	-0.0411939
ENSMUSG00000042672	77772	Dcst1	protein_coding	DC-STAMP domain containing 1 [Source:MGI Symbol;Acc:MGI:1925022]	0.0225393	-1.55415	-0.636128	-1.17371	-0.0985457
ENSMUSG00000033377	114301	Palmd	protein_coding	palmdelphin [Source:MGI Symbol;Acc:MGI:2148896]	0.0225629	-1.49618	-0.581283	-1.07261	-0.0899524
ENSMUSG00000020083	69894	Fam241b	protein_coding	family with sequence similarity 241, member B [Source:MGI Symbol;Acc:MGI:1917144]	0.0225842	1.22482	0.292574	0.0452314	0.539917
ENSMUSG00000097467	NA	Gm26737	antisense	predicted gene, 26737 [Source:MGI Symbol;Acc:MGI:5477231]	0.0225921	-1.43362	-0.519668	-0.959025	-0.0803104
ENSMUSG00000104496	NA	Gm5837	processed_pseudogene	predicted gene 5837 [Source:MGI Symbol;Acc:MGI:3648028]	0.0226077	1.26623	0.340535	0.0525896	0.628481
ENSMUSG00000028610	56296	Dmrtb1	protein_coding	DMRT-like family B with proline-rich C-terminal, 1 [Source:MGI Symbol;Acc:MGI:1927125]	0.022665	2.15704	1.10905	0.170826	2.04727
ENSMUSG00000048232	269529	Fbxo10	protein_coding	F-box protein 10 [Source:MGI Symbol;Acc:MGI:2686937]	0.0226935	1.20857	0.273302	0.0420416	0.504562
ENSMUSG00000039656	20182	Rxrb	protein_coding	retinoid X receptor beta [Source:MGI Symbol;Acc:MGI:98215]	0.0226967	1.21731	0.283695	0.0436339	0.523756
ENSMUSG00000087431	NA	Gm16054	antisense	predicted gene 16054 [Source:MGI Symbol;Acc:MGI:3801819]	0.0226988	1.94456	0.959441	0.147553	1.77133
ENSMUSG00000025795	192678	Rassf3	protein_coding	Ras association (RalGDS/AF-6) domain family member 3 [Source:MGI Symbol;Acc:MGI:2179722]	0.0227399	-1.18174	-0.240911	-0.444841	-0.0369803
ENSMUSG00000033967	381845	Rnf225	protein_coding	ring finger protein 225 [Source:MGI Symbol;Acc:MGI:1924198]	0.0228298	-1.67559	-0.744667	-1.37549	-0.113838
ENSMUSG00000037548	15000	H2-DMb2	protein_coding	histocompatibility 2, class II, locus Mb2 [Source:MGI Symbol;Acc:MGI:95923]	0.0228659	-2.00788	-1.00567	-1.85786	-0.153484
ENSMUSG00000002835	27221	Chaf1a	protein_coding	chromatin assembly factor 1, subunit A (p150) [Source:MGI Symbol;Acc:MGI:1351331]	0.0231701	1.26278	0.336605	0.0506575	0.622553
ENSMUSG00000036955	72320	Kifbp	protein_coding	kinesin family binding protein [Source:MGI Symbol;Acc:MGI:1919570]	0.023235	1.18551	0.245506	0.0368368	0.454174
ENSMUSG00000039116	215798	Adgrg6	protein_coding	adhesion G protein-coupled receptor G6 [Source:MGI Symbol;Acc:MGI:1916151]	0.0232407	1.36992	0.454095	0.0681165	0.840073
ENSMUSG00000017740	57138	Slc12a5	protein_coding	solute carrier family 12, member 5 [Source:MGI Symbol;Acc:MGI:1862037]	0.0232672	1.18325	0.242752	0.0363693	0.449134
ENSMUSG00000001700	107022	Gramd3	protein_coding	GRAM domain containing 3 [Source:MGI Symbol;Acc:MGI:1914815]	0.0233042	1.18133	0.240417	0.0359579	0.444877
ENSMUSG00000038323	73467	1700066M21Rik	protein_coding	RIKEN cDNA 1700066M21 gene [Source:MGI Symbol;Acc:MGI:1920717]	0.0233932	1.19142	0.25268	0.0376363	0.467724
ENSMUSG00000108389	NA	Gm45206	TEC	predicted gene 45206 [Source:MGI Symbol;Acc:MGI:5753782]	0.023449	-1.63727	-0.711294	-1.31692	-0.105672
ENSMUSG00000027238	228564	Frmd5	protein_coding	FERM domain containing 5 [Source:MGI Symbol;Acc:MGI:2442557]	0.0235055	-1.22743	-0.295643	-0.54748	-0.0438063
ENSMUSG00000007655	12389	Cav1	protein_coding	caveolin 1, caveolae protein [Source:MGI Symbol;Acc:MGI:102709]	0.0235164	1.33087	0.412374	0.0610715	0.763676
ENSMUSG00000033953	19058	Ppp3r1	protein_coding	protein phosphatase 3, regulatory subunit B, alpha isoform (calcineurin B, type I) [Source:MGI Symbol;Acc:MGI:107172]	0.0235302	1.15973	0.213792	0.0316417	0.395942
ENSMUSG00000028645	20525	Slc2a1	protein_coding	solute carrier family 2 (facilitated glucose transporter), member 1 [Source:MGI Symbol;Acc:MGI:95755]	0.0235501	-1.20983	-0.274802	-0.508971	-0.0406337
ENSMUSG00000019852	215821	Arfgef3	protein_coding	ARFGEF family member 3 [Source:MGI Symbol;Acc:MGI:106387]	0.0235617	1.15503	0.207925	0.0307282	0.385122
ENSMUSG00000030423	66161	Pop4	protein_coding	processing of precursor 4, ribonuclease P/MRP family, (S. cerevisiae) [Source:MGI Symbol;Acc:MGI:1913411]	0.0235889	1.21528	0.281287	0.0415174	0.521056
ENSMUSG00000032397	66131	Tipin	protein_coding	timeless interacting protein [Source:MGI Symbol;Acc:MGI:1921571]	0.0236538	-1.16774	-0.223717	-0.414513	-0.0329202
ENSMUSG00000038486	64051	Sv2a	protein_coding	synaptic vesicle glycoprotein 2 a [Source:MGI Symbol;Acc:MGI:1927139]	0.0236654	1.13958	0.188498	0.0277229	0.349274
ENSMUSG00000032179	12160	Bmp5	protein_coding	bone morphogenetic protein 5 [Source:MGI Symbol;Acc:MGI:88181]	0.0237472	-1.43003	-0.516041	-0.956476	-0.0756053
ENSMUSG00000039787	99151	Cercam	protein_coding	cerebral endothelial cell adhesion molecule [Source:MGI Symbol;Acc:MGI:2139134]	0.0237501	-1.22737	-0.295574	-0.547849	-0.0432988
ENSMUSG00000110279	NA	Gm45552	antisense	predicted gene 45552 [Source:MGI Symbol;Acc:MGI:5791388]	0.0238312	-3.20312	-1.67948	-3.11387	-0.245094
ENSMUSG00000099250	NA	Rn7s2	misc_RNA	7S RNA 2 [Source:MGI Symbol;Acc:MGI:97953]	0.0239447	-1.543	-0.625736	-1.16064	-0.0908308
ENSMUSG00000097558	NA	Gm26902	bidirectional_promoter_lncRNA	predicted gene, 26902 [Source:MGI Symbol;Acc:MGI:5477396]	0.0240474	1.66285	0.73366	0.105983	1.36134
ENSMUSG00000099876	NA	Gm29650	lincRNA	predicted gene 29650 [Source:MGI Symbol;Acc:MGI:5580356]	0.0240761	-17.8393	-4.15699	-7.71428	-0.599699
ENSMUSG00000069117	NA	Rps18-ps6	protein_coding	ribosomal protein S18, pseudogene 6 [Source:MGI Symbol;Acc:MGI:3642298]	0.0240878	-2.31225	-1.2093	-2.24424	-0.17436
ENSMUSG00000117789	NA	Gm50388	protein_coding	predicted gene, 50388 [Source:MGI Symbol;Acc:MGI:6303291]	0.0241949	1.53321	0.616555	0.0884476	1.14466
ENSMUSG00000032657	68521	Fam189b	protein_coding	family with sequence similarity 189, member B [Source:MGI Symbol;Acc:MGI:1915771]	0.024311	1.18996	0.250907	0.0357963	0.466017
ENSMUSG00000036502	245386	Tmem255a	protein_coding	transmembrane protein 255A [Source:MGI Symbol;Acc:MGI:3045722]	0.0243764	1.13335	0.180593	0.0256849	0.335501
ENSMUSG00000024713	18552	Pcsk5	protein_coding	proprotein convertase subtilisin/kexin type 5 [Source:MGI Symbol;Acc:MGI:97515]	0.0243936	1.34922	0.432125	0.0614086	0.802841
ENSMUSG00000005611	17540	Mrvi1	protein_coding	MRV integration site 1 [Source:MGI Symbol;Acc:MGI:1338023]	0.0245216	1.48319	0.568702	0.080326	1.05708
ENSMUSG00000036186	56279	Dipk1b	protein_coding	divergent protein kinase domain 1B [Source:MGI Symbol;Acc:MGI:1927576]	0.0245318	1.25561	0.328383	0.0463597	0.610406
ENSMUSG00000065968	74482	Ifitm7	protein_coding	interferon induced transmembrane protein 7 [Source:MGI Symbol;Acc:MGI:1921732]	0.0246746	-1.41906	-0.504934	-0.939069	-0.0707993
ENSMUSG00000030785	12862	Cox6a2	protein_coding	cytochrome c oxidase subunit 6A2 [Source:MGI Symbol;Acc:MGI:104649]	0.0247557	-1.43002	-0.516034	-0.959993	-0.0720749
ENSMUSG00000024359	15526	Hspa9	protein_coding	heat shock protein 9 [Source:MGI Symbol;Acc:MGI:96245]	0.0247968	-1.10057	-0.138245	-0.257219	-0.0192707
ENSMUSG00000110350	NA	Gm10252	TEC	predicted gene 10252 [Source:MGI Symbol;Acc:MGI:3704292]	0.0248864	2.26656	1.1805	0.163848	2.19716
ENSMUSG00000026241	18159	Nppc	protein_coding	natriuretic peptide type C [Source:MGI Symbol;Acc:MGI:97369]	0.0249109	1.39127	0.476403	0.0660443	0.886761
ENSMUSG00000028307	230163	Aldob	protein_coding	aldolase B, fructose-bisphosphate [Source:MGI Symbol;Acc:MGI:87995]	0.0250456	1.54734	0.629787	0.0867421	1.17283
ENSMUSG00000018398	20362	Septin8	protein_coding	septin 8 [Source:MGI Symbol;Acc:MGI:894310]	0.0251121	1.11571	0.157961	0.0216863	0.294235
ENSMUSG00000063506	239027	Arhgap22	protein_coding	Rho GTPase activating protein 22 [Source:MGI Symbol;Acc:MGI:2443418]	0.0251179	-1.25414	-0.326695	-0.60855	-0.0448392
ENSMUSG00000025008	67590	Tctn3	protein_coding	tectonic family member 3 [Source:MGI Symbol;Acc:MGI:1914840]	0.0251313	-1.18904	-0.2498	-0.465336	-0.034263
ENSMUSG00000017718	71562	Afmid	protein_coding	arylformamidase [Source:MGI Symbol;Acc:MGI:2448704]	0.0251486	-1.31161	-0.391336	-0.72904	-0.0536314
ENSMUSG00000083626	NA	Gm4459	processed_pseudogene	predicted gene 4459 [Source:MGI Symbol;Acc:MGI:3782643]	0.025165	1.17549	0.233266	0.0319429	0.434588
ENSMUSG00000104623	NA	Gm6394	processed_pseudogene	predicted gene 6394 [Source:MGI Symbol;Acc:MGI:3648319]	0.0251682	-6.21198	-2.63505	-4.90932	-0.360781
ENSMUSG00000102234	NA	Gm37885	antisense	predicted gene, 37885 [Source:MGI Symbol;Acc:MGI:5611113]	0.0252506	-1.95024	-0.963654	-1.7959	-0.131413
ENSMUSG00000027070	14725	Lrp2	protein_coding	low density lipoprotein receptor-related protein 2 [Source:MGI Symbol;Acc:MGI:95794]	0.0252848	1.41569	0.501507	0.0682765	0.934737
ENSMUSG00000073940	101488143	Hbb-bt	protein_coding	hemoglobin, beta adult t chain [Source:MGI Symbol;Acc:MGI:5474850]	0.0252999	-2.67848	-1.42141	-2.64946	-0.193372
ENSMUSG00000054836	72341	Elp6	protein_coding	elongator acetyltransferase complex subunit 6 [Source:MGI Symbol;Acc:MGI:1919349]	0.0253155	-1.17454	-0.232098	-0.432646	-0.0315512
ENSMUSG00000034457	245527	Eda2r	protein_coding	ectodysplasin A2 receptor [Source:MGI Symbol;Acc:MGI:2442860]	0.0253682	-1.43146	-0.517486	-0.964807	-0.0701659
ENSMUSG00000034157	217732	Cipc	protein_coding	CLOCK interacting protein, circadian [Source:MGI Symbol;Acc:MGI:1919185]	0.0253779	-1.12733	-0.172917	-0.322399	-0.0234347
ENSMUSG00000039372	381270	Marchf4	protein_coding	membrane associated ring-CH-type finger 4 [Source:MGI Symbol;Acc:MGI:2683550]	0.0254156	1.32768	0.408909	0.0553157	0.762502
ENSMUSG00000039114	68404	Nrn1	protein_coding	neuritin 1 [Source:MGI Symbol;Acc:MGI:1915654]	0.0256361	1.2117	0.277035	0.0370734	0.516997
ENSMUSG00000084925	NA	1810062O18Rik	antisense	RIKEN cDNA 1810062O18 gene [Source:MGI Symbol;Acc:MGI:1922852]	0.0257095	-1.83	-0.871846	-1.62744	-0.116251
ENSMUSG00000109005	NA	Gm45221	TEC	predicted gene 45221 [Source:MGI Symbol;Acc:MGI:5753797]	0.0258618	-1.66675	-0.73704	-1.37654	-0.0975399
ENSMUSG00000029718	18542	Pcolce	protein_coding	procollagen C-endopeptidase enhancer protein [Source:MGI Symbol;Acc:MGI:105099]	0.0259458	-1.43334	-0.519384	-0.970318	-0.0684498
ENSMUSG00000030161	57436	Gabarapl1	protein_coding	gamma-aminobutyric acid (GABA) A receptor-associated protein-like 1 [Source:MGI Symbol;Acc:MGI:1914980]	0.0260319	1.24291	0.313722	0.0411689	0.586275
ENSMUSG00000086212	NA	Mkln1os	lincRNA	muskelin 1, intracellular mediator containing kelch motifs, opposite strand [Source:MGI Symbol;Acc:MGI:3651306]	0.0260847	1.37958	0.46423	0.0607597	0.8677
ENSMUSG00000041966	75763	Dcaf17	protein_coding	DDB1 and CUL4 associated factor 17 [Source:MGI Symbol;Acc:MGI:1923013]	0.0261554	-1.1922	-0.253628	-0.474178	-0.0330788
ENSMUSG00000044005	216456	Gls2	protein_coding	glutaminase 2 (liver, mitochondrial) [Source:MGI Symbol;Acc:MGI:2143539]	0.0261944	1.20757	0.272104	0.0354193	0.508788
ENSMUSG00000097292	NA	A230107N01Rik	antisense	RIKEN cDNA A230107N01 gene [Source:MGI Symbol;Acc:MGI:2445042]	0.0262302	1.56007	0.641613	0.0833684	1.19986
ENSMUSG00000027188	210622	Pamr1	protein_coding	peptidase domain containing associated with muscle regeneration 1 [Source:MGI Symbol;Acc:MGI:2445082]	0.0262602	1.29991	0.378413	0.0490956	0.70773
ENSMUSG00000094910	268595	D430019H16Rik	protein_coding	RIKEN cDNA D430019H16 gene [Source:MGI Symbol;Acc:MGI:2443127]	0.0263511	1.23387	0.303192	0.0391573	0.567226
ENSMUSG00000030413	21946	Pglyrp1	protein_coding	peptidoglycan recognition protein 1 [Source:MGI Symbol;Acc:MGI:1345092]	0.026409	-1.63254	-0.707116	-1.32317	-0.091059
ENSMUSG00000041949	272538	Tango6	protein_coding	transport and golgi organization 6 [Source:MGI Symbol;Acc:MGI:2142786]	0.026457	-1.2686	-0.343241	-0.642389	-0.0440944
ENSMUSG00000039176	18975	Polg	protein_coding	polymerase (DNA directed), gamma [Source:MGI Symbol;Acc:MGI:1196389]	0.0265072	-1.15276	-0.205095	-0.383909	-0.0262809
ENSMUSG00000105692	NA	Gm43737	TEC	predicted gene 43737 [Source:MGI Symbol;Acc:MGI:5663874]	0.026544	1.2705	0.345393	0.0441764	0.646609
ENSMUSG00000029826	78781	Zc3hav1	protein_coding	zinc finger CCCH type, antiviral 1 [Source:MGI Symbol;Acc:MGI:1926031]	0.0267672	-1.20227	-0.265765	-0.49792	-0.0336094
ENSMUSG00000037296	67207	Lsm1	protein_coding	LSM1 homolog, mRNA degradation associated [Source:MGI Symbol;Acc:MGI:1914457]	0.0267939	1.16313	0.218017	0.0275337	0.4085
ENSMUSG00000020709	216991	Adap2	protein_coding	ArfGAP with dual PH domains 2 [Source:MGI Symbol;Acc:MGI:2663075]	0.0268001	-1.35412	-0.437355	-0.819493	-0.0552168
ENSMUSG00000024909	58859	Efemp2	protein_coding	epidermal growth factor-containing fibulin-like extracellular matrix protein 2 [Source:MGI Symbol;Acc:MGI:1891209]	0.0270734	-1.12265	-0.166908	-0.313036	-0.02078
ENSMUSG00000038763	116904	Alpk3	protein_coding	alpha-kinase 3 [Source:MGI Symbol;Acc:MGI:2151224]	0.0270739	-2.34441	-1.22922	-2.30541	-0.153034
ENSMUSG00000115509	NA	Gm49012	antisense	predicted gene, 49012 [Source:MGI Symbol;Acc:MGI:6118370]	0.0270788	1.55686	0.638639	0.0794883	1.19779
ENSMUSG00000099342	NA	Gm18180	processed_pseudogene	predicted gene, 18180 [Source:MGI Symbol;Acc:MGI:5010365]	0.0271715	-1.8553	-0.891653	-1.67285	-0.110452
ENSMUSG00000007338	18120	Mrpl49	protein_coding	mitochondrial ribosomal protein L49 [Source:MGI Symbol;Acc:MGI:108180]	0.0271775	-1.12578	-0.170927	-0.320687	-0.0211667
ENSMUSG00000040254	108151	Sema3d	protein_coding	sema domain, immunoglobulin domain (Ig), short basic domain, secreted, (semaphorin) 3D [Source:MGI Symbol;Acc:MGI:1860118]	0.0272329	1.36491	0.448807	0.0554192	0.842194
ENSMUSG00000024082	73694	Ndufaf7	protein_coding	NADH:ubiquinone oxidoreductase complex assembly factor 7 [Source:MGI Symbol;Acc:MGI:1920944]	0.0272857	-1.13414	-0.181606	-0.340847	-0.0223638
ENSMUSG00000024182	12005	Axin1	protein_coding	axin 1 [Source:MGI Symbol;Acc:MGI:1096327]	0.0273256	1.16369	0.218703	0.0268768	0.410529
ENSMUSG00000050157	333670	Gm867	protein_coding	predicted gene 867 [Source:MGI Symbol;Acc:MGI:2685713]	0.0274353	-1.54796	-0.630367	-1.18371	-0.0770272
ENSMUSG00000030966	20821	Trim21	protein_coding	tripartite motif-containing 21 [Source:MGI Symbol;Acc:MGI:106657]	0.0274518	-2.4451	-1.2899	-2.42231	-0.157482
ENSMUSG00000021930	66674	Spryd7	protein_coding	SPRY domain containing 7 [Source:MGI Symbol;Acc:MGI:1913924]	0.027564	1.12372	0.168281	0.0204255	0.316136
ENSMUSG00000028573	75578	Fggy	protein_coding	FGGY carbohydrate kinase domain containing [Source:MGI Symbol;Acc:MGI:1922828]	0.0277398	-1.31361	-0.393539	-0.739748	-0.0473296
ENSMUSG00000024052	64898	Lpin2	protein_coding	lipin 2 [Source:MGI Symbol;Acc:MGI:1891341]	0.0278341	-1.11086	-0.15168	-0.285209	-0.0181518
ENSMUSG00000020273	216578	Papolg	protein_coding	poly(A) polymerase gamma [Source:MGI Symbol;Acc:MGI:2442119]	0.0278545	1.20428	0.268173	0.0320582	0.504287
ENSMUSG00000039901	71617	Armh3	protein_coding	armadillo-like helical domain containing 3 [Source:MGI Symbol;Acc:MGI:1918867]	0.0279843	-1.14742	-0.198396	-0.373237	-0.0235549
ENSMUSG00000034035	622665	Ccdc17	protein_coding	coiled-coil domain containing 17 [Source:MGI Symbol;Acc:MGI:1915667]	0.0280157	-1.34545	-0.42809	-0.805439	-0.0507412
ENSMUSG00000022560	52710	Slc52a2	protein_coding	solute carrier protein 52, member 2 [Source:MGI Symbol;Acc:MGI:1289288]	0.0280516	-1.18758	-0.248027	-0.46671	-0.0293426
ENSMUSG00000103047	NA	Gm37310	TEC	predicted gene, 37310 [Source:MGI Symbol;Acc:MGI:5610538]	0.0280742	-1.48188	-0.567425	-1.0678	-0.0670484
ENSMUSG00000040430	71795	Pitpnc1	protein_coding	phosphatidylinositol transfer protein, cytoplasmic 1 [Source:MGI Symbol;Acc:MGI:1919045]	0.0280899	-1.12389	-0.168502	-0.31711	-0.019894
ENSMUSG00000033862	234854	Cdk10	protein_coding	cyclin-dependent kinase 10 [Source:MGI Symbol;Acc:MGI:2448549]	0.028135	-1.18064	-0.239571	-0.450926	-0.028217
ENSMUSG00000057691	69228	Zfp746	protein_coding	zinc finger protein 746 [Source:MGI Symbol;Acc:MGI:1916478]	0.0282667	1.17412	0.231581	0.0270851	0.436076
ENSMUSG00000031409	66104	Tceal6	protein_coding	transcription elongation factor A (SII)-like 6 [Source:MGI Symbol;Acc:MGI:1923939]	0.0282852	1.30477	0.383794	0.0448432	0.722745
ENSMUSG00000051224	245695	Tceanc	protein_coding	transcription elongation factor A (SII) N-terminal and central domain containing [Source:MGI Symbol;Acc:MGI:2685236]	0.0282855	-1.34569	-0.428347	-0.806647	-0.0500479
ENSMUSG00000035845	223774	Alg12	protein_coding	asparagine-linked glycosylation 12 (alpha-1,6-mannosyltransferase) [Source:MGI Symbol;Acc:MGI:2385025]	0.0283573	-1.21186	-0.277228	-0.522189	-0.0322669
ENSMUSG00000020656	195733	Grhl1	protein_coding	grainyhead like transcription factor 1 [Source:MGI Symbol;Acc:MGI:2182540]	0.0286495	-1.36133	-0.445021	-0.839055	-0.0509872
ENSMUSG00000044361	271278	BC024139	protein_coding	cDNA sequence BC024139 [Source:MGI Symbol;Acc:MGI:2442591]	0.0287104	-1.41692	-0.502758	-0.948103	-0.0574125
ENSMUSG00000026347	72160	Tmem163	protein_coding	transmembrane protein 163 [Source:MGI Symbol;Acc:MGI:1919410]	0.0287512	1.23254	0.301638	0.0343694	0.568907
ENSMUSG00000028565	18027	Nfia	protein_coding	nuclear factor I/A [Source:MGI Symbol;Acc:MGI:108056]	0.0288209	-1.12629	-0.17158	-0.323683	-0.0194761
ENSMUSG00000041977	213498	Arhgef11	protein_coding	Rho guanine nucleotide exchange factor (GEF) 11 [Source:MGI Symbol;Acc:MGI:2441869]	0.0288293	-1.12507	-0.17002	-0.32075	-0.0192902
ENSMUSG00000117864	NA	Gm19500	processed_transcript	predicted gene, 19500 [Source:MGI Symbol;Acc:MGI:5011685]	0.0288478	-1.27391	-0.349265	-0.658942	-0.0395871
ENSMUSG00000039062	16790	Anpep	protein_coding	alanyl (membrane) aminopeptidase [Source:MGI Symbol;Acc:MGI:5000466]	0.0290227	-2.08486	-1.05995	-2.00091	-0.118995
ENSMUSG00000057766	225187	Ankrd29	protein_coding	ankyrin repeat domain 29 [Source:MGI Symbol;Acc:MGI:2687055]	0.0290567	1.16963	0.226056	0.0253306	0.426781
ENSMUSG00000078480	NA	Mrpl48-ps	processed_pseudogene	mitochondrial ribosomal protein L48 pseudogene [Source:MGI Symbol;Acc:MGI:3050089]	0.0290632	-1.73451	-0.794531	-1.50006	-0.0889993
ENSMUSG00000035649	319885	Zcchc7	protein_coding	zinc finger, CCHC domain containing 7 [Source:MGI Symbol;Acc:MGI:2442912]	0.0291599	-1.15719	-0.210624	-0.39778	-0.0234676
ENSMUSG00000112734	NA	Gm47644	sense_intronic	predicted gene, 47644 [Source:MGI Symbol;Acc:MGI:6096722]	0.0291652	-1.43874	-0.524802	-0.991147	-0.0584562
ENSMUSG00000021025	18035	Nfkbia	protein_coding	nuclear factor of kappa light polypeptide gene enhancer in B cells inhibitor, alpha [Source:MGI Symbol;Acc:MGI:104741]	0.0292137	-1.2704	-0.345286	-0.652214	-0.0383574
ENSMUSG00000066278	330192	Vps37b	protein_coding	vacuolar protein sorting 37B [Source:MGI Symbol;Acc:MGI:1916724]	0.0292261	1.37221	0.456507	0.0506779	0.862336
ENSMUSG00000024212	64144	Mllt1	protein_coding	myeloid/lymphoid or mixed-lineage leukemia; translocated to, 1 [Source:MGI Symbol;Acc:MGI:1927238]	0.0292371	1.14236	0.192013	0.0213028	0.362722
ENSMUSG00000035129	NA	Gm6781	processed_pseudogene	predicted gene 6781 [Source:MGI Symbol;Acc:MGI:3644510]	0.0292605	-1.70602	-0.770633	-1.45588	-0.0853872
ENSMUSG00000030772	50781	Dkk3	protein_coding	dickkopf WNT signaling pathway inhibitor 3 [Source:MGI Symbol;Acc:MGI:1354952]	0.029484	1.15203	0.204181	0.0223439	0.386017
ENSMUSG00000038914	23856	Dido1	protein_coding	death inducer-obliterator 1 [Source:MGI Symbol;Acc:MGI:1344352]	0.0296203	-1.13125	-0.177913	-0.336505	-0.0193212
ENSMUSG00000003500	23917	Impdh1	protein_coding	inosine monophosphate dehydrogenase 1 [Source:MGI Symbol;Acc:MGI:96567]	0.0296885	1.31632	0.396506	0.0428955	0.750117
ENSMUSG00000050967	263764	Creg2	protein_coding	cellular repressor of E1A-stimulated genes 2 [Source:MGI Symbol;Acc:MGI:1928333]	0.0297374	1.18234	0.241649	0.0260706	0.457228
ENSMUSG00000023044	246277	Csad	protein_coding	cysteine sulfinic acid decarboxylase [Source:MGI Symbol;Acc:MGI:2180098]	0.0299425	-1.16296	-0.217804	-0.412382	-0.0232264
ENSMUSG00000025650	12836	Col7a1	protein_coding	collagen, type VII, alpha 1 [Source:MGI Symbol;Acc:MGI:88462]	0.030041	-1.42586	-0.511827	-0.969379	-0.0542755
ENSMUSG00000062470	NA	Fbxl12os	antisense	F-box and leucine-rich repeat protein 12, opposite strand [Source:MGI Symbol;Acc:MGI:1913912]	0.0300632	-1.41009	-0.495787	-0.939066	-0.0525077
ENSMUSG00000045004	329972	Spata21	protein_coding	spermatogenesis associated 21 [Source:MGI Symbol;Acc:MGI:3607787]	0.0302018	-1.75856	-0.814396	-1.54322	-0.085568
ENSMUSG00000004473	20256	Clec11a	protein_coding	C-type lectin domain family 11, member a [Source:MGI Symbol;Acc:MGI:1298219]	0.0302295	-1.27977	-0.355879	-0.674426	-0.0373325
ENSMUSG00000048899	194237	Rimkla	protein_coding	ribosomal modification protein rimK-like family member A [Source:MGI Symbol;Acc:MGI:3040686]	0.0302653	1.23506	0.304583	0.0318856	0.577281
ENSMUSG00000046793	229714	Gpr61	protein_coding	G protein-coupled receptor 61 [Source:MGI Symbol;Acc:MGI:2441719]	0.0302672	1.2612	0.3348	0.0350451	0.634554
ENSMUSG00000059108	213002	Ifitm6	protein_coding	interferon induced transmembrane protein 6 [Source:MGI Symbol;Acc:MGI:2686976]	0.0303627	-1.30222	-0.380975	-0.72229	-0.0396592
ENSMUSG00000031760	17751	Mt3	protein_coding	metallothionein 3 [Source:MGI Symbol;Acc:MGI:97173]	0.0305068	-1.14633	-0.197023	-0.373707	-0.0203391
ENSMUSG00000042529	16515	Kcnj12	protein_coding	potassium inwardly-rectifying channel, subfamily J, member 12 [Source:MGI Symbol;Acc:MGI:108495]	0.0305306	1.46517	0.551071	0.0568095	1.04533
ENSMUSG00000103133	NA	Gm37303	TEC	predicted gene, 37303 [Source:MGI Symbol;Acc:MGI:5610531]	0.030552	-1.614	-0.690642	-1.31018	-0.071109
ENSMUSG00000091825	NA	Gm5778	processed_pseudogene	predicted gene 5778 [Source:MGI Symbol;Acc:MGI:3646275]	0.0305755	1.47633	0.562018	0.0577863	1.06625
ENSMUSG00000110357	NA	A030001D20Rik	antisense	RIKEN cDNA A030001D20 gene [Source:MGI Symbol;Acc:MGI:3696869]	0.0306408	1.43067	0.51669	0.0529235	0.980456
ENSMUSG00000041429	18207	Nthl1	protein_coding	nth (endonuclease III)-like 1 (E.coli) [Source:MGI Symbol;Acc:MGI:1313275]	0.0308047	-1.20901	-0.273832	-0.519885	-0.0277792
ENSMUSG00000028393	17025	Alad	protein_coding	aminolevulinate, delta-, dehydratase [Source:MGI Symbol;Acc:MGI:96853]	0.030811	1.52747	0.611148	0.0619757	1.16032
ENSMUSG00000050063	19144	Klk6	protein_coding	kallikrein related-peptidase 6 [Source:MGI Symbol;Acc:MGI:1343166]	0.0308359	1.52803	0.611676	0.0619384	1.16141
ENSMUSG00000029524	75387	Sirt4	protein_coding	sirtuin 4 [Source:MGI Symbol;Acc:MGI:1922637]	0.0308373	-1.17925	-0.237864	-0.451644	-0.0240841
ENSMUSG00000007617	26556	Homer1	protein_coding	homer scaffolding protein 1 [Source:MGI Symbol;Acc:MGI:1347345]	0.0308419	1.17763	0.235885	0.0238772	0.447893
ENSMUSG00000021136	64075	Smoc1	protein_coding	SPARC related modular calcium binding 1 [Source:MGI Symbol;Acc:MGI:1929878]	0.0309571	1.19712	0.259568	0.0260961	0.49304
ENSMUSG00000032298	72774	Neil1	protein_coding	nei endonuclease VIII-like 1 (E. coli) [Source:MGI Symbol;Acc:MGI:1920024]	0.0310041	-1.18519	-0.245116	-0.465657	-0.0245743
ENSMUSG00000111131	NA	9930024M15Rik	TEC	RIKEN cDNA 9930024M15 gene [Source:MGI Symbol;Acc:MGI:3026920]	0.0311047	1.29664	0.374777	0.0373492	0.712206
ENSMUSG00000002222	68477	Rmnd5a	protein_coding	required for meiotic nuclear division 5 homolog A [Source:MGI Symbol;Acc:MGI:1915727]	0.0311125	1.11746	0.160226	0.0159602	0.304491
ENSMUSG00000011171	22355	Vipr2	protein_coding	vasoactive intestinal peptide receptor 2 [Source:MGI Symbol;Acc:MGI:107166]	0.0311578	1.80796	0.854365	0.0848734	1.62386
ENSMUSG00000113061	NA	Rps18-ps5	protein_coding	ribosomal protein S18, pseudogene 5 [Source:MGI Symbol;Acc:MGI:3649931]	0.0312405	-2.48034	-1.31054	-2.49153	-0.129546
ENSMUSG00000027316	14588	Gfra4	protein_coding	glial cell line derived neurotrophic factor family receptor alpha 4 [Source:MGI Symbol;Acc:MGI:1341873]	0.0313503	1.25253	0.324844	0.0318993	0.617789
ENSMUSG00000005823	78308	Gpr108	protein_coding	G protein-coupled receptor 108 [Source:MGI Symbol;Acc:MGI:1925558]	0.0313682	-1.10505	-0.144116	-0.274096	-0.0141368
ENSMUSG00000030826	12036	Bcat2	protein_coding	branched chain aminotransferase 2, mitochondrial [Source:MGI Symbol;Acc:MGI:1276534]	0.0314163	-1.25152	-0.323687	-0.615716	-0.031659
ENSMUSG00000054793	260299	Cadm4	protein_coding	cell adhesion molecule 4 [Source:MGI Symbol;Acc:MGI:2449088]	0.0314249	1.24654	0.31793	0.0310797	0.60478
ENSMUSG00000042133	228005	Ppig	protein_coding	peptidyl-prolyl isomerase G (cyclophilin G) [Source:MGI Symbol;Acc:MGI:2445173]	0.0314576	-1.15043	-0.202166	-0.384609	-0.0197239
ENSMUSG00000027523	14683	Gnas	protein_coding	GNAS (guanine nucleotide binding protein, alpha stimulating) complex locus [Source:MGI Symbol;Acc:MGI:95777]	0.0315985	1.13579	0.183698	0.0177692	0.349627
ENSMUSG00000035004	80719	Igsf6	protein_coding	immunoglobulin superfamily, member 6 [Source:MGI Symbol;Acc:MGI:1891393]	0.0316779	-1.279	-0.355014	-0.675854	-0.0341743
ENSMUSG00000021916	76485	Glt8d1	protein_coding	glycosyltransferase 8 domain containing 1 [Source:MGI Symbol;Acc:MGI:1923735]	0.0318989	-1.18008	-0.238885	-0.455086	-0.0226849
ENSMUSG00000042854	76367	Trp53rkb	protein_coding	transformation related protein 53 regulating kinase B [Source:MGI Symbol;Acc:MGI:1914050]	0.0319947	1.41937	0.505251	0.0476952	0.962807
ENSMUSG00000030079	56505	Ruvbl1	protein_coding	RuvB-like protein 1 [Source:MGI Symbol;Acc:MGI:1928760]	0.0320898	1.13392	0.181314	0.0170148	0.345613
ENSMUSG00000031453	19414	Rasa3	protein_coding	RAS p21 protein activator 3 [Source:MGI Symbol;Acc:MGI:1197013]	0.0323078	-1.13617	-0.18418	-0.351312	-0.0170489
ENSMUSG00000079608	170461	Stard6	protein_coding	StAR-related lipid transfer (START) domain containing 6 [Source:MGI Symbol;Acc:MGI:2156774]	0.0323196	1.30854	0.387959	0.0358853	0.740033
ENSMUSG00000039345	239706	Mettl22	protein_coding	methyltransferase like 22 [Source:MGI Symbol;Acc:MGI:2384301]	0.0323437	1.13686	0.185058	0.0170914	0.353025
ENSMUSG00000026245	23874	Farsb	protein_coding	phenylalanyl-tRNA synthetase, beta subunit [Source:MGI Symbol;Acc:MGI:1346035]	0.0323887	-1.10649	-0.145994	-0.278543	-0.0134453
ENSMUSG00000053310	64011	Nrgn	protein_coding	neurogranin [Source:MGI Symbol;Acc:MGI:1927184]	0.0324706	1.53806	0.621113	0.0569048	1.18532
ENSMUSG00000047905	NA	Gm8566	processed_pseudogene	predicted pseudogene 8566 [Source:MGI Symbol;Acc:MGI:3647296]	0.0325586	1.12109	0.164908	0.0150241	0.314792
ENSMUSG00000087651	69784	1500009L16Rik	protein_coding	RIKEN cDNA 1500009L16 gene [Source:MGI Symbol;Acc:MGI:1917034]	0.0327634	1.24222	0.312922	0.0281369	0.597707
ENSMUSG00000023068	52014	Nus1	protein_coding	NUS1 dehydrodolichyl diphosphate synthase subunit [Source:MGI Symbol;Acc:MGI:1196365]	0.0328167	1.11356	0.155185	0.0139058	0.296464
ENSMUSG00000022827	67657	Rabl3	protein_coding	RAB, member RAS oncogene family-like 3 [Source:MGI Symbol;Acc:MGI:1914907]	0.0329424	-1.20714	-0.271591	-0.519043	-0.0241392
ENSMUSG00000053333	208718	Dis3l2	protein_coding	DIS3 like 3prime-5prime exoribonuclease 2 [Source:MGI Symbol;Acc:MGI:2442555]	0.0329765	-1.14748	-0.198473	-0.379345	-0.0176012
ENSMUSG00000099696	NA	2900052N01Rik	lincRNA	RIKEN cDNA 2900052N01 gene [Source:MGI Symbol;Acc:MGI:1920290]	0.0329853	-1.37152	-0.455776	-0.871156	-0.0403965
ENSMUSG00000025277	66082	Abhd6	protein_coding	abhydrolase domain containing 6 [Source:MGI Symbol;Acc:MGI:1913332]	0.0331145	1.10487	0.143872	0.0126444	0.275099
ENSMUSG00000070802	434128	Pnmal2	protein_coding	PNMA-like 2 [Source:MGI Symbol;Acc:MGI:3645856]	0.0331197	1.19481	0.256778	0.0225596	0.490995
ENSMUSG00000040812	271813	Agbl2	protein_coding	ATP/GTP binding protein-like 2 [Source:MGI Symbol;Acc:MGI:2443254]	0.0331303	-1.4808	-0.566378	-1.08303	-0.0497254
ENSMUSG00000024812	21873	Tjp2	protein_coding	tight junction protein 2 [Source:MGI Symbol;Acc:MGI:1341872]	0.0332617	-1.14188	-0.191414	-0.366167	-0.0166604
ENSMUSG00000053552	228598	Ebf4	protein_coding	early B cell factor 4 [Source:MGI Symbol;Acc:MGI:2385972]	0.0333951	1.29349	0.371266	0.03203	0.710502
ENSMUSG00000085732	NA	Gm4279	antisense	predicted gene 4279 [Source:MGI Symbol;Acc:MGI:3782456]	0.0334962	-1.5941	-0.672744	-1.28784	-0.0576487
ENSMUSG00000020808	109212	Pimreg	protein_coding	PICALM interacting mitotic regulator [Source:MGI Symbol;Acc:MGI:1924434]	0.0336405	2.16115	1.1118	0.0943539	2.12925
ENSMUSG00000074063	71839	Osgin1	protein_coding	oxidative stress induced growth inhibitor 1 [Source:MGI Symbol;Acc:MGI:1919089]	0.033729	-1.56033	-0.641848	-1.22955	-0.054146
ENSMUSG00000025171	226122	Ubtd1	protein_coding	ubiquitin domain containing 1 [Source:MGI Symbol;Acc:MGI:2385092]	0.0338919	1.25289	0.325254	0.0271359	0.623371
ENSMUSG00000105651	NA	1700017M07Rik	lincRNA	RIKEN cDNA 1700017M07 gene [Source:MGI Symbol;Acc:MGI:1923648]	0.0339417	1.76867	0.822667	0.0684017	1.57693
ENSMUSG00000042804	100129	Gpr153	protein_coding	G protein-coupled receptor 153 [Source:MGI Symbol;Acc:MGI:1916157]	0.0339482	1.29254	0.370214	0.0307681	0.709659
ENSMUSG00000069755	NA	Zfp125	transcribed_unprocessed_pseudogene	zinc finger protein 125 [Source:MGI Symbol;Acc:MGI:1336211]	0.034092	2.84088	1.50634	0.123958	2.88872
ENSMUSG00000073771	NA	Btbd19	protein_coding	BTB (POZ) domain containing 19 [Source:MGI Symbol;Acc:MGI:1925861]	0.0341271	1.3299	0.411316	0.0337655	0.788866
ENSMUSG00000032679	12509	Cd59a	protein_coding	CD59a antigen [Source:MGI Symbol;Acc:MGI:109177]	0.0341511	1.28065	0.356874	0.0292477	0.6845
ENSMUSG00000031837	117148	Necab2	protein_coding	N-terminal EF-hand calcium binding protein 2 [Source:MGI Symbol;Acc:MGI:2152211]	0.0342165	1.34936	0.432278	0.0352668	0.82929
ENSMUSG00000025576	52897	Rbfox3	protein_coding	RNA binding protein, fox-1 homolog (C. elegans) 3 [Source:MGI Symbol;Acc:MGI:106368]	0.0343474	1.21996	0.286838	0.0231886	0.550488
ENSMUSG00000031065	18555	Cdk16	protein_coding	cyclin-dependent kinase 16 [Source:MGI Symbol;Acc:MGI:97516]	0.0344336	1.12303	0.167397	0.0134511	0.321343
ENSMUSG00000110723	NA	Gm49353	protein_coding	predicted gene, 49353 [Source:MGI Symbol;Acc:MGI:6121556]	0.0345086	-1.8772	-0.908582	-1.74454	-0.0726232
ENSMUSG00000113585	NA	Gm19605	processed_transcript	predicted gene, 19605 [Source:MGI Symbol;Acc:MGI:5011790]	0.0345391	-1.43183	-0.517859	-0.994415	-0.0413035
ENSMUSG00000041538	15002	H2-Ob	protein_coding	histocompatibility 2, O region beta locus [Source:MGI Symbol;Acc:MGI:95925]	0.0345802	-1.69043	-0.757389	-1.45454	-0.0602318
ENSMUSG00000020523	67726	Fam114a2	protein_coding	family with sequence similarity 114, member A2 [Source:MGI Symbol;Acc:MGI:1917629]	0.0346668	-1.09642	-0.132797	-0.255098	-0.010496
ENSMUSG00000053985	243906	Zfp14	protein_coding	zinc finger protein 14 [Source:MGI Symbol;Acc:MGI:99160]	0.0347269	-1.33932	-0.421503	-0.809834	-0.0331716
ENSMUSG00000069917	110257	Hba-a2	protein_coding	hemoglobin alpha, adult chain 2 [Source:MGI Symbol;Acc:MGI:96016]	0.0347695	-2.43644	-1.28477	-2.46874	-0.100801
ENSMUSG00000106001	NA	Gm42826	TEC	predicted gene 42826 [Source:MGI Symbol;Acc:MGI:5662963]	0.0347768	-1.20181	-0.265204	-0.509611	-0.0207967
ENSMUSG00000032271	18113	Nnmt	protein_coding	nicotinamide N-methyltransferase [Source:MGI Symbol;Acc:MGI:1099443]	0.034811	1.54331	0.626029	0.0489713	1.20309
ENSMUSG00000018583	27041	G3bp1	protein_coding	GTPase activating protein (SH3 domain) binding protein 1 [Source:MGI Symbol;Acc:MGI:1351465]	0.034831	-1.10677	-0.146358	-0.281283	-0.0114324
ENSMUSG00000033061	19711	Resp18	protein_coding	regulated endocrine-specific protein 18 [Source:MGI Symbol;Acc:MGI:1098222]	0.0348333	1.19982	0.262822	0.0205263	0.505118
ENSMUSG00000027368	13537	Dusp2	protein_coding	dual specificity phosphatase 2 [Source:MGI Symbol;Acc:MGI:101911]	0.0351115	-1.60523	-0.682781	-1.3133	-0.0522589
ENSMUSG00000027574	58237	Nkain4	protein_coding	Na+/K+ transporting ATPase interacting 4 [Source:MGI Symbol;Acc:MGI:1915372]	0.0351149	-1.25173	-0.323919	-0.623053	-0.024786
ENSMUSG00000028756	68943	Pink1	protein_coding	PTEN induced putative kinase 1 [Source:MGI Symbol;Acc:MGI:1916193]	0.0352277	1.104	0.142744	0.0108325	0.274656
ENSMUSG00000102009	NA	4933400F21Rik	processed_transcript	RIKEN cDNA 4933400F21 gene [Source:MGI Symbol;Acc:MGI:1921653]	0.0352529	-1.35	-0.432958	-0.833122	-0.0327952
ENSMUSG00000034928	105239	Rnf44	protein_coding	ring finger protein 44 [Source:MGI Symbol;Acc:MGI:2145310]	0.035269	1.11524	0.157353	0.0119048	0.3028
ENSMUSG00000023192	108068	Grm2	protein_coding	glutamate receptor, metabotropic 2 [Source:MGI Symbol;Acc:MGI:1351339]	0.0353597	1.48524	0.570691	0.0428874	1.09849
ENSMUSG00000115505	NA	Gm9247	processed_pseudogene	predicted gene 9247 [Source:MGI Symbol;Acc:MGI:3648323]	0.0353736	-1.3391	-0.421265	-0.810904	-0.0316253
ENSMUSG00000005148	12224	Klf5	protein_coding	Kruppel-like factor 5 [Source:MGI Symbol;Acc:MGI:1338056]	0.0354352	1.60312	0.680882	0.0508813	1.31088
ENSMUSG00000026096	72085	Osgepl1	protein_coding	O-sialoglycoprotein endopeptidase-like 1 [Source:MGI Symbol;Acc:MGI:1919335]	0.0354406	-1.15388	-0.206491	-0.397558	-0.0154246
ENSMUSG00000117871	NA	Gm50287	lincRNA	predicted gene, 50287 [Source:MGI Symbol;Acc:MGI:6303125]	0.03549	-1.72606	-0.787482	-1.51636	-0.0586069
ENSMUSG00000038668	14745	Lpar1	protein_coding	lysophosphatidic acid receptor 1 [Source:MGI Symbol;Acc:MGI:108429]	0.0355215	1.26049	0.333989	0.0247979	0.643181
ENSMUSG00000083327	NA	Vcp-rs	processed_pseudogene	valosin containing protein, related sequence [Source:MGI Symbol;Acc:MGI:894298]	0.0356506	2.25233	1.17142	0.0861329	2.2567
ENSMUSG00000067203	NA	H2-K2	transcribed_unprocessed_pseudogene	histocompatibility 2, K region locus 2 [Source:MGI Symbol;Acc:MGI:95906]	0.0358038	-1.30586	-0.384997	-0.742014	-0.027981
ENSMUSG00000070705	434156	Eid2b	protein_coding	EP300 interacting inhibitor of differentiation 2B [Source:MGI Symbol;Acc:MGI:1924095]	0.0358284	1.22203	0.289285	0.0209852	0.557586
ENSMUSG00000113701	NA	B230303A05Rik	transcribed_processed_pseudogene	RIKEN cDNA B230303A05 gene [Source:MGI Symbol;Acc:MGI:3646895]	0.0358535	1.44958	0.535636	0.0387814	1.03249
ENSMUSG00000115219	110599566	Eef1akmt4	protein_coding	EEF1A lysine methyltransferase 4 [Source:MGI Symbol;Acc:MGI:5903914]	0.03588	-1.26517	-0.33933	-0.654141	-0.0245184
ENSMUSG00000090778	NA	Gm3235	antisense	predicted gene 3235 [Source:MGI Symbol;Acc:MGI:3781413]	0.0358892	-1.42125	-0.507166	-0.977712	-0.0366196
ENSMUSG00000020412	75452	Ascc2	protein_coding	activating signal cointegrator 1 complex subunit 2 [Source:MGI Symbol;Acc:MGI:1922702]	0.0359275	-1.1146	-0.156524	-0.30178	-0.0112685
ENSMUSG00000112693	NA	Gm5512	transcribed_unprocessed_pseudogene	predicted gene 5512 [Source:MGI Symbol;Acc:MGI:3645436]	0.0359583	-1.36837	-0.452464	-0.87243	-0.0324967
ENSMUSG00000056071	20202	S100a9	protein_coding	S100 calcium binding protein A9 (calgranulin B) [Source:MGI Symbol;Acc:MGI:1338947]	0.0359688	-3.69657	-1.88619	-3.63701	-0.135359
ENSMUSG00000015968	12289	Cacna1d	protein_coding	calcium channel, voltage-dependent, L type, alpha 1D subunit [Source:MGI Symbol;Acc:MGI:88293]	0.0360499	-1.13997	-0.188997	-0.364516	-0.0134782
ENSMUSG00000108601	NA	Gm44645	TEC	predicted gene 44645 [Source:MGI Symbol;Acc:MGI:5753221]	0.0361246	-1.44279	-0.528861	-1.02022	-0.037497
ENSMUSG00000028865	69655	Cd164l2	protein_coding	CD164 sialomucin-like 2 [Source:MGI Symbol;Acc:MGI:1916905]	0.0362068	1.28771	0.364808	0.0256999	0.703916
ENSMUSG00000040133	381413	Gpr176	protein_coding	G protein-coupled receptor 176 [Source:MGI Symbol;Acc:MGI:2685858]	0.0362402	1.30279	0.381608	0.026813	0.736403
ENSMUSG00000001930	22371	Vwf	protein_coding	Von Willebrand factor [Source:MGI Symbol;Acc:MGI:98941]	0.036242	-1.64225	-0.715676	-1.38107	-0.0502786
ENSMUSG00000024878	226043	Cbwd1	protein_coding	COBW domain containing 1 [Source:MGI Symbol;Acc:MGI:2385089]	0.0363759	1.25933	0.33265	0.0231243	0.642176
ENSMUSG00000025027	170750	Xpnpep1	protein_coding	X-prolyl aminopeptidase (aminopeptidase P) 1, soluble [Source:MGI Symbol;Acc:MGI:2180003]	0.0364487	-1.1313	-0.177981	-0.343661	-0.012301
ENSMUSG00000022661	17470	Cd200	protein_coding	CD200 antigen [Source:MGI Symbol;Acc:MGI:1196990]	0.0367271	1.16734	0.22322	0.0150864	0.431353
ENSMUSG00000024301	16580	Kifc5b	protein_coding	kinesin family member C5B [Source:MGI Symbol;Acc:MGI:2137414]	0.0368991	-1.38175	-0.466494	-0.901899	-0.0310888
ENSMUSG00000112410	NA	B230217J21Rik	lincRNA	RIKEN cDNA B230217J21 gene [Source:MGI Symbol;Acc:MGI:2443782]	0.0369155	1.42862	0.514622	0.03425	0.994995
ENSMUSG00000022449	223838	Adamts20	protein_coding	a disintegrin-like and metallopeptidase (reprolysin type) with thrombospondin type 1 motif, 20 [Source:MGI Symbol;Acc:MGI:2660628]	0.0369602	-1.32165	-0.402338	-0.777997	-0.0266789
ENSMUSG00000020802	217342	Ube2o	protein_coding	ubiquitin-conjugating enzyme E2O [Source:MGI Symbol;Acc:MGI:2444266]	0.0371847	1.14376	0.193778	0.012612	0.374945
ENSMUSG00000108955	NA	Gm44775	TEC	predicted gene 44775 [Source:MGI Symbol;Acc:MGI:5753351]	0.0372277	-3.66886	-1.87533	-3.62904	-0.121616
ENSMUSG00000060988	271786	Galnt13	protein_coding	polypeptide N-acetylgalactosaminyltransferase 13 [Source:MGI Symbol;Acc:MGI:2139447]	0.0372707	1.20271	0.266285	0.0172063	0.515364
ENSMUSG00000053007	231991	Creb5	protein_coding	cAMP responsive element binding protein 5 [Source:MGI Symbol;Acc:MGI:2443973]	0.0374384	-1.17192	-0.228868	-0.443155	-0.0145798
ENSMUSG00000025791	72157	Pgm1	protein_coding	phosphoglucomutase 1 [Source:MGI Symbol;Acc:MGI:97565]	0.037463	-1.12662	-0.171998	-0.333062	-0.010934
ENSMUSG00000021260	214305	Hhipl1	protein_coding	hedgehog interacting protein-like 1 [Source:MGI Symbol;Acc:MGI:1919265]	0.0374636	1.21332	0.278961	0.0177328	0.540189
ENSMUSG00000052301	13446	Doc2a	protein_coding	double C2, alpha [Source:MGI Symbol;Acc:MGI:109446]	0.0374637	1.38274	0.467533	0.0297194	0.905347
ENSMUSG00000024526	12683	Cidea	protein_coding	cell death-inducing DNA fragmentation factor, alpha subunit-like effector A [Source:MGI Symbol;Acc:MGI:1270845]	0.0375537	1.34444	0.427008	0.0269349	0.827081
ENSMUSG00000033209	209683	Ttc28	protein_coding	tetratricopeptide repeat domain 28 [Source:MGI Symbol;Acc:MGI:2140873]	0.0375912	-1.14628	-0.196954	-0.381524	-0.0123834
ENSMUSG00000034098	213262	Fstl5	protein_coding	follistatin-like 5 [Source:MGI Symbol;Acc:MGI:2442179]	0.0376028	1.18226	0.241543	0.0151718	0.467915
ENSMUSG00000109783	NA	Gm45338	processed_transcript	predicted gene 45338 [Source:MGI Symbol;Acc:MGI:5791174]	0.0377738	1.31285	0.392703	0.0243028	0.761102
ENSMUSG00000019880	72780	Rspo3	protein_coding	R-spondin 3 [Source:MGI Symbol;Acc:MGI:1920030]	0.0378706	1.22728	0.295467	0.0181308	0.572804
ENSMUSG00000024818	107375	Slc25a45	protein_coding	solute carrier family 25, member 45 [Source:MGI Symbol;Acc:MGI:2147731]	0.0378776	-1.3096	-0.389124	-0.754385	-0.0238631
ENSMUSG00000062980	214642	Cped1	protein_coding	cadherin-like and PC-esterase domain containing 1 [Source:MGI Symbol;Acc:MGI:2444814]	0.0379768	-1.39674	-0.482059	-0.934814	-0.0293041
ENSMUSG00000078851	319162	H2aw	protein_coding	H2A.W histone [Source:MGI Symbol;Acc:MGI:2448458]	0.0380468	1.18595	0.246041	0.0148638	0.477219
ENSMUSG00000018965	22629	Ywhah	protein_coding	tyrosine 3-monooxygenase/tryptophan 5-monooxygenase activation protein, eta polypeptide [Source:MGI Symbol;Acc:MGI:109194]	0.0382237	1.16218	0.216839	0.0128931	0.420784
ENSMUSG00000052337	76614	Immt	protein_coding	inner membrane protein, mitochondrial [Source:MGI Symbol;Acc:MGI:1923864]	0.0382893	-1.08444	-0.116955	-0.226996	-0.00691279
ENSMUSG00000052962	66223	Mrpl35	protein_coding	mitochondrial ribosomal protein L35 [Source:MGI Symbol;Acc:MGI:1913473]	0.0383362	1.10879	0.148989	0.00876875	0.28921
ENSMUSG00000032500	245038	Dclk3	protein_coding	doublecortin-like kinase 3 [Source:MGI Symbol;Acc:MGI:3039580]	0.0383419	1.3485	0.431358	0.0253742	0.837342
ENSMUSG00000025241	17281	Fyco1	protein_coding	FYVE and coiled-coil domain containing 1 [Source:MGI Symbol;Acc:MGI:107277]	0.0383532	-1.09706	-0.13364	-0.259427	-0.00785316
ENSMUSG00000035954	238130	Dock4	protein_coding	dedicator of cytokinesis 4 [Source:MGI Symbol;Acc:MGI:1918006]	0.0383901	-1.14802	-0.199149	-0.386634	-0.0116633
ENSMUSG00000096935	NA	1700113A16Rik	antisense	RIKEN cDNA 1700113A16 gene [Source:MGI Symbol;Acc:MGI:1923892]	0.0385363	-1.22292	-0.290334	-0.563891	-0.0167757
ENSMUSG00000074227	20733	Spint2	protein_coding	serine protease inhibitor, Kunitz type 2 [Source:MGI Symbol;Acc:MGI:1338031]	0.0385573	1.19802	0.260654	0.0150316	0.506276
ENSMUSG00000039153	12393	Runx2	protein_coding	runt related transcription factor 2 [Source:MGI Symbol;Acc:MGI:99829]	0.0385682	-1.33704	-0.419041	-0.81394	-0.024141
ENSMUSG00000032011	21838	Thy1	protein_coding	thymus cell antigen 1, theta [Source:MGI Symbol;Acc:MGI:98747]	0.0386181	1.14865	0.199938	0.011465	0.388412
ENSMUSG00000053965	242202	Pde5a	protein_coding	phosphodiesterase 5A, cGMP-specific [Source:MGI Symbol;Acc:MGI:2651499]	0.0387218	-1.4734	-0.559145	-1.08654	-0.0317529
ENSMUSG00000020154	19263	Ptprb	protein_coding	protein tyrosine phosphatase, receptor type, B [Source:MGI Symbol;Acc:MGI:97809]	0.0387474	-1.51932	-0.60343	-1.17267	-0.0341852
ENSMUSG00000032038	20443	St3gal4	protein_coding	ST3 beta-galactoside alpha-2,3-sialyltransferase 4 [Source:MGI Symbol;Acc:MGI:1316743]	0.0388894	1.30586	0.385003	0.021519	0.748486
ENSMUSG00000043019	66967	Edem3	protein_coding	ER degradation enhancer, mannosidase alpha-like 3 [Source:MGI Symbol;Acc:MGI:1914217]	0.0390142	1.22317	0.290628	0.0160508	0.565206
ENSMUSG00000118501	NA	AC020971.1	unprocessed_pseudogene	protocadherin gamma subfamily (PCDHG) pseudogene.	0.0390711	1.57569	0.655979	0.0360298	1.27593
ENSMUSG00000079491	NA	H2-T10	polymorphic_pseudogene	histocompatibility 2, T region locus 10 [Source:MGI Symbol;Acc:MGI:95942]	0.0391244	-1.72881	-0.789776	-1.5364	-0.0431542
ENSMUSG00000104632	NA	Gm42909	TEC	predicted gene 42909 [Source:MGI Symbol;Acc:MGI:5663046]	0.0393005	1.54063	0.623521	0.0334863	1.21356
ENSMUSG00000011884	56356	Gltp	protein_coding	glycolipid transfer protein [Source:MGI Symbol;Acc:MGI:1929253]	0.0393079	1.19551	0.25763	0.013826	0.501435
ENSMUSG00000011382	71755	Dhdh	protein_coding	dihydrodiol dehydrogenase (dimeric) [Source:MGI Symbol;Acc:MGI:1919005]	0.0393114	1.33087	0.412369	0.0221225	0.802616
ENSMUSG00000005124	22402	Ccn4	protein_coding	cellular communication network factor 4 [Source:MGI Symbol;Acc:MGI:1197008]	0.0393222	1.35789	0.441369	0.023653	0.859085
ENSMUSG00000063428	70503	Ddo	protein_coding	D-aspartate oxidase [Source:MGI Symbol;Acc:MGI:1925528]	0.0393353	-1.20455	-0.268489	-0.522609	-0.0143696
ENSMUSG00000028706	72181	Nsun4	protein_coding	NOL1/NOP2/Sun domain family, member 4 [Source:MGI Symbol;Acc:MGI:1919431]	0.0394452	-1.12415	-0.168835	-0.328731	-0.00893777
ENSMUSG00000094002	NA	Gm9866	lincRNA	predicted gene 9866 [Source:MGI Symbol;Acc:MGI:3643118]	0.0394835	1.28609	0.362989	0.0191421	0.706836
ENSMUSG00000073758	66938	Sh3d21	protein_coding	SH3 domain containing 21 [Source:MGI Symbol;Acc:MGI:1914188]	0.0394861	-1.39632	-0.48163	-0.937868	-0.0253921
ENSMUSG00000022428	73739	Cby1	protein_coding	chibby family member 1, beta catenin antagonist [Source:MGI Symbol;Acc:MGI:1920989]	0.0395721	1.1726	0.229707	0.0120058	0.447408
ENSMUSG00000112067	NA	Gm48015	TEC	predicted gene, 48015 [Source:MGI Symbol;Acc:MGI:6097323]	0.0395933	1.50765	0.592303	0.0308907	1.15372
ENSMUSG00000030551	11819	Nr2f2	protein_coding	nuclear receptor subfamily 2, group F, member 2 [Source:MGI Symbol;Acc:MGI:1352452]	0.0396033	-1.17009	-0.226616	-0.441426	-0.0118069
ENSMUSG00000026496	11545	Parp1	protein_coding	poly (ADP-ribose) polymerase family, member 1 [Source:MGI Symbol;Acc:MGI:1340806]	0.039636	-1.13017	-0.176537	-0.343907	-0.00916714
ENSMUSG00000052040	50794	Klf13	protein_coding	Kruppel-like factor 13 [Source:MGI Symbol;Acc:MGI:1354948]	0.0396744	-1.20646	-0.270777	-0.527548	-0.0140058
ENSMUSG00000107846	NA	Gm43963	TEC	predicted gene, 43963 [Source:MGI Symbol;Acc:MGI:5690355]	0.0397087	-1.45286	-0.538892	-1.05001	-0.0277764
ENSMUSG00000014329	83675	Bicc1	protein_coding	BicC family RNA binding protein 1 [Source:MGI Symbol;Acc:MGI:1933388]	0.0398836	-1.19679	-0.259167	-0.505214	-0.0131191
ENSMUSG00000026276	NA	Septin2	protein_coding	septin 2 [Source:MGI Symbol;Acc:MGI:97298]	0.0399035	-1.22013	-0.28704	-0.559581	-0.0145
ENSMUSG00000030717	56312	Nupr1	protein_coding	nuclear protein transcription regulator 1 [Source:MGI Symbol;Acc:MGI:1891834]	0.0400539	-1.58849	-0.667654	-1.30211	-0.033198
ENSMUSG00000068299	75541	Nat8f4	protein_coding	N-acetyltransferase 8 (GCN5-related) family member 4 [Source:MGI Symbol;Acc:MGI:1922791]	0.0401938	-1.36561	-0.449544	-0.877067	-0.0220221
ENSMUSG00000016346	16536	Kcnq2	protein_coding	potassium voltage-gated channel, subfamily Q, member 2 [Source:MGI Symbol;Acc:MGI:1309503]	0.0402035	1.15011	0.201778	0.00987431	0.393682
ENSMUSG00000003068	20869	Stk11	protein_coding	serine/threonine kinase 11 [Source:MGI Symbol;Acc:MGI:1341870]	0.0402307	1.10019	0.13775	0.00672135	0.268779
ENSMUSG00000028341	18124	Nr4a3	protein_coding	nuclear receptor subfamily 4, group A, member 3 [Source:MGI Symbol;Acc:MGI:1352457]	0.0403519	-1.45486	-0.540875	-1.0557	-0.0260475
ENSMUSG00000030004	68396	Nat8	protein_coding	N-acetyltransferase 8 (GCN5-related) [Source:MGI Symbol;Acc:MGI:1915646]	0.0403695	-1.8014	-0.84912	-1.65743	-0.0408133
ENSMUSG00000034875	110959	Nudt19	protein_coding	nudix (nucleoside diphosphate linked moiety X)-type motif 19 [Source:MGI Symbol;Acc:MGI:94203]	0.040397	1.24806	0.31969	0.01532	0.62406
ENSMUSG00000107928	NA	Gm45140	protein_coding	predicted gene 45140 [Source:MGI Symbol;Acc:MGI:5753716]	0.0404267	1.36732	0.451355	0.0215593	0.881152
ENSMUSG00000026701	11758	Prdx6	protein_coding	peroxiredoxin 6 [Source:MGI Symbol;Acc:MGI:894320]	0.0405899	-1.14092	-0.190194	-0.371465	-0.00892224
ENSMUSG00000024309	14976	Pfdn6	protein_coding	prefoldin subunit 6 [Source:MGI Symbol;Acc:MGI:95908]	0.0406579	1.10442	0.143292	0.00667108	0.279912
ENSMUSG00000092006	NA	Gm17139	antisense	predicted gene 17139 [Source:MGI Symbol;Acc:MGI:4937966]	0.0407173	1.29814	0.376445	0.0174089	0.73548
ENSMUSG00000028538	20441	St3gal3	protein_coding	ST3 beta-galactoside alpha-2,3-sialyltransferase 3 [Source:MGI Symbol;Acc:MGI:1316659]	0.0407387	-1.22139	-0.288524	-0.563738	-0.0133107
ENSMUSG00000043460	207393	Elfn2	protein_coding	leucine rich repeat and fibronectin type III, extracellular 2 [Source:MGI Symbol;Acc:MGI:3608416]	0.0407444	1.23717	0.307039	0.0141558	0.599923
ENSMUSG00000069727	434179	Zfp975	protein_coding	zinc finger protein 975 [Source:MGI Symbol;Acc:MGI:3648690]	0.040833	-1.39645	-0.481764	-0.94154	-0.0219886
ENSMUSG00000030839	27414	Sergef	protein_coding	secretion regulating guanine nucleotide exchange factor [Source:MGI Symbol;Acc:MGI:1351630]	0.0408745	1.19999	0.26302	0.0119478	0.514092
ENSMUSG00000003423	68845	Pih1d1	protein_coding	PIH1 domain containing 1 [Source:MGI Symbol;Acc:MGI:1916095]	0.0408778	-1.15728	-0.210734	-0.411899	-0.00956904
ENSMUSG00000085139	319764	A730046J19Rik	protein_coding	RIKEN cDNA A730046J19 gene [Source:MGI Symbol;Acc:MGI:2442684]	0.0409327	1.776	0.828632	0.0373895	1.61987
ENSMUSG00000114621	NA	Gm31107	lincRNA	predicted gene, 31107 [Source:MGI Symbol;Acc:MGI:5590266]	0.0411887	-3.49575	-1.8056	-3.53214	-0.0790677
ENSMUSG00000060336	245174	Zfp937	protein_coding	zinc finger protein 937 [Source:MGI Symbol;Acc:MGI:3644476]	0.041283	-1.18841	-0.249036	-0.487288	-0.0107834
ENSMUSG00000038679	83925	Trps1	protein_coding	transcriptional repressor GATA binding 1 [Source:MGI Symbol;Acc:MGI:1927616]	0.0415273	-1.10352	-0.142106	-0.278239	-0.00597334
ENSMUSG00000022160	56335	Mettl3	protein_coding	methyltransferase like 3 [Source:MGI Symbol;Acc:MGI:1927165]	0.0416315	-1.15413	-0.206801	-0.405021	-0.00858129
ENSMUSG00000045038	18754	Prkce	protein_coding	protein kinase C, epsilon [Source:MGI Symbol;Acc:MGI:97599]	0.041681	1.13869	0.187378	0.00772736	0.367028
ENSMUSG00000114605	NA	C130051F05Rik	TEC	RIKEN cDNA C130051F05 gene [Source:MGI Symbol;Acc:MGI:2443856]	0.0418684	-1.2718	-0.346876	-0.679782	-0.0139695
ENSMUSG00000045967	241263	Gpr158	protein_coding	G protein-coupled receptor 158 [Source:MGI Symbol;Acc:MGI:2441697]	0.0419628	1.17572	0.233547	0.00929182	0.457801
ENSMUSG00000036390	13197	Gadd45a	protein_coding	growth arrest and DNA-damage-inducible 45 alpha [Source:MGI Symbol;Acc:MGI:107799]	0.0420794	-1.29271	-0.370399	-0.726284	-0.0145142
ENSMUSG00000050944	319634	Efcab5	protein_coding	EF-hand calcium binding domain 5 [Source:MGI Symbol;Acc:MGI:2442440]	0.0421113	-1.39508	-0.480345	-0.941947	-0.0187437
ENSMUSG00000041912	72634	Tdrkh	protein_coding	tudor and KH domain containing protein [Source:MGI Symbol;Acc:MGI:1919884]	0.0421652	-1.12612	-0.171356	-0.336072	-0.00663907
ENSMUSG00000030180	214899	Kdm5a	protein_coding	lysine (K)-specific demethylase 5A [Source:MGI Symbol;Acc:MGI:2136980]	0.0421882	-1.11973	-0.163146	-0.31999	-0.00630175
ENSMUSG00000024413	18145	Npc1	protein_coding	NPC intracellular cholesterol transporter 1 [Source:MGI Symbol;Acc:MGI:1097712]	0.0422741	1.13447	0.182018	0.00695035	0.357086
ENSMUSG00000102101	NA	Zbtb11os1	antisense	zinc finger and BTB domain containing 11, opposite strand 1 [Source:MGI Symbol;Acc:MGI:1913641]	0.0423502	1.5015	0.586402	0.0221627	1.15064
ENSMUSG00000022248	19355	Rad1	protein_coding	RAD1 checkpoint DNA exonuclease [Source:MGI Symbol;Acc:MGI:1316678]	0.0423622	1.23344	0.302692	0.0114216	0.593963
ENSMUSG00000098134	66381	Rnf113a2	protein_coding	ring finger protein 113A2 [Source:MGI Symbol;Acc:MGI:1913631]	0.0423934	-1.14388	-0.193934	-0.380581	-0.00728667
ENSMUSG00000039552	212892	Rsph4a	protein_coding	radial spoke head 4 homolog A (Chlamydomonas) [Source:MGI Symbol;Acc:MGI:3027894]	0.0424195	-1.49445	-0.57961	-1.13752	-0.0217001
ENSMUSG00000025505	71448	Tmem80	protein_coding	transmembrane protein 80 [Source:MGI Symbol;Acc:MGI:1918698]	0.0425042	-1.11088	-0.15171	-0.297805	-0.00561408
ENSMUSG00000078908	270096	Mon1b	protein_coding	MON1 homolog B, secretory traffciking associated [Source:MGI Symbol;Acc:MGI:1923231]	0.0425512	1.19709	0.259527	0.00954139	0.509513
ENSMUSG00000000402	54156	Egfl6	protein_coding	EGF-like-domain, multiple 6 [Source:MGI Symbol;Acc:MGI:1858599]	0.0425526	1.38905	0.474101	0.0174268	0.930775
ENSMUSG00000003346	216169	Abhd17a	protein_coding	abhydrolase domain containing 17A [Source:MGI Symbol;Acc:MGI:106388]	0.0425917	1.17417	0.231642	0.00846819	0.454815
ENSMUSG00000031174	19893	Rpgr	protein_coding	retinitis pigmentosa GTPase regulator [Source:MGI Symbol;Acc:MGI:1344037]	0.0426261	-1.22836	-0.296736	-0.582677	-0.0107957
ENSMUSG00000020180	67332	Snrpd3	protein_coding	small nuclear ribonucleoprotein D3 [Source:MGI Symbol;Acc:MGI:1914582]	0.0426388	1.09	0.124331	0.00451531	0.244148
ENSMUSG00000083424	NA	Rpl35a-ps4	processed_pseudogene	ribosomal protein 35A, pseudogene 4 [Source:MGI Symbol;Acc:MGI:3650995]	0.0426497	15.1975	3.92576	0.142352	7.70917
ENSMUSG00000024018	68597	Ccdc167	protein_coding	coiled-coil domain containing 167 [Source:MGI Symbol;Acc:MGI:1915847]	0.0426528	-1.19391	-0.25569	-0.502113	-0.00926749
ENSMUSG00000024421	16774	Lama3	protein_coding	laminin, alpha 3 [Source:MGI Symbol;Acc:MGI:99909]	0.042665	-1.90159	-0.927208	-1.82087	-0.0335489
ENSMUSG00000005958	13845	Ephb3	protein_coding	Eph receptor B3 [Source:MGI Symbol;Acc:MGI:104770]	0.0426848	1.379	0.463624	0.0167282	0.910521
ENSMUSG00000029838	19242	Ptn	protein_coding	pleiotrophin [Source:MGI Symbol;Acc:MGI:97804]	0.0426869	1.23976	0.310062	0.0111841	0.60894
ENSMUSG00000045316	68636	Fahd1	protein_coding	fumarylacetoacetate hydrolase domain containing 1 [Source:MGI Symbol;Acc:MGI:1915886]	0.042715	1.13028	0.176685	0.00634774	0.347023
ENSMUSG00000040121	66532	Rep15	protein_coding	RAB15 effector protein [Source:MGI Symbol;Acc:MGI:1913782]	0.0427656	-1.33482	-0.416648	-0.818436	-0.0148613
ENSMUSG00000029413	67111	Naaa	protein_coding	N-acylethanolamine acid amidase [Source:MGI Symbol;Acc:MGI:1914361]	0.0428388	1.2067	0.271068	0.00956731	0.532569
ENSMUSG00000075020	NA	Mir670hg	lincRNA	MIR670 host gene (non-protein coding) [Source:MGI Symbol;Acc:MGI:3041234]	0.0428612	1.38351	0.468331	0.0164761	0.920186
ENSMUSG00000031785	14766	Adgrg1	protein_coding	adhesion G protein-coupled receptor G1 [Source:MGI Symbol;Acc:MGI:1340051]	0.0429282	-1.14194	-0.191488	-0.376304	-0.00667117
ENSMUSG00000028517	67916	Plpp3	protein_coding	phospholipid phosphatase 3 [Source:MGI Symbol;Acc:MGI:1915166]	0.0429551	-1.13651	-0.184608	-0.36281	-0.0064062
ENSMUSG00000070564	243967	Ntn5	protein_coding	netrin 5 [Source:MGI Symbol;Acc:MGI:2685330]	0.0429865	-7.90166	-2.98216	-5.8613	-0.103008
ENSMUSG00000097277	NA	2900076A07Rik	lincRNA	RIKEN cDNA 2900076A07 gene [Source:MGI Symbol;Acc:MGI:1920242]	0.0431114	-1.31255	-0.392367	-0.77143	-0.0133036
ENSMUSG00000094437	NA	Gm9830	processed_pseudogene	predicted gene 9830 [Source:MGI Symbol;Acc:MGI:3704332]	0.0431954	1.35343	0.436616	0.0146173	0.858614
ENSMUSG00000015405	70008	Ace2	protein_coding	angiotensin I converting enzyme (peptidyl-dipeptidase A) 2 [Source:MGI Symbol;Acc:MGI:1917258]	0.0432022	-1.60106	-0.679032	-1.33535	-0.0227095
ENSMUSG00000031633	11739	Slc25a4	protein_coding	solute carrier family 25 (mitochondrial carrier, adenine nucleotide translocator), member 4 [Source:MGI Symbol;Acc:MGI:1353495]	0.0432531	1.09282	0.128057	0.00424958	0.251864
ENSMUSG00000070605	433791	Zfp992	protein_coding	zinc finger protein 992 [Source:MGI Symbol;Acc:MGI:3700963]	0.0433409	-1.29192	-0.369522	-0.726947	-0.012098
ENSMUSG00000068747	20661	Sort1	protein_coding	sortilin 1 [Source:MGI Symbol;Acc:MGI:1338015]	0.0433755	1.11152	0.152535	0.0049671	0.300104
ENSMUSG00000020718	50776	Polg2	protein_coding	polymerase (DNA directed), gamma 2, accessory subunit [Source:MGI Symbol;Acc:MGI:1354947]	0.0435466	1.21268	0.278204	0.00881805	0.54759
ENSMUSG00000029101	71729	Rgs12	protein_coding	regulator of G-protein signaling 12 [Source:MGI Symbol;Acc:MGI:1918979]	0.0436519	-1.1933	-0.254962	-0.501978	-0.00794539
ENSMUSG00000034586	217310	Hid1	protein_coding	HID1 domain containing [Source:MGI Symbol;Acc:MGI:2445087]	0.0436637	-1.1161	-0.15846	-0.311991	-0.00492864
ENSMUSG00000078444	NA	Gm10941	bidirectional_promoter_lncRNA	predicted gene 10941 [Source:MGI Symbol;Acc:MGI:3779151]	0.0437304	1.45058	0.536631	0.0165101	1.05675
ENSMUSG00000028634	16656	Hivep3	protein_coding	human immunodeficiency virus type I enhancer binding protein 3 [Source:MGI Symbol;Acc:MGI:106589]	0.0437354	-1.11582	-0.158106	-0.311352	-0.00486035
ENSMUSG00000038253	15402	Hoxa5	protein_coding	homeobox A5 [Source:MGI Symbol;Acc:MGI:96177]	0.043841	1.18856	0.249217	0.00752819	0.490906
ENSMUSG00000048706	52829	Lurap1l	protein_coding	leucine rich adaptor protein 1-like [Source:MGI Symbol;Acc:MGI:106510]	0.0438814	1.24205	0.312718	0.00938256	0.616053
ENSMUSG00000097636	NA	Mirt1	processed_transcript	myocardial infarction associated transcript 1 [Source:MGI Symbol;Acc:MGI:1922001]	0.0439063	-1.91966	-0.940851	-1.85359	-0.0281104
ENSMUSG00000024827	104174	Gldc	protein_coding	glycine decarboxylase [Source:MGI Symbol;Acc:MGI:1341155]	0.0439449	-1.37339	-0.457745	-0.901902	-0.0135871
ENSMUSG00000027133	66181	Nop10	protein_coding	NOP10 ribonucleoprotein [Source:MGI Symbol;Acc:MGI:1913431]	0.0440039	1.08954	0.123714	0.00363539	0.243793
ENSMUSG00000051456	56534	Hspb3	protein_coding	heat shock protein 3 [Source:MGI Symbol;Acc:MGI:1928479]	0.0440999	2.09072	1.064	0.0307513	2.09725
ENSMUSG00000026575	171567	Nme7	protein_coding	NME/NM23 family member 7 [Source:MGI Symbol;Acc:MGI:2449121]	0.0441131	-1.16497	-0.220295	-0.434237	-0.00635223
ENSMUSG00000030123	67784	Plxnd1	protein_coding	plexin D1 [Source:MGI Symbol;Acc:MGI:2154244]	0.044121	-1.25396	-0.326487	-0.643572	-0.00940119
ENSMUSG00000074217	70134	Misp3	protein_coding	MISP family member 3 [Source:MGI Symbol;Acc:MGI:1917384]	0.0442804	1.44153	0.527601	0.0147692	1.04043
ENSMUSG00000022580	14787	Rhpn1	protein_coding	rhophilin, Rho GTPase binding protein 1 [Source:MGI Symbol;Acc:MGI:1098783]	0.0442859	-1.23663	-0.306416	-0.604263	-0.00856901
ENSMUSG00000004952	54153	Rasa4	protein_coding	RAS p21 protein activator 4 [Source:MGI Symbol;Acc:MGI:1858600]	0.0443111	-1.18596	-0.246059	-0.485268	-0.00684995
ENSMUSG00000015790	20930	Surf1	protein_coding	surfeit gene 1 [Source:MGI Symbol;Acc:MGI:98443]	0.0443916	-1.08714	-0.120536	-0.237766	-0.00330682
ENSMUSG00000110523	NA	C230057M02Rik	lincRNA	RIKEN cDNA C230057M02 gene [Source:MGI Symbol;Acc:MGI:2442079]	0.0443942	1.57887	0.658889	0.0180676	1.29971
ENSMUSG00000032667	330260	Pon2	protein_coding	paraoxonase 2 [Source:MGI Symbol;Acc:MGI:106687]	0.0444341	-1.15511	-0.208033	-0.410404	-0.00566291
ENSMUSG00000028078	70762	Dclk2	protein_coding	doublecortin-like kinase 2 [Source:MGI Symbol;Acc:MGI:1918012]	0.0445127	1.14215	0.191753	0.00514411	0.378362
ENSMUSG00000094840	619309	Muc3a	protein_coding	mucin 3A, cell surface associated [Source:MGI Symbol;Acc:MGI:3588263]	0.0445352	1.82424	0.867295	0.0231687	1.71142
ENSMUSG00000024165	52009	Jpt2	protein_coding	Jupiter microtubule associated homolog 2 [Source:MGI Symbol;Acc:MGI:1196260]	0.0445723	1.2813	0.357603	0.00948638	0.70572
ENSMUSG00000104415	NA	Gm37069	TEC	predicted gene, 37069 [Source:MGI Symbol;Acc:MGI:5610297]	0.0446007	-1.41553	-0.501341	-0.989455	-0.0132281
ENSMUSG00000023571	67389	C1qtnf12	protein_coding	C1q and tumor necrosis factor related 12 [Source:MGI Symbol;Acc:MGI:1914639]	0.0447312	1.38863	0.473663	0.0121881	0.935138
ENSMUSG00000025898	244672	Cwf19l2	protein_coding	CWF19-like 2, cell cycle control (S. pombe) [Source:MGI Symbol;Acc:MGI:1918023]	0.0448038	-1.12833	-0.174189	-0.343959	-0.00441892
ENSMUSG00000073532	NA	Gm7276	bidirectional_promoter_lncRNA	predicted gene 7276 [Source:MGI Symbol;Acc:MGI:3646549]	0.0449203	1.46376	0.549684	0.0136244	1.08574
ENSMUSG00000048856	104910	Slc25a47	protein_coding	solute carrier family 25, member 47 [Source:MGI Symbol;Acc:MGI:2144766]	0.0449457	-1.36516	-0.449068	-0.887062	-0.0110736
ENSMUSG00000041235	320790	Chd7	protein_coding	chromodomain helicase DNA binding protein 7 [Source:MGI Symbol;Acc:MGI:2444748]	0.0450778	-1.13727	-0.185572	-0.36669	-0.00445367
ENSMUSG00000031504	19332	Rab20	protein_coding	RAB20, member RAS oncogene family [Source:MGI Symbol;Acc:MGI:102789]	0.0452175	-1.34987	-0.432825	-0.855564	-0.0100862
ENSMUSG00000070891	NA	Gm12689	protein_coding	predicted gene 12689 [Source:MGI Symbol;Acc:MGI:3650433]	0.0453244	-1.39307	-0.478263	-0.945636	-0.0108906
ENSMUSG00000034647	106585	Ankrd12	protein_coding	ankyrin repeat domain 12 [Source:MGI Symbol;Acc:MGI:1914357]	0.0453314	-1.11851	-0.161571	-0.319469	-0.00367352
ENSMUSG00000037286	20842	Stag1	protein_coding	stromal antigen 1 [Source:MGI Symbol;Acc:MGI:1098658]	0.0454342	-1.14968	-0.201234	-0.397995	-0.00447245
ENSMUSG00000028945	19744	Rheb	protein_coding	Ras homolog enriched in brain [Source:MGI Symbol;Acc:MGI:97912]	0.0454942	1.10614	0.145527	0.00319096	0.287863
ENSMUSG00000052584	72661	Serp2	protein_coding	stress-associated endoplasmic reticulum protein family member 2 [Source:MGI Symbol;Acc:MGI:1919911]	0.045523	1.19244	0.253912	0.00553116	0.502293
ENSMUSG00000019297	67842	Nop9	protein_coding	NOP9 nucleolar protein [Source:MGI Symbol;Acc:MGI:1915092]	0.0455348	1.13854	0.187191	0.00406679	0.370315
ENSMUSG00000074405	319748	Zfp865	protein_coding	zinc finger protein 865 [Source:MGI Symbol;Acc:MGI:2442656]	0.0455812	1.17775	0.236034	0.00507348	0.466994
ENSMUSG00000114133	NA	Gm20075	protein_coding	predicted gene, 20075 [Source:MGI Symbol;Acc:MGI:5012260]	0.045583	1.2653	0.339476	0.00729391	0.671658
ENSMUSG00000085457	NA	1110046J04Rik	antisense	RIKEN cDNA 1110046J04 gene [Source:MGI Symbol;Acc:MGI:1916058]	0.045697	1.18561	0.245623	0.00513856	0.486108
ENSMUSG00000095597	NA	Rps7-ps3	transcribed_processed_pseudogene	ribosomal protein S7, pseudogene 3 [Source:MGI Symbol;Acc:MGI:3648396]	0.0460629	-1.30094	-0.379551	-0.75185	-0.00725293
ENSMUSG00000026064	19243	Ptp4a1	protein_coding	protein tyrosine phosphatase 4a1 [Source:MGI Symbol;Acc:MGI:1277096]	0.0460707	2.16176	1.11221	0.0212104	2.20321
ENSMUSG00000083716	NA	Gm13436	processed_pseudogene	predicted gene 13436 [Source:MGI Symbol;Acc:MGI:3651005]	0.046141	-1.19245	-0.253932	-0.503109	-0.00475454
ENSMUSG00000002324	56739	Rec8	protein_coding	REC8 meiotic recombination protein [Source:MGI Symbol;Acc:MGI:1929645]	0.0461567	4.17563	2.062	0.0384483	4.08554
ENSMUSG00000118382	NA	Gm8373	transcribed_processed_pseudogene	predicted gene 8373 [Source:MGI Symbol;Acc:MGI:3644812]	0.0462248	1.33143	0.412975	0.00756154	0.818389
ENSMUSG00000027244	51897	Atg13	protein_coding	autophagy related 13 [Source:MGI Symbol;Acc:MGI:1196429]	0.0462522	-1.09661	-0.133044	-0.263671	-0.00241802
ENSMUSG00000030469	210105	Zfp719	protein_coding	zinc finger protein 719 [Source:MGI Symbol;Acc:MGI:2444708]	0.0462548	-1.19379	-0.255554	-0.506467	-0.00464131
ENSMUSG00000060679	69527	Mrps9	protein_coding	mitochondrial ribosomal protein S9 [Source:MGI Symbol;Acc:MGI:1916777]	0.046287	-1.10401	-0.14275	-0.282931	-0.00256994
ENSMUSG00000099398	383435	Ms4a14	protein_coding	membrane-spanning 4-domains, subfamily A, member 14 [Source:MGI Symbol;Acc:MGI:2686122]	0.0463641	-1.98865	-0.99179	-1.9661	-0.0174785
ENSMUSG00000035678	21950	Tnfsf9	protein_coding	tumor necrosis factor (ligand) superfamily, member 9 [Source:MGI Symbol;Acc:MGI:1101058]	0.0463801	-1.65287	-0.724972	-1.43722	-0.0127189
ENSMUSG00000057667	232946	Bloc1s3	protein_coding	biogenesis of lysosomal organelles complex-1, subunit 3 [Source:MGI Symbol;Acc:MGI:2678952]	0.0464811	1.32256	0.403335	0.00687559	0.799794
ENSMUSG00000029486	94061	Mrpl1	protein_coding	mitochondrial ribosomal protein L1 [Source:MGI Symbol;Acc:MGI:2137202]	0.0465206	-1.15064	-0.202438	-0.401465	-0.00341154
ENSMUSG00000093536	100042450	Smim17	protein_coding	small integral membrane protein 17 [Source:MGI Symbol;Acc:MGI:4365374]	0.0465606	1.24949	0.321335	0.00535205	0.637317
ENSMUSG00000004843	68942	Chmp2b	protein_coding	charged multivesicular body protein 2B [Source:MGI Symbol;Acc:MGI:1916192]	0.0466777	1.12902	0.175071	0.00281516	0.347326
ENSMUSG00000022089	57784	Bin3	protein_coding	bridging integrator 3 [Source:MGI Symbol;Acc:MGI:1929883]	0.0467207	-1.17116	-0.227943	-0.452269	-0.00361727
ENSMUSG00000106547	NA	B230303O12Rik	lincRNA	RIKEN cDNA B230303O12 gene [Source:MGI Symbol;Acc:MGI:2442644]	0.0467316	-1.50705	-0.591729	-1.1741	-0.00935846
ENSMUSG00000048721	320116	Fndc9	protein_coding	fibronectin type III domain containing 9 [Source:MGI Symbol;Acc:MGI:2443410]	0.0467803	1.41705	0.502887	0.00783302	0.99794
ENSMUSG00000091269	NA	Gm6682	processed_pseudogene	predicted gene 6682 [Source:MGI Symbol;Acc:MGI:3647156]	0.0468348	1.56655	0.647586	0.00991376	1.28526
ENSMUSG00000040209	170753	Zfp704	protein_coding	zinc finger protein 704 [Source:MGI Symbol;Acc:MGI:2180715]	0.0468752	-1.10874	-0.148924	-0.295598	-0.00225036
ENSMUSG00000072844	NA	G530011O06Rik	processed_transcript	RIKEN cDNA G530011O06 gene [Source:MGI Symbol;Acc:MGI:3603513]	0.0469486	2.11407	1.08002	0.0159312	2.14411
ENSMUSG00000104973	NA	A530041M06Rik	sense_intronic	RIKEN cDNA A530041M06 gene [Source:MGI Symbol;Acc:MGI:3026943]	0.0469601	-1.18791	-0.24842	-0.49319	-0.00365047
ENSMUSG00000097535	NA	Gm26592	antisense	predicted gene, 26592 [Source:MGI Symbol;Acc:MGI:5477086]	0.0470097	1.50125	0.58616	0.00847095	1.16385
ENSMUSG00000105304	NA	Gm43696	sense_intronic	predicted gene 43696 [Source:MGI Symbol;Acc:MGI:5663833]	0.0470539	-1.20187	-0.265277	-0.526778	-0.00377624
ENSMUSG00000028576	67694	Ift74	protein_coding	intraflagellar transport 74 [Source:MGI Symbol;Acc:MGI:1914944]	0.0470785	-1.19723	-0.259701	-0.515735	-0.00366556
ENSMUSG00000047369	240960	Dnah14	protein_coding	dynein, axonemal, heavy chain 14 [Source:MGI Symbol;Acc:MGI:2444525]	0.0471024	-1.69684	-0.762854	-1.51503	-0.0106782
ENSMUSG00000098650	NA	Commd1b	protein_coding	COMM domain containing 1B [Source:MGI Symbol;Acc:MGI:5547784]	0.0471189	3.76925	1.91428	0.0266411	3.80191
ENSMUSG00000110679	NA	Rpl10-ps5	processed_pseudogene	ribosomal protein L10, pseudogene 5 [Source:MGI Symbol;Acc:MGI:3781583]	0.0471666	1.30084	0.379448	0.00519219	0.753704
ENSMUSG00000030994	71007	D7Ertd443e	protein_coding	DNA segment, Chr 7, ERATO Doi 443, expressed [Source:MGI Symbol;Acc:MGI:1196431]	0.0472014	-1.23274	-0.301865	-0.59965	-0.00407931
ENSMUSG00000106688	NA	Gm42851	lincRNA	predicted gene 42851 [Source:MGI Symbol;Acc:MGI:5662988]	0.047225	-1.5859	-0.6653	-1.32169	-0.00891392
ENSMUSG00000038279	110109	Nop2	protein_coding	NOP2 nucleolar protein [Source:MGI Symbol;Acc:MGI:107891]	0.0474634	1.14127	0.19064	0.00233235	0.378947
ENSMUSG00000038173	320981	Enpp6	protein_coding	ectonucleotide pyrophosphatase/phosphodiesterase 6 [Source:MGI Symbol;Acc:MGI:2445171]	0.0474772	1.20496	0.268988	0.00327276	0.534703
ENSMUSG00000026723	13434	Trdmt1	protein_coding	tRNA aspartic acid methyltransferase 1 [Source:MGI Symbol;Acc:MGI:1274787]	0.047541	-1.25872	-0.331957	-0.659979	-0.00393561
ENSMUSG00000056673	20592	Kdm5d	protein_coding	lysine (K)-specific demethylase 5D [Source:MGI Symbol;Acc:MGI:99780]	0.0476215	-147.043	-7.20009	-14.3177	-0.0825392
ENSMUSG00000001366	71538	Fbxo9	protein_coding	f-box protein 9 [Source:MGI Symbol;Acc:MGI:1918788]	0.0476334	1.11331	0.15485	0.00176614	0.307934
ENSMUSG00000050357	234695	Carmil2	protein_coding	capping protein regulator and myosin 1 linker 2 [Source:MGI Symbol;Acc:MGI:2685431]	0.047664	1.2922	0.369832	0.00416312	0.735501
ENSMUSG00000038244	320878	Mical2	protein_coding	microtubule associated monooxygenase, calponin and LIM domain containing 2 [Source:MGI Symbol;Acc:MGI:2444947]	0.0476875	-1.20027	-0.263364	-0.523793	-0.00293451
ENSMUSG00000038244	100504195	Mical2	protein_coding	microtubule associated monooxygenase, calponin and LIM domain containing 2 [Source:MGI Symbol;Acc:MGI:2444947]	0.0476875	-1.20027	-0.263364	-0.523793	-0.00293451
ENSMUSG00000113003	NA	Gm47138	TEC	predicted gene, 47138 [Source:MGI Symbol;Acc:MGI:6095896]	0.0477239	-1.27195	-0.347039	-0.690272	-0.00380531
ENSMUSG00000028954	53312	Nub1	protein_coding	negative regulator of ubiquitin-like proteins 1 [Source:MGI Symbol;Acc:MGI:1889001]	0.04788	-1.09453	-0.130306	-0.259283	-0.0013299
ENSMUSG00000062561	NA	Gm10118	TEC	predicted gene 10118 [Source:MGI Symbol;Acc:MGI:3642340]	0.0479964	-1.2136	-0.279288	-0.555883	-0.00269262
ENSMUSG00000020546	20913	Stxbp4	protein_coding	syntaxin binding protein 4 [Source:MGI Symbol;Acc:MGI:1342296]	0.0480321	-1.17409	-0.231538	-0.460885	-0.00219206
ENSMUSG00000037958	237859	Nsrp1	protein_coding	nuclear speckle regulatory protein 1 [Source:MGI Symbol;Acc:MGI:2144305]	0.0480628	-1.17328	-0.230549	-0.458951	-0.00214835
ENSMUSG00000001783	28088	Rtcb	protein_coding	RNA 2prime,3prime-cyclic phosphate and 5prime-OH ligase [Source:MGI Symbol;Acc:MGI:106379]	0.0481736	-1.08759	-0.121136	-0.241208	-0.00106372
ENSMUSG00000117113	NA	Gm49883	TEC	predicted gene, 49883 [Source:MGI Symbol;Acc:MGI:6270565]	0.0482071	-1.4341	-0.520149	-1.03581	-0.00448312
ENSMUSG00000031776	107566	Arl2bp	protein_coding	ADP-ribosylation factor-like 2 binding protein [Source:MGI Symbol;Acc:MGI:1349429]	0.0482276	1.10928	0.149625	0.00127473	0.297974
ENSMUSG00000020929	20624	Eftud2	protein_coding	elongation factor Tu GTP binding domain containing 2 [Source:MGI Symbol;Acc:MGI:1336880]	0.0482713	-1.17019	-0.22674	-0.451597	-0.00188372
ENSMUSG00000031901	66369	Dus2	protein_coding	dihydrouridine synthase 2 [Source:MGI Symbol;Acc:MGI:1913619]	0.0484395	-1.14832	-0.199529	-0.397562	-0.00149531
ENSMUSG00000105230	NA	Gm42433	TEC	predicted gene 42433 [Source:MGI Symbol;Acc:MGI:5662570]	0.0484739	1.47657	0.562247	0.00412001	1.12037
ENSMUSG00000026479	16782	Lamc2	protein_coding	laminin, gamma 2 [Source:MGI Symbol;Acc:MGI:99913]	0.0485953	1.37673	0.461242	0.00310948	0.919375
ENSMUSG00000074749	228730	Kiz	protein_coding	kizuna centrosomal protein [Source:MGI Symbol;Acc:MGI:2684960]	0.0486226	-1.16105	-0.215428	-0.429432	-0.00142395
ENSMUSG00000110556	NA	Gm45762	TEC	predicted gene 45762 [Source:MGI Symbol;Acc:MGI:5804877]	0.0486926	1.54429	0.626941	0.00393208	1.24995
ENSMUSG00000042814	66405	Mcts2	protein_coding	malignant T cell amplified sequence 2 [Source:MGI Symbol;Acc:MGI:1913655]	0.0487268	1.16408	0.219193	0.0013386	0.437047
ENSMUSG00000075592	277154	Nynrin	protein_coding	NYN domain and retroviral integrase containing [Source:MGI Symbol;Acc:MGI:2652872]	0.0487853	1.22419	0.291826	0.00169983	0.581952
ENSMUSG00000037016	242022	Frem2	protein_coding	Fras1 related extracellular matrix protein 2 [Source:MGI Symbol;Acc:MGI:2444465]	0.0487933	1.46681	0.552682	0.00319789	1.10217
ENSMUSG00000104647	NA	Gm43485	TEC	predicted gene 43485 [Source:MGI Symbol;Acc:MGI:5663622]	0.0488344	-1.76662	-0.820987	-1.63739	-0.00458783
ENSMUSG00000024792	81909	Zfpl1	protein_coding	zinc finger like protein 1 [Source:MGI Symbol;Acc:MGI:1891017]	0.0488399	-1.12005	-0.163564	-0.326218	-0.000909699
ENSMUSG00000024169	106633	Ift140	protein_coding	intraflagellar transport 140 [Source:MGI Symbol;Acc:MGI:2146906]	0.048943	-1.10955	-0.149975	-0.299191	-0.00075967
ENSMUSG00000029920	13990	Smarcad1	protein_coding	SWI/SNF-related, matrix-associated actin-dependent regulator of chromatin, subfamily a, containing DEAD/H box 1 [Source:MGI Symbol;Acc:MGI:95453]	0.0489553	-1.1288	-0.174795	-0.348716	-0.000875023
ENSMUSG00000024059	78785	Clip4	protein_coding	CAP-GLY domain containing linker protein family, member 4 [Source:MGI Symbol;Acc:MGI:1919100]	0.0489844	1.12469	0.169522	0.000824867	0.338219
ENSMUSG00000028578	67770	Caap1	protein_coding	caspase activity and apoptosis inhibitor 1 [Source:MGI Symbol;Acc:MGI:1915020]	0.0489971	1.29655	0.374677	0.00180023	0.747553
ENSMUSG00000075585	NA	6330403L08Rik	antisense	RIKEN cDNA 6330403L08 gene [Source:MGI Symbol;Acc:MGI:1917994]	0.049038	-1.23858	-0.308691	-0.615959	-0.00142247
ENSMUSG00000019478	19341	Rab4a	protein_coding	RAB4A, member RAS oncogene family [Source:MGI Symbol;Acc:MGI:105069]	0.0490909	-1.20736	-0.271858	-0.542532	-0.00118355
ENSMUSG00000106732	NA	Gm43792	TEC	predicted gene 43792 [Source:MGI Symbol;Acc:MGI:5663929]	0.0491028	-1.35046	-0.433454	-0.865046	-0.00186237
ENSMUSG00000006651	11803	Aplp1	protein_coding	amyloid beta (A4) precursor-like protein 1 [Source:MGI Symbol;Acc:MGI:88046]	0.0492219	1.13856	0.187211	0.000697249	0.373725
ENSMUSG00000027940	59069	Tpm3	protein_coding	tropomyosin 3, gamma [Source:MGI Symbol;Acc:MGI:1890149]	0.049349	-1.09505	-0.130993	-0.261577	-0.000407954
ENSMUSG00000097793	NA	Gm17259	antisense	predicted gene, 17259 [Source:MGI Symbol;Acc:MGI:4936893]	0.049378	-1.45883	-0.544811	-1.088	-0.00162075
ENSMUSG00000057147	66632	Dph6	protein_coding	diphthamine biosynthesis 6 [Source:MGI Symbol;Acc:MGI:1913882]	0.0494737	-1.16327	-0.218187	-0.435824	-0.000549046
ENSMUSG00000030533	101869	Unc45a	protein_coding	unc-45 myosin chaperone A [Source:MGI Symbol;Acc:MGI:2142246]	0.0495167	-1.146	-0.196608	-0.392763	-0.000454179
ENSMUSG00000106758	NA	Gm42731	TEC	predicted gene 42731 [Source:MGI Symbol;Acc:MGI:5662868]	0.0495501	-1.39007	-0.475152	-0.949283	-0.00102174
ENSMUSG00000073125	574437	Xlr3b	protein_coding	X-linked lymphocyte-regulated 3B [Source:MGI Symbol;Acc:MGI:109505]	0.049604	-1.72379	-0.785585	-1.56968	-0.00148646
ENSMUSG00000063765	214685	Chadl	protein_coding	chondroadherin-like [Source:MGI Symbol;Acc:MGI:3036284]	0.0496662	1.21825	0.284807	0.000454194	0.56916
ENSMUSG00000110393	115488122	Gm36445	lincRNA	predicted gene, 36445 [Source:MGI Symbol;Acc:MGI:5595604]	0.0497013	-1.56254	-0.643894	-1.28687	-0.000918559
ENSMUSG00000109191	NA	Gm45131	TEC	predicted gene 45131 [Source:MGI Symbol;Acc:MGI:5753707]	0.0499838	3.55294	1.82901	0.000141153	3.65789
