# Supplementary material for: Targeted ASO-mediated Atp1a2 knockdown in astrocytes reduces SOD1 aggregation and accelerates disease onset in mutant SOD1 mice
Source: PLoS One. 2023 Nov 28;18(11):e0294731. doi: 10.1371/journal.pone.0294731 (PMC10683999; doi:10.1371/journal.pone.0294731)
Supplement: S10 Table — 77 commonly differentially expressed genes between Atp1a2 ASO1 and ASO3 treatments as shown in Fig 8C. (XLSX) [file pone.0294731.s019.xlsx]

## Sheet: S10Table_Fig8C_ASO1&3overlay
S10 Table_Figure 8C. 77 genes overlap between Atp1a2 ASO1&3 treatments, SOD1*G93A mouse spinal cord
Ensembl_Stable IDs	external_gene_name	ASO1_50ug-LNA_50ug_P.Value	ASO3_25ug-LNA_25ug_P.Value
ENSMUSG00000007097	Atp1a2	4.01826e-07	0.000259676
ENSMUSG00000104674	Gm42756	0.000109171	0.0116391
ENSMUSG00000032679	Cd59a	0.000180092	0.0341511
ENSMUSG00000005413	Hmox1	0.000290347	0.0153844
ENSMUSG00000097388	Gm3200	0.000473879	0.00806096
ENSMUSG00000106547	B230303O12Rik	0.000676647	0.0467316
ENSMUSG00000045316	Fahd1	0.0011967	0.042715
ENSMUSG00000030827	Fgf21	0.00172479	0.00642914
ENSMUSG00000020263	Appl2	0.00196247	0.000611752
ENSMUSG00000109129	Gm44973	0.00199611	0.00400161
ENSMUSG00000040550	Otud6b	0.00186796	0.0141403
ENSMUSG00000020576	Nbas	0.00250312	0.0158983
ENSMUSG00000023192	Grm2	0.00233858	0.0353597
ENSMUSG00000040298	Btbd16	0.00318276	0.00618598
ENSMUSG00000021115	Vrk1	0.00309929	0.0154867
ENSMUSG00000025584	Pde8a	0.00529219	0.0169475
ENSMUSG00000024909	Efemp2	0.00463696	0.0270734
ENSMUSG00000066278	Vps37b	0.00491653	0.0292261
ENSMUSG00000024309	Pfdn6	0.00400692	0.0406579
ENSMUSG00000070605	Zfp992	0.00497986	0.0433409
ENSMUSG00000025027	Xpnpep1	0.0056212	0.0364487
ENSMUSG00000071005	Ccl19	0.00579224	0.00131371
ENSMUSG00000005958	Ephb3	0.00708841	0.0426848
ENSMUSG00000027353	Mcm8	0.00839591	0.0130069
ENSMUSG00000031504	Rab20	0.00992526	0.0452175
ENSMUSG00000083337	Gm11539	0.010436	0.0220209
ENSMUSG00000051113	Fam71e1	0.0113143	0.000657881
ENSMUSG00000020121	Srgap1	0.013408	0.00183807
ENSMUSG00000106110	Gm43571	0.012525	0.0187878
ENSMUSG00000024212	Mllt1	0.0109463	0.0292371
ENSMUSG00000085732	Gm4279	0.0117148	0.0334962
ENSMUSG00000076609	Igkc	0.0136682	0.010705
ENSMUSG00000038718	Pbx3	0.0142857	0.0049907
ENSMUSG00000045903	Npas4	0.0148004	0.0123856
ENSMUSG00000112067	Gm48015	0.0175475	0.0395933
ENSMUSG00000024998	Plce1	0.0187754	0.0197062
ENSMUSG00000019880	Rspo3	0.0187697	0.0378706
ENSMUSG00000000686	Abhd15	0.0199287	0.0178793
ENSMUSG00000027238	Frmd5	0.0197992	0.0235055
ENSMUSG00000117864	Gm19500	0.0226923	0.0288478
ENSMUSG00000021759	Plpp1	0.0290319	0.000678904
ENSMUSG00000041828	Abca8a	0.0273158	0.00224094
ENSMUSG00000070436	Serpinh1	0.0275871	0.00302653
ENSMUSG00000108322	5430431A17Rik	0.0255222	0.00398881
ENSMUSG00000022847	Thpo	0.0282755	0.00449185
ENSMUSG00000039109	F13a1	0.0250272	0.00582631
ENSMUSG00000066258	Trim12a	0.0278911	0.00743756
ENSMUSG00000105891	A230001M10Rik	0.0258243	0.019336
ENSMUSG00000042672	Dcst1	0.0291085	0.0225393
ENSMUSG00000053007	Creb5	0.0281605	0.0374384
ENSMUSG00000032011	Thy1	0.0262974	0.0386181
ENSMUSG00000043398	Gpr135	0.0308963	0.00434714
ENSMUSG00000066170	E230001N04Rik	0.0311414	0.00644838
ENSMUSG00000030649	Anapc15	0.0311434	0.00893079
ENSMUSG00000038451	Spsb2	0.0329028	0.00960982
ENSMUSG00000037962	Rflna	0.0328884	0.0100625
ENSMUSG00000027078	Ube2l6	0.0303848	0.0143979
ENSMUSG00000030560	Ctsc	0.0338745	0.016073
ENSMUSG00000056071	S100a9	0.0337732	0.0359688
ENSMUSG00000031983	2310022B05Rik	0.0344892	0.0038398
ENSMUSG00000024301	Kifc5b	0.0368155	0.0368991
ENSMUSG00000078851	H2aw	0.0348062	0.0380468
ENSMUSG00000003068	Stk11	0.0354533	0.0402307
ENSMUSG00000114605	C130051F05Rik	0.0356558	0.0418684
ENSMUSG00000048856	Slc25a47	0.0367474	0.0449457
ENSMUSG00000018765	Fxr2	0.0394512	0.0109132
ENSMUSG00000110723	Gm49353	0.0403022	0.0345086
ENSMUSG00000032179	Bmp5	0.0442055	0.0237472
ENSMUSG00000032397	Tipin	0.0456016	0.0236538
ENSMUSG00000030751	Psma1	0.0471407	0.00794683
ENSMUSG00000114617	Gm48766	0.0471207	0.01327
ENSMUSG00000042529	Kcnj12	0.0471043	0.0305306
ENSMUSG00000020180	Snrpd3	0.0472026	0.0426388
ENSMUSG00000005533	Igf1r	0.0477064	0.0133773
ENSMUSG00000085156	Snhg15	0.0483553	0.0025867
ENSMUSG00000044715	Gskip	0.049501	0.0118701
