# Supplementary material for: Targeted ASO-mediated Atp1a2 knockdown in astrocytes reduces SOD1 aggregation and accelerates disease onset in mutant SOD1 mice
Source: PLoS One. 2023 Nov 28;18(11):e0294731. doi: 10.1371/journal.pone.0294731 (PMC10683999; doi:10.1371/journal.pone.0294731)
Supplement: S11 Table — (XLSX) [file pone.0294731.s020.xlsx]

## Sheet: S11Table_Fig8D_upregulated
S11 Table_Figure 8D. upregulated genes in response to Atp1a2 ASO1&3 treatment in SOD1*G93A mouse spinal cord
Term_ID	set.size	-Log10(p-value)	P.value	Genes	Category
Negative regulation of T cell mediated immune response to tumor cell	3	1.77703	0.0167096	Ahr,Il4i1,Il4i1	Immune activation
Negative regulation of humoral immune response	12	1.70853	0.0195644	Ptpn6,Cr1l,Cd46,Masp1,Serping1,Cd55,Fcgr2b,A2m,Cd59a,Foxj1,Susd4,Cd59b	Immune activation
Activation of membrane attack complex	4	1.39781	0.0400121	C3,Cfh,Cd59a,Cd59b	Immune activation
Complement and coagulation cascades	46	1.36093	0.0435585	Itgb2,Vwf,C8g,Cr1l,Cd46,Vtn,Bdkrb2,F2rl2,Plau,Clu,Serpind1,Masp1,Pros1,Serping1,C3,C2,Cfh,Cd55,Serpinc1,Hc,Tfpi,Procr,F3,Masp2,A2m,Itgam,Itgax,F9,F8,Plat,Cd59a,C1qa,C1qc,C1qb,Serpine1,Serpinf2,C1s1,F13a1,C3ar1,Plaur,F2r,C5ar1,C1ra,Cd59b,C4b,Thbd	Immune activation
Negative regulation of acute inflammatory response	10	1.33763	0.0459588	Adcyap1,Fcgr2b,Ash1l,Npy,Nlrp3,Adora1,Npy5r,Il20rb,Gstp1,Selenos	Immune activation
Inorganic cation (Na, K) transmembrane transport	589	2.10718	0.00781304	Nalcn,Glra1,Rem1,Lck,Gabra2,Atp5pb,Slc5a5,Kcnn3,Fmr1,Calm1,Hpn,Gabrg1,Akt1,Tcirg1,Kcnh6,Taco1,Bbc3,Slc39a13,Tgfb1,Prkd1,Grin2d,Kcnn1,Atp5d,Sri,Cacnb3,Bax,Gstm7,Cacna1e,Cacna1b,Phb2,Ptpn6,Atp6v1f,Clcn3,Mcoln1,Fxyd4,Letm1,Ubqln1,Slc1a3,Crbn,Atp4a,Slc30a4,P2rx5,Atp5g1,Atp6v1b2,Cyba,Stimate,Atp7b,Hfe,Slc5a6,Kif5b,Hap1,Atp1a2,Casq1,Lrrc8a,Gabrb2,Cav1,Trpm2,Mcu,Fxyd5,Kcnd1,Psen2,Gabra1,Mcoln2,Steap4,At…	Ion channel
Calcium channel activity	93	1.88754	0.0129556	Oprm1,Grin2d,Cacnb3,Cacna1e,Cacna1b,Mcoln1,Trpm2,Mcu,Cacna2d2,Mcoln2,Trpv4,Pkd2l2,Anxa9,Cacna1d,Cacnb4,Anxa6,Trpv2,Cacng2,Psen1,Cacng4,Grin2c,Cacna1g,Cacnb1,Ryr2,Trpc7,Cacna2d3,Cacna1i,Cacna1h,Trpm6,Cacna1s,Grin1,Itgav,Trpm7,Trpc3,Trpc4,Cachd1,Cdk5,P2rx4,Sec61a1,Itpr1,Erc1,Grin2b,Itpr2,Stim1,Rasa3,Gpm6a,Panx1,Anxa2,Tpcn1,Trpc1,Pkd1,Catsper2,Tspoap1,Pkd1l2,Slc24a1,Pkd2,Cacna1a,Slc24a5,Mcoln3,Pkd2l…	Ion channel
Potassium channel activity	97	1.79271	0.0161174	Kcnn3,Kcnh6,Grik3,Kcnn1,Grik5,Fxyd4,Kcnd1,Tmem175,Kcnq2,Kcnab3,Kcnmb1,Hcn2,Hcn1,Grik1,Kcnk5,Kcnk7,Kcnk4,Kcnip2,Ccdc51,Kcnj3,Snap25,Kcnab1,Kcnc4,Kcnq5,Hcn3,Tmem38b,Lrrc38,Kcnq4,Kcnab2,Kcnip4,Kcnj8,Abcc9,Kcnu1,Tmem38a,Grik4,Kcnj5,Hcn4,Kcnk10,Gria2,Kcnk1,Kcnh5,Pkd2,Kcnh4,Kcnh8,Kcnc2,Kcnk9,Pkd2l1,Kcnmb2,Kcnk2,Kcnj9,Kcna6,Kcnh2,Abcc8,Kcns1,Lrrc52,Kcna2,Kcnd3,Kcnj2,Kcnj12,Kcna4,Kcnj6,Kcns3,Kcnj10,Kcng4…	Ion channel
Calcium-ion regulated exocytosis	66	1.30514	0.0495286	Snapin,Syt5,Stx1a,Syn2,Cadps2,Rph3al,Doc2b,Cacna1g,Vamp2,Trim9,Ppp3cb,Cacna1i,Myh9,Cacna1h,Syt4,Syt7,Syt2,Stxbp1,Notch1,Syt13,Snap25,Syt6,Stxbp3,Unc13b,Vamp3,Cdk5,Sdf4,Rest,Atp2a2,P2rx7,Arl8b,Syt3,Arhgap17,Stx1b,Rab3a,Gnai2,Rims3,Adra2a,Cacna1a,Unc13a,Cbarp,Syt1,Hyal3,Rab3gap1,Rims2,Scamp5,Syt15,Rims1,Baiap3,Arf1,Rapgef4,Syt12,Kcnb1,Vamp8,Cacna1c,Vamp7,Doc2a,Rap1b,Cadps,Unc13d,Syt17,Unc13c,Syt9,S…	Ion channel
Cell adhesion molecules	121	2.27412	0.00531962	Itgb2,Cdh4,Icosl,Icam2,Itgb7,Esam,Glg1,Cadm3,Ptprs,H2-M3,Cd34,Cd274,Sdc4,Cntnap1,Cd40,Vsir,Sdc1,Nrcam,Pecam1,Vcan,Ocln,Cldn10,Sdc2,Glycam1,Cldn1,Alcam,Nectin3,Ncam2,Igsf11,Cd86,Nrxn1,Cdh2,H2-Oa,Itgb8,Sdc3,Itgb1,Pdcd1,Ptprc,Nfasc,Mpzl1,Itga8,Itga4,Itgav,Itga6,Siglec1,Vcam1,Ptprd,Cd22,Itgam,Itgal,Nlgn3,L1cam,Cdh5,Cdh15,Jam3,Nectin1,Cadm1,Neo1,Slitrk5,Ptprm,Ptprf,Nrxn2,Ntng2,Cd99l2,Cd276,H2-Q4,H2-Aa…	Vascular
Bicellular tight junction assembly	46	2.24544	0.00568283	Ramp2,Esam,Prkaca,Epha2,Srf,Wnt11,Myo1c,Rock2,Pecam1,Prkch,Marveld2,Ocln,Cldn10,Cldn1,Snai2,Dlg1,Pak2,Rock1,Tnf,Nedd4l,Itgb1,Pard3,Nphp1,Ect2,Rab13,Tjp1,Ikbkb,Cdh5,Pdcd6ip,Micall2,Cldn11,F11r,Tbcd,Nphp4,Cldn5,Snai1,Fzd5,Cldn14,Gja1,Actn4,Mpp7,Cldn9,Afdn,Cgn,Cldn34c1,Frmpd2	Vascular
Positive regulation of vascular permeability	19	1.65985	0.0218851	Tgfb1,Apoe,Trpv4,Ccl4,Tacr2,Ocln,Angpt1,Vegfa,Tjp2,Capn1,Tacr1,Tjp1,Gm45837,Ucn,Bmp6,Il18,Pde3a,Fgfbp3,Ptp4a3,Pde2a	Vascular
Maintenance of blood-brain barrier	17	1.55271	0.0280088	Bdkrb2,Ocln,Angpt1,Vegfa,Slc12a2,Tjp2,Slc1a1,Sh3gl2,Mfsd2a,Tjp1,Ptgs2,Abcc8,Abcb1a,Wnk3,Cldn5,Mbp,Ptgs1	Vascular
Vascular endothelial growth factor receptor signaling pathway	46	1.42179	0.0378624	Pdgfb,Epn2,Prkd1,Pgf,Hspb1,Tek,Mapkapk2,Sulf1,Grb10,Flt4,Xbp1,Hif1a,Pdcd6,Fgf10,Bmp4,Fgf9,Cnmd,Angpt1,Vegfa,Tmem204,Vegfb,Hhex,Hgs,Nrp1,Dab2ip,Ptpn1,Emilin1,Flt1,Vegfc,Mt3,Bcar1,Nedd4,Cd59a,Ccl2,Prkd2,Mmrn2,Clec14a,Myof,Fzd4,Foxc1,Prkcb,Mapk14,Cadm4,Fgf18,Ptk2b,Kdr	Vascular
Circadian entrainment	87	2.17862	0.00662795	Gnai3,Calm1,Gria3,Grin2d,Prkacb,Prkaca,Adcy9,Cacna1d,Calm3,Adcy1,Gria1,Adcy3,Grin2c,Cacna1g,Per1,Rps6ka5,Fos,Gng4,Ryr2,Adcy2,Camk2g,Adcy4,Adcy8,Cacna1i,Adcy5,Adcy6,Cacna1h,Adcyap1,Camk2a,Gnaq,Plcb3,Gng13,Gria4,Creb1,Kcnj3,Grin1,Gnas,Gnb4,Gucy1b1,Per3,Gnb1,Prkg2,Nos1,Gnb2,Adcyap1r1,Itpr1,Grin2b,Adcy7,Gnao1,Kcnj5,Gnb5,Calml4,Gnai2,Gng11,Gucy1a1,Gria2,Gng12,Calm2,Kcnj9,Nos1ap,Gng10,Gngt2,Plcb4,Plcb2…	synapse and neurotransmission
Glutamate receptor signaling pathway	42	1.98965	0.0102413	Fmr1,Grik3,Ncstn,Homer3,Grm3,Homer1,Grid2ip,Grm1,Fyn,Cpeb4,Shank3,App,Grik1,Grm2,Grm8,Camk2a,Gnaq,Slc1a1,Homer2,Grin1,Grin2b,Cln3,Plp1,Cx3cl1,Necab2,Gria2,Unc13a,Sstr1,Dagla,Daglb,Grin3a,Atp1a3,Frrs1l,Cdk5r1,Grm5,Kcnb1,Plcb1,Grm7,Grin2a,Kalrn,Grm4,Prnp	synapse and neurotransmission
Regulation of axon guidance	507	1.98264	0.0104079	Ngfr,Wnt3,Cdh4,Dynlt1c,Sema4f,Sez6,Serpinf1,Bcl11a,Snapin,Sema6b,Efnb2,Rnd2,Itga3,Ifrd1,Akt1,Fbxo7,Metrn,Braf,Tiam1,Tsc2,Golga2,Prkd1,Apoe,Klf4,Stk11,Cyth2,Prkcsh,Crtc1,Efnb3,Ddx56,Rab11a,Eif2b2,Ulk2,Crabp2,Map2k1,Hspb1,Igf1r,Ranbp1,Ephb3,Atp5g1,Crkl,Epor,Cdc20,Nsmf,D130043K22Rik,Hap1,Neu1,Rhoa,Gprc5b,Bmp7,Met,Ptprs,Pten,Trpv4,Dguok,Kif1a,Map2,Gdi1,Xk,Srf,Gata3,Cers2,Tnr,Nfe2l2,Ctsz,Crk,Retreg3,P…	synapse and neurotransmission
Action potential	117	1.91343	0.0122059	Glra1,Fmr1,Jup,Cd36,Cacnb3,Cav1,Cacna1d,Cntnap1,Cacnb4,Pmp22,Ywhah,Scn1b,Gria1,Nrcam,Fkbp1b,Cacna1g,Ryr2,Hcn1,Slmap,Nup155,Cacna1i,Fgf12,Dlg1,Cxadr,Scn8a,Cacna1h,Bin1,Gnaq,Gna14,Sumo1,Gpr35,Chrna1,Snta1,Ntsr1,Chrna4,Trpc4,Kcnc4,Chrnb2,Gba,Slc9a1,Kcnab2,Mtor,Atp2a2,P2rx7,P2rx4,Clcn1,Tacr1,Foxp1,Grin2b,Kcnj8,Slc8a2,Cln3,Myh14,Fgf13,Flna,Mecp2,Kcnj5,Hcn4,Ank2,Rangrf,Gna11,Gna15,Scn7a,Chrnb4,Kcnc2,Dc…	synapse and neurotransmission
Long-term potentiation	64	1.84465	0.0143004	Raf1,Araf,Calm1,Braf,Grin2d,Rps6ka1,Ppp1cc,Ppp1cc,Map2k1,Prkacb,Prkaca,Ppp1cb,Calm3,Grm1,Adcy1,Gria1,Grin2c,Ppp3cb,Camk2g,Ppp3cc,Adcy8,Rapgef3,Ppp1r1a,Crebbp,Rps6ka2,Camk2a,Gnaq,Plcb3,Hras,Rps6ka6,Grin1,Nras,Ppp3ca,Ppp3r2,Itpr1,Grin2b,Kras,Itpr2,Rps6ka3,Calml4,Ppp3r1,Gria2,Map2k2,Calm2,Camk4,Plcb4,Plcb2,Ppp1ca,Atf4,Itpr3,Grm5,Prkca,Plcb1,Cacna1c,Rap1b,Prkcb,Camk2d,Ep300,Camk2b,Grin2a,Mapk3,Mapk1,…	synapse and neurotransmission
Postsynaptic neurotransmitter receptor activity	51	1.7756	0.0167649	Glra1,Gabra2,Gabrg1,Grik3,Gria3,Grin2d,Grik5,Gabrb2,Gabra1,Anxa9,Glra2,Grm1,Gabrg2,Gria1,Grin2c,Grik1,Gabrr2,Gabbr1,Gria4,Grin1,Chrna1,Chrna4,Chrnb2,Glrb,Gabra4,Gabrb1,Grin2b,Gabre,Gabra3,Grik4,Drd2,Chrna3,Chrm1,Gabrb3,Gria2,Chrnb4,Adrb1,Hrh3,Drd5,Grin3a,Grid1,Chrnb1,Chrm2,Chrm3,Grm5,Gabrg3,Gabra5,Grik2,Grin2a,Grid2,Chrm5	synapse and neurotransmission
Locomotory behavior	226	1.73234	0.0185208	Ccnd2,Th,Glra1,Zfp385a,Sez6,Oprm1,Myg1,Naglu,Grin2d,Apoe,Efnb3,Cacna1e,Cacna1b,Psap,Clcn3,Cstb,Crbn,Ncoa2,Trh,Ctns,Cnp,Sod2,Atp1a2,Gprc5b,Sptbn4,Git1,Cdh23,Etv5,Pten,Aldh1a3,Eps8,Tnr,Celsr1,Cacnb4,Pmp22,Mapt,Ncor1,Crhr1,Slc22a5,Grm1,Meis1,Adora2a,Pex13,Id2,Pafah1b1,Dlg4,Npas3,Mta1,Agtpbp1,Hexb,Ndufs4,Ppp3cb,Chat,Klhl1,Uchl3,Oxr1,Adcy8,Pde1b,Fgf12,Shank3,Ntan1,Adcy5,App,Rcan1,Sod1,Scn8a,Sncg,Prkn,…	synapse and neurotransmission
Transmission of nerve impulse	70	1.64091	0.022861	Glra1,Fmr1,Cacna1e,Sptbn4,Itga2,Tnr,Kcnq2,Cntnap1,Cacnb4,Pmp22,Cacng2,Scn1b,Gria1,Nrcam,Fkbp1b,Cacng4,Pafah1b1,Cacna1g,Cartpt,Cacna1i,Fgf12,Plec,Tymp,Sod1,Scn8a,Cacna1h,Gpr35,Nfasc,Chrna1,Kcnc4,Gba,Mtor,P2rx7,P2rx4,Clcn1,Myh14,Pak1,Agt,Jam3,Cacna1a,Scn7a,Chrnb4,Dcdc2a,Mag,Kcnmb2,Drd5,Cntnap2,Cacng5,Kcna2,Kcna1,Rapgef4,Prx,Cacng8,Kcnmb4,Ntrk2,Grik2,Grm7,Scn3a,Ntrk3,Kcnd2,Dpp6,Kcnma1,Scn1a,Cacng3,G…	synapse and neurotransmission
Adult behavior	159	1.63828	0.0229994	Ccnd2,Glra1,Sez6,Oprm1,Grin2d,Ncstn,Efnb3,Clcn3,Cstb,Slc1a2,Trh,Ctns,Bbs1,Cnp,Atp1a2,Homer1,Met,Sptbn4,Cdh23,Pten,Ehmt2,Eps8,Cacnb4,Pmp22,Mapt,Crhr1,Tpgs1,Gabrg2,Id2,Pafah1b1,Unc79,Agtpbp1,Cartpt,Crhbp,Rnf180,Ndufs4,Chat,Klhl1,Uchl3,Oxr1,Ppara,Crebbp,Fgf12,Shank3,Ntan1,App,Grik1,Scn8a,Sncg,Grm2,Prkn,Nrxn1,Axin1,Npc1,Slc1a1,Hexa,Bbs4,Fgf14,Homer2,Snca,Oprk1,Epha4,Cln8,Parp1,Abl2,Tsc1,Dnm1,Nr4a2,Gr…	synapse and neurotransmission
Neurotransmitter binding	17	1.46279	0.0344515	Grin2d,Ache,Grin1,Chrna1,Chrna4,Chrnb2,Slc6a13,Grin2b,Slc6a11,Chrna3,Nipsnap1,Chrnb4,Grin3a,Chrnb1,Chrm3,Ide,Grin2a	synapse and neurotransmission
Neurotransmitter receptor activity involved in regulation of postsynaptic membrane potential	42	1.41966	0.0380491	Glra1,Gabra2,Gabrg1,Grik3,Gria3,Grin2d,Grik5,Gabrb2,Gabra1,Glra2,Gabrg2,Gria1,Grin2c,Grik1,Gabrr2,Gabbr1,Gria4,Grin1,Chrna1,Chrna4,Chrnb2,Glrb,Gabra4,Gabrb1,Grin2b,Gabre,Gabra3,Grik4,Chrna3,Chrm1,Gabrb3,Gria2,Chrnb4,Adrb1,Grin3a,Grid1,Chrnb1,Gabrg3,Gabra5,Grik2,Grin2a,Grid2	synapse and neurotransmission
Receptor localization to synapse	73	1.3932	0.0404389	Grasp,Dlg3,Rab8a,Rab11a,Map2k1,Kif5b,Snap47,Git1,Cacng2,Stx7,Cacng4,Cep112,Dlg4,Vamp2,Nptxr,Scrib,Dlg1,Gsk3b,Nrxn1,Camk2a,Cnih2,Hras,Nptx1,Zdhhc3,Cnih3,Kif5c,Snap25,Snap23,Kif3b,Tnik,Lrrc7,Kif17,Prkcz,Nsg1,Grip2,Tyrobp,Stx4a,Stx1b,Gpc4,Gripap1,Vps35,Nptn,Arhgap44,Cplx1,Dbn1,Grip1,Dag1,Clstn1,Magi2,Cacng5,Adam22,Iqsec2,Stx3,Reln,Mapk10,Gphn,Rapgef4,Neto1,Dlg2,Cacng8,Shisa6,Adam10,Gpc6,Anks1b,Nptx2…	synapse and neurotransmission
Organophosphate metabolic process	730	1.6312	0.0233777	Gnai3,Dlat,Gmpr,Dgke,Pemt,Ckmt1,Pdgfb,Atp5pb,Hk2,Haao,Ocrl,Agpat3,Ckb,Coasy,Ugp2,Nr1h3,Ppard,Gmpr2,Abhd3,Uck1,Tgfb1,Nudt14,Apoc2,Atp5d,Sult2b1,Impdh1,Ier3,Crot,Itpkc,Gcdh,Stat3,Phb2,Eno2,Lpcat3,Pnpla6,Cd244a,Rab23,Dgkq,Map2k1,Mlxipl,Insr,Adcy9,Pcyt1a,Apoa2,Cs,Ampd3,Smpd4,Shpk,Atp5g1,Inpp5k,Cbfa2t3,Epha2,Pdk1,Mvd,Prkag3,Aprt,Cnp,Abhd16a,Bcl2l1,Rhoa,Abhd8,Taz,Pigyl,Plcd1,Pdhx,Vac14,Adssl1,Pgam1,Git…	Metabolic
Nucleoside phosphate metabolic process	381	1.45004	0.0354781	Gnai3,Dlat,Gmpr,Atp5pb,Hk2,Haao,Coasy,Gmpr2,Uck1,Tgfb1,Nudt14,Atp5d,Sult2b1,Impdh1,Ier3,Crot,Gcdh,Stat3,Eno2,Rab23,Map2k1,Mlxipl,Insr,Adcy9,Cs,Ampd3,Atp5g1,Cbfa2t3,Epha2,Pdk1,Mvd,Prkag3,Aprt,Cnp,Bcl2l1,Rhoa,Taz,Pdhx,Adssl1,Pgam1,Git1,Cad,Dguok,Entpd2,Slc25a13,Prpsap1,Ncf1,Adss,Atp5e,Nt5c3b,Acot8,Aldoc,Cacnb4,Pipox,Ada,Adora2b,Ncor1,Atp5g3,Acsl1,Pank3,Pdk4,Smpdl3a,Psen1,Enpp3,Nudt4,Igf1,Ddit4,Dip2…	Metabolic
Oxidative phosphorylation	125	1.41408	0.038541	Cox5a,Sdhd,Ndufa9,Atp5pb,Tcirg1,Ndufa11,Ndufb2,Atp5d,Atp6v1f,Ndufs3,Atp4a,Atp5g1,Atp6v1b2,Sdhb,Cox4i2,Atp6v0d1,Ndufs2,Ndufa2,Cox6c,Atp6v0e,Atp5e,Ndufa1,Cox7c,Atp5g3,Atp6ap1,Atp6v1e1,Atp6v0a1,Ndufa12,Ppa1,Ndufs7,Uqcr11,Cox11,Atp6v1d,Uqcrb,Sdha,Ndufs6,Ndufs4,Atp6v1c1,Ndufb9,Ndufa6,Cyc1,Ndufb4,Ndufb4,Ndufb4,Atp5j,Atp5o,Ndufa5,Ndufv3,Ndufv2,Atp6v0c,Cox7a2l,Atp6v1g2,Ndufb8,Atp5b,Atp5a1,Uqcrc1,Atp5c1,N…	Metabolic
Regulation of lipid biosynthetic process	155	1.3914	0.0406071	Pdgfb,Akt1,Nr1h3,Apoe,Apoc2,Stk11,Sec14l2,Insig2,Lpcat3,Dgkq,Fgfr4,Mlxipl,Por,Igf1r,Cdk4,Mid1ip1,Prox1,Plin5,Chp1,Brca1,Adora2b,Ctdnep1,Acadvl,Pdk4,Igf1,Sirt1,Mapk9,Srebf1,Lpin1,Nr1d1,Gpld1,Lpcat1,Pde8b,Samd8,Prkcd,Pibf1,Dab2,Ppara,Srebf2,Dgat1,Snai2,Zbtb20,Clcn2,Sod1,Dhh,Abcg1,Sik1,Abca3,C3,Stard4,Tnf,Nr3c1,Cd74,Anxa1,Pcx,Sf1,Gpam,Acsl5,Tcf7l2,Sorbs1,Erlin1,Abhd6,Ormdl2,Avil,Sirt3,Pdgfa,Rdh10,Id…	Metabolic
Carbohydrate derivative metabolic process	781	1.34968	0.0447008	Gnai3,Dlat,Gmpr,Pemt,Galnt1,Pdgfb,Atp5pb,Gm2a,Hk2,Akr1b3,Coasy,Ugp2,Ppard,Lmf1,Gmpr2,Mdp1,Uck1,Tgfb1,Gnmt,Nudt14,Atp5d,Sult2b1,Prkcsh,St8sia6,Ncstn,Impdh1,Ier3,Crot,Has1,Man1a,Gcdh,Bax,Stat3,Psap,Eno2,Large1,Rab23,Plod3,Map2k1,Sgsh,Cd44,Mlxipl,Insr,Adcy9,Kit,Cs,Ampd3,Shpk,Atp5g1,Cbfa2t3,Epha2,Pdk1,Mvd,Itih3,Prkag3,Aprt,B4galnt1,Sulf2,Ctnnb1,Neu1,Bcl2l1,Rhoa,Man1a2,Derl3,Taz,Hyal2,Hyal1,Pigyl,Pdhx…	Metabolic
One-carbon compound transport	9	1.3482	0.0448541	Car4,Aqp4,Slc14a2,Car2,Aqp9,Car12,Car14,Aqp5,Slc14a1	Metabolic
Non-canonical Wnt signaling pathway via MAPK cascade	7	1.48412	0.0328005	Dvl3,Wnt5a,Myoc,Nkd1,Wnt4,Fzd7,Fzd10	Signaling pathways
Export or secretion by cell	790	1.59851	0.0252052	Fer,Slc22a18,Sdhd,Itgb2,Raf1,Septin1,Adora3,Myo18a,Oprm1,Fmr1,Snapin,Lgals9,Calm1,Cyp51,Tcirg1,Rac1,Rab34,Nr1h3,Spi1,Ppard,Lmf1,Braf,Axl,Tgfb1,Ykt6,Apoe,Rab8a,Sri,Hck,Grik5,Rab3b,Ppfia3,Lin7b,Cavin1,Cacna1e,Cacna1b,Psap,Pde1c,Ralb,Gab2,Cd33,Stxbp2,Rab11a,Syt5,Fgfr4,Hmox1,Prkaca,Atp4a,Mef2c,Kit,Pard6a,Bloc1s6,Trh,Napa,Snf8,Hfe,Kif5b,Hap1,Syngr3,Atp1a2,Stx1a,M6pr,Bcl2l1,Dio2,Rala,Trpm2,Syn2,Mcu,Bcr…	Signaling pathways
14-3-3 protein binding	42	1.65831	0.0219628	Akt1,Tsc2,H2-M3,Ksr1,Ppp1r12a,Tmcc3,Ddit4,Zfp36l1,Hdac7,Klhl22,Sik1,Bad,Rptor,Dab2ip,Prkcz,Nek1,H2-Q4,Ripor2,Ripor1,Pi4kb,Irs2,Cdk5rap2,Tbc1d22b,Rbm7,Zfp36,Prkce,Synpo2,Tbc1d22a,H2-T22,Foxk1,Kcnh1,Kif13b,Arrb2,H2-Q7,H2-K1,Srpk2,H2-T23,H2-Q10,H2-Q6,H2-D1,H2-Q1,H2-Q2	Signaling pathways
Cyclic-nucleotide-mediated signaling	72	1.75674	0.0175091	Sox9,Oprm1,Cd36,Apoe,Dgkq,Mrvi1,Rundc3a,Ksr1,Adora2b,Crhr1,Ahr,Pde7b,Cdc34,Ube2b,Pomc,Gucy2e,Chga,Cap2,Adcy2,Pde4d,Ednrb,Adcy8,Mgrn1,Pde10a,Guca1a,Glp1r,Adcyap1,Gal,Htr2b,Nppc,Sctr,Gnas,Oprl1,Pex5l,Npr1,Npy2r,Gucy1b1,Npr2,Cap1,Epha5,Adcyap1r1,Gipr,Gm45837,Nucb2,Pde3b,Cgas,Pebp1,Rasd2,Kcnc2,Lpar1,Ucn,Adgrg6,Ptger4,Thbs1,Pde9a,Htr2c,Pde3a,Aplnr,Gpr61,Gpr3,Crh,Prkg1,Rnf157,Ece1,Gnai1,Gapdh,Ptk2b,Rap…	Signaling pathways
Microtubule bundle formation	101	2.63036	0.00234229	Ift46,Ccdc65,Kif20a,Neurl1a,Ttc25,Nav1,Zmynd10,Ttll5,Chp1,Cluap1,Tppp3,Map2,Dnah1,Map1s,Katna1,Map7,Tpgs1,Ube2b,Gas2l2,Ccdc103,Dnaaf2,Tppp,Dnah5,Lrrc6,Ttll1,Spag6l,Nckap5l,Rsph9,Rsph1,Spast,Dnaaf5,Meig1,Spef1,Mapre1,Ccdc39,Spag17,Cfap206,Tekt2,Yif1b,Dnajb13,Plk1,Dcx,Bbs2,Mns1,Trim36,Dnah17,Gas2l1,Foxj1,Pla2g3,Dnaic2,Wdr78,Iqcg,Aaas,Spag1,Tbc1d32,Ttll6,Prc1,Cdk5rap2,Rsph4a,Ccdc151,Cc2d2a,Cep131,Cc…	Signaling pathways
Oxidoreductase activity	566	2.18658	0.00650766	Cox5a,Dlat,Sdhd,Th,Gmpr,Ndufa9,Haao,Loxl3,Txnrd3,Cyp51,Akr1b3,Gstt1,Blvra,Idh3g,Gmpr2,Dhrs1,Alkbh7,Cyp4f18,Impdh1,Prodh,Cp,Gcdh,Nqo1,Gstm7,Hmox2,Etfb,Wwox,Plod3,Lbr,Prdx2,Txn2,Hmox1,Ndufs3,Por,Mthfd2,Sqor,Upk3bl,Ndor1,Cyba,P4htm,Sod2,Dus3l,Dio2,Aldh16a1,Rdh13,Mgst1,Lpo,Sardh,Sdhb,Cox4i2,Kdsr,Aldh3a2,Acaa1b,Fads1,Pdhx,Dhdh,Steap4,Gfod2,Aldh1a2,Ndufs2,Ndufa2,Cox6c,Aldh1a3,Cyp2j9,Cybb,Steap2,Surf1,Q…	Oxidative pathways
Hydrogen peroxide catabolic process	18	1.88032	0.0131729	Prdx2,Gpx3,Txnrd1,Pxdn,Prdx5,Prdx3,Prdx4,Nnt,Snca,Prdx6,Cat,Prdx1,Mt3,Hbb-bs,Gpx1,Hba-a1,Hbq1b,Hbb-bt	Oxidative pathways
Glutathione metabolic process	64	1.33674	0.0460532	Txnrd3,Gstt1,Gstt3,Gstm5,Gstm7,Slc1a2,Ctns,Ggt5,Ggt1,Sod2,Clic1,Mgst1,Nfe2l2,Gdap1l1,Gpx3,Chac2,Gstz1,Oplah,Sod1,Clic5,Glo1,Hagh,Slc1a1,Gsto1,Gsto2,Gdap1,Gsta3,Idh1,Ptges2,Chac1,Ggt7,Gss,Slc7a11,Gstm4,Gclm,Cth,Mmachc,Park7,Gstk1,Hpgds,Nat8,Hmgn5,G6pdx,Gsr,Eif2ak3,Gsta4,Gclc,Gstt2,Arl6ip5,Gstp2,Nfe2l1,Gstm2,Nat8f3,Hbb-bs,Nat8f1,Gstm1,Gstp1,Gpx1,Ethe1,Nat8f4,Gstm6,Eef1g,Hbb-bt,Gpx4	Oxidative pathways
Nucleotide receptor activity	13	1.77117	0.0169368	P2rx6,P2ry1,P2rx7,P2rx4,P2ry2,P2ry12,P2ry13,P2ry14,Gpr34,Hcar2,P2ry6,Gpr171,Ptafr	Cell cycle and nucleic acids
DNA-binding transcription factor activity	936	1.76579	0.0171478	Klf6,Tfe3,Mnt,Sox9,Hoxb6,Tcf7,Bcl11a,Hoxa10,Hoxa4,Pcbp3,Mxd1,Sp1,Rarg,Mef2d,Meox1,Irx2,Foxm1,Hoxc11,Hoxc8,Hoxc6,Nacc1,Nfix,Npas1,Nr1h3,Spi1,Stat6,Tead3,Ppard,Peg3,Zim1,Irf9,Nr2f6,Ikzf4,Zfp40,Relb,Hbp1,Klf4,Foxj2,Irf3,Zfp959,Plag1,Etv3,Fosb,Ciao1,Nfat5,Tfam,Zfp81,Hlf,Stat3,Stat5a,Etv1,Pax2,Hif3a,Zfp324,Pax3,Hdgf,Klf5,Zfp287,Mlxipl,Cic,Mef2c,Ctcf,Tfap4,Rfx5,Nr2c2,Nr2c1,Zbtb17,Pknox1,Zfp184,Zfp775,Z…	Cell cycle and nucleic acids
Positive regulation of G2/M transition of mitotic cell cycle	25	1.39622	0.0401588	Rab11a,Cdk4,Rad51c,Vps4b,Fbxo5,Cdk1,App,Brd4,Lmnb1,Cdc25b,Smarcd3,Cdc7,Mecp2,Cdc25a,Stox1,Dtl,Rcc2,Ccnb1,Sin3a,Pbx1,Camk2d,Mta3,Rad51b,Hspa2,Ccnd1	Cell cycle and nucleic acids
Sister chromatid segregation	164	1.39359	0.0404027	Axin2,Chmp1a,Ube2c,Kpnb1,Spag5,Rec8,Akap8l,Phb2,Cul3,Rab11a,Chmp2b,Apc,Tpr,Cdc20,Cdt1,Ctnnb1,Ppp2r1a,Rad51c,Ncaph2,Vps4b,Anapc1,Chfr,Ncapg,Macroh2a1,Zfp207,Top2b,Cdc6,Birc5,Fbxo5,Zwint,Pttg1,Cdc27,Aurkb,Top2a,Xrcc3,Trip13,Slf1,Cenpk,Pinx1,Esco2,Pibf1,Rb1,Nipbl,Rad21,Naa50,Klhl22,Racgap1,Akap8,Ndc80,Esco1,Kifc5b,Cdc23,Ik,Psmg2,Cep192,Incenp,Fen1,Cdca5,Smc5,Smc3,Anapc11,Chmp6,Dctn2,Stag2,Sgo2a,Nek2…	Cell cycle and nucleic acids
Methyltransferase activity	179	1.33971	0.0457395	Pemt,Comt,Nsun5,Trmt1,Fam98a,Kmt2a,Gnmt,As3mt,Dnmt1,Trmt10a,Emg1,Mettl17,Fbxo11,Bud23,Kmt2b,Mettl1,Ezh1,Rnmt,Mettl16,Ehmt2,Prdm15,Setdb1,Suz12,Mrm1,Smyd4,Trmt11,Pcmt1,Gamt,Prmt2,Wdr82,Dnmt3a,Mettl2,Ftsj3,Mtr,Tpmt,Nsd1,Nsun2,Dimt1,Comtd1,Mettl6,Eef1akmt1,Mettl3,Eef2kmt,Trmt2a,Setd4,Prmt5,Cmtr1,Wdr4,Ndufaf7,Thumpd2,Cxxc1,Carnmt1,Tyms,Alkbh8,Mettl21a,Rbbp5,Tfb2m,Smyd2,Suv39h2,Eef1aknmt,Nsun6,Trdmt1,…	Cell cycle and nucleic acids
