# Supplementary material for: Targeted ASO-mediated Atp1a2 knockdown in astrocytes reduces SOD1 aggregation and accelerates disease onset in mutant SOD1 mice
Source: PLoS One. 2023 Nov 28;18(11):e0294731. doi: 10.1371/journal.pone.0294731 (PMC10683999; doi:10.1371/journal.pone.0294731)
Supplement: S12 Table — (XLSX) [file pone.0294731.s021.xlsx]

## Sheet: S12Table_Fig8D_downregulated
S12 Table_Fig8D_downregulated genes in response to Atp1a2 ASO1&3 treatment in SOD1*G93A mouse spinal cord
Term_ID	set.size	-Log10(p-value)	P.value	Genes	Category
Vascular endothelial growth factor receptor signaling pathway	46	-2.0704	0.00850359	Pdgfb,Epn2,Prkd1,Pgf,Hspb1,Tek,Mapkapk2,Sulf1,Grb10,Flt4,Xbp1,Hif1a,Pdcd6,Fgf10,Bmp4,Fgf9,Cnmd,Angpt1,Vegfa,Tmem204,Vegfb,Hhex,Hgs,Nrp1,Dab2ip,Ptpn1,Emilin1,Flt1,Vegfc,Mt3,Bcar1,Nedd4,Cd59a,Ccl2,Prkd2,Mmrn2,Clec14a,Myof,Fzd4,Foxc1,Prkcb,Mapk14,Cadm4,Fgf18,Ptk2b,Kdr	Vascular
Vascular endothelial growth factor production	30	-1.3801	0.0416778	Ndrg2,Sulf2,Arnt,Sulf1,Brca1,Adora2b,Flt4,Hif1a,Bsg,Cyp1b1,C3,Tnf,Aqp4,Hc,Il1a,Il6ra,Flt1,Eif2ak3,Adgrg1,Rora,Ptgs2,Hpse,Ccl2,C3ar1,Isl1,Atf4,Adamts3,Ccbe1,C5ar1,Sars	Vascular
Fatty acid metabolic process	298	-3.92243	0.000119557	0.0147629	Metabolic
Ribosome biogenesis	286	-3.89283	0.000127987	0.0152316	Metabolic
Regulation of cellular carbohydrate and glucose metabolic process	134	-1.73647	0.0183455	Kat2b,Akt1,Gnmt,Cd36,Stk11,Ranbp2,Ier3,Stat3,Akt2,Cd244a,Dgkq,Insr,Ncoa2,Inpp5k,Cbfa2t3,Pdk1,Arpp19,Plcd1,Git1,Ppp1cb,Hsd11b1,C1qtnf1,Igfbp4,Adora2b,Ncor1,Slc35b4,Pdk4,Cry1,Igf1,Sirt1,Ddit4,Plek,Grb10,Igfbp3,Ppp4r3b,Cox11,Pomc,Kat2a,Hif1a,Esrrb,Gpld1,Nln,Ppara,Gpt,Usp7,C1qtnf12,Prkn,Sik1,Nr3c1,Pmaip1,Ptpn2,Ddb1,Bad,Tcf7l2,Sorbs1,Sirt7,Pfkfb1,Snca,Pask,Hdac4,Pfkfb2,Slc45a3,Adipor1,Dusp12,Wdr5,Mtch…	Metabolic
Glycerophospholipid metabolism	7	-1.70268	0.0198301	Dgke;Ptdss1;Lpcat2;Pla2g5;Lclat1;Agpat2;Plpp1	Metabolic
Regulation of lipid metabolic process	299	-1.49625	0.0318967	Apoh,Pdgfb,Sox9,Lsr,Akt1,Rac1,Nr1h3,Ppard,Lmf1,Angptl4,Tgfb1,Cd36,Apoe,Apoc2,Stk11,Sec14l2,Insig2,Stat5a,Akt2,Psap,Phb2,Lpcat3,Dgkq,Fgfr4,Mlxipl,Por,Igf1r,Kit,Apoa2,Tek,Pdk1,Cdc42,Cdk4,Cav1,Ankrd26,Mid1ip1,Rarres2,Vav2,Taz,Prox1,Plin5,Chp1,Mtmr1,Cers2,Macroh2a1,Eef1a2,Brca1,Mtmr4,Adora2b,Ncor1,Pip4k2b,Ctdnep1,Acadvl,Pdk4,Fmc1,Esr1,Igf1,Sirt1,Tysnd1,Appl2,Mapk9,Srebf1,Pik3cg,Lpin1,Id2,Nr1d1,Stat5b…	Metabolic
Cellular protein catabolic process	724	-1.33743	0.0459798	Gna12,Trim25,Fmr1,Rmnd5b,Kctd10,Araf,Uhrf1,Fbxo9,Ube2c,Akt1,Tcirg1,Fbxo7,Uba1,Bcap31,Psmc3,Clgn,Rmnd5a,Shh,Clpp,Apoe,Dlgap1,Keap1,Rnf215,Man1a,Rad23a,Calr,Psap,Cul3,Sgta,Jkamp,Ufd1,Ubqln1,Crbn,Fbxo11,Prkaca,Usp40,Psmd4,Psmb4,Snf8,Cbfa2t3,Cdc20,Rnf114,Hfe,Usp19,Ctnnb1,Psmd2,Cav1,Ubc,Ubqln4,Derl3,Pttg1ip,Ube2g2,Ppp2cb,Vps4b,Nedd8,Faf1,Psen2,Ubxn11,Atraid,Pten,Tmem259,Rnf168,Klhl3,Ube2z,Anapc1,Tsg10…	Metabolic
Positive regulation of protein modification process	841	-1.33286	0.0464667	Cav2,Axin2,Brat1,Ccnd2,Tpd52l1,Dazap2,Lck,Raf1,Pdgfb,Acvrl1,Acvr1b,Itga5,Sox9,Ddx3x,Fmr1,Dlg3,Smarcb1,Chtop,Lgals9,Araf,Calm1,Akt1,Rac1,Kmt2a,Unc119,Vrk3,Paxip1,Daxx,Snx9,Braf,Tgfb1,Akap8l,Prkd1,Cd36,Map2k7,Cdkn1b,Stk11,Dvl3,Mob3a,Pih1d1,Paf1,Ruvbl2,Mmd,Map3k11,Akt2,Dnaja3,Dnmt1,Ikbkg,Phb2,Cul3,Ralb,Cd33,Pgf,Dgkq,Pias4,Map2k1,Cd44,Eif2ak4,Prlr,Ubqln1,Mprip,Insr,Ctr9,Kit,Crkl,Mob1b,Tek,Cdc20,Neurl…	Metabolic
cAMP signaling pathway	176	-2.13443	0.00733785	Gnai3,Raf1,Sox9,Calm1,Akt1,Rac1,Gria3,Braf,Tiam1,Grin2d,Lipe,Akt2,Sst,Ppp1cc,Ppp1cc,Map2k1,Prkacb,Prkaca,Adcy9,Atp1a2,Rhoa,Vav2,Vipr2,Ppp1cb,Cacna1d,Rac3,Crhr1,Calm3,Akt3,Vip,Ppp1r12a,Atp2b1,Adora2a,Hcn2,Mapk9,Adcy1,Gria1,Rock2,Adcy3,Pomc,Grin2c,Acox1,Atp2a3,Pld2,Nfkbia,Fos,Ryr2,Gli3,Edn1,Ptch1,Adcy2,Pde4d,Htr1a,Camk2g,Mapk8,Adcy4,Adcy8,Ppara,Rapgef3,Crebbp,Adcy5,Adcy6,Pde10a,Glp1r,Adcyap1,Rock1,…	Signaling pathways
PPAR signaling pathway	57	-1.78187	0.0165246	Nr1h3,Ppard,Angptl4,Plin4,Cd36,Apoa2,Cpt1c,Ubc,Acaa1b,Plin5,Lpl,Rxrg,Rxra,Pltp,Acsl1,Fabp7,Acsl6,Acox1,Ppara,Ehhadh,Pdpk1,Fads2,Cpt1a,Acsl5,Sorbs1,Gk,Scd3,Scd2,Acadl,Cyp27a1,Dbi,Slc27a2,Fabp5,Hmgcs2,Plin2,Scp2,Cpt2,Fabp3,Acox3,Me3,Ilk,Acsl4,Slc27a1,Apoa1,Acsbg1,Me1,Acsl3,Acaa1a,Scd1,Dbil5,Rxrb,Pck2,Slc27a4,Fabp4,Acadm,Cpt1b,Hmgcs1	Signaling pathways
Phosphatidylinositol signaling system	90	-1.63982	0.0229181	Dgke,Ocrl,Calm1,Itpkc,Dgkq,Plcd1,Pten,Mtmr1,Plcg1,Mtmr4,Pip4k2b,Calm3,Plcd3,Ippk,Mtmr6,Dgkg,Synj1,Synj2,Ip6k3,Impa2,Pip5k1b,Plcb3,Plce1,Pi4k2a,Sacm1l,Dgka,Pip4k2c,Inpp5a,Pikfyve,Inpp1,Inpp4a,Plcd4,Inpp5d,Pik3c2b,Pip4k2a,Inpp5e,Impa1,Pik3ca,Pip5k1a,Pip4p2,Pik3r3,Inpp5b,Pi4k2b,Cds1,Itpr1,Mtmr14,Itpr2,Pik3c2a,Cdipt,Mtm1,Pik3r2,Mtmr2,Calml4,Pik3cb,Ip6k1,Ip6k2,Inppl1,Ppip5k1,Pik3c3,Plcg2,Mtmr3,Dgkh,Pi…	Signaling pathways
Phospholipase D signaling pathway	9	-1.63489	0.0231801	Pdgfra;Dgke;Shc3;Sphk1;Kit;Adcy2;Agpat2;Plpp1;Pik3cg	Signaling pathways
Calcium signaling pathway	190	-1.62271	0.023839	Pdgfb,Calm1,Grin2d,Itpkc,Cacna1e,Cacna1b,Pde1c,Mcoln1,Prkacb,Fgfr4,Prkaca,Adcy9,P2rx5,Casq1,Vdac3,Met,Mcu,Plcd1,Mcoln2,Cacna1d,Camk1g,Slc25a5,Plcg1,Erbb3,Adora2b,Calm3,Ptger1,Grm1,Atp2b1,Tacr2,Egfr,Adora2a,Fgf22,Flt4,Vdac1,Adcy1,Adcy3,Grin2c,Atp2a3,Cacna1g,Plcd3,Bdkrb2,Ryr2,Adcy2,Fgf10,Vdac2,Ppp3cb,Camk2g,Ppif,Fgf9,Ppp3cc,Ednrb,Adcy4,Adcy8,Cacna1i,Pde1b,P2rx6,Mylk,Vegfa,Cacna1h,Gnal,Camk2a,Pdgfrb…	Signaling pathways
FoxO signaling pathway	114	-1.49405	0.0320593	Ccnd2,Raf1,Araf,Akt1,Braf,Tgfb1,Cdkn1b,Stk11,Homer3,Il7r,Stat3,Akt2,Mapk13,Map2k1,Igf1r,Insr,Prkag3,Sod2,Tgfbr1,Homer1,Pten,Gadd45b,Nlk,Sgk2,Stk4,Slc2a4,Gabarap,Akt3,Grm1,Sgk1,Igf1,Sirt1,Egfr,Mdm2,Mapk9,Tgfb3,Gadd45g,Plk2,Mapk8,Fbxo32,Csnk1e,Bcl6,Crebbp,Mapk12,Usp7,Cdkn1a,Pdpk1,Sos1,Smad4,Chuk,Cdk2,Agap2,Hras,Plk4,Homer2,Sgk3,Cat,Bcl2l11,Pik3ca,Nras,Egf,Prkaa2,Plk3,Pik3r3,Prkag2,Ccng2,Prkab1,Gaba…	Signaling pathways
Insulin Signaling	9	-1.4466	0.0357598	Prkci;Rps6ka5;Shc3;Map3k1;Kif3a;Eif4ebp1;Sgk2;Pik3cg;Igf1r	Signaling pathways
cGMP-PKG signaling pathway	141	-1.42918	0.0372235	Gnai3,Gna12,Raf1,Adora3,Calm1,Mef2d,Akt1,Akt2,Ppp1cc,Ppp1cc,Map2k1,Insr,Adcy9,Mef2c,Mrvi1,Atp1a2,Rhoa,Vdac3,Ppp1cb,Atf6b,Srf,Cacna1d,Slc25a5,Calm3,Akt3,Ppp1r12a,Atp2b1,Kcnmb1,Vdac1,Adcy1,Pik3cg,Rock2,Gna13,Adcy3,Atp2a3,Pik3r5,Bdkrb2,Adcy2,Vdac2,Ppp3cb,Ppif,Ppp3cc,Ednrb,Adcy4,Adcy8,Mylk,Adcy5,Adcy6,Gtf2ird1,Rock1,Gnaq,Bad,Plcb3,Creb1,Nppc,Rgs2,Cacna1s,Atp2b4,Atp1b1,Atf2,Creb3l1,Nfatc2,Npr1,Creb3l4…	Signaling pathways
p53 transcriptional gene network	5	-1.40896	0.038998	Prkab2;Adora2b;Zmat3;Slc7a11;Thbs1	Signaling pathways
innate immune response, myeloid leukocyte activation	1879	-4.09313	8.07e-05	Fer,Tfe3,Tspan32,Mid2,Trim25,Itgb2,Lck,Raf1,Pdgfb,Acvr1b,Zfp385a,Adora3,Sox9,Myo18a,Hoxb6,Loxl3,Rab5b,Aire,Icosl,Rpa1,Polr3d,Tcf7,Ddx3x,Il12rb1,Bcl11a,Mmp14,Ccl3,Lgals9,Cfp,Mcm3ap,Oas1c,Sp1,Itgb7,Rarg,Efnb2,Acp5,Fbxo9,Itfg2,Akt1,Il16,Tcirg1,Fbxo7,Clpb,Rac1,Siae,Bcap31,Kmt2a,Supt6,Rab34,Nr1h3,Spi1,Stat6,Paxip1,Mov10,Ciao3,Cd320,Irf9,Gmpr2,Armc6,Braf,Axl,Tgfb1,Shh,Prkd1,Lcp2,Kdelr1,Tmem143,Jag2,Il1…	Immune pathways
Leukocyte mediated cytotoxicity	94	-2.81708	0.00152377	Lgals9,Spi1,Il7r,Stat5a,Ptpn6,Stxbp2,Sh2d1a,Dnase1,Kif5b,Tusc2,Slamf6,Ager,Hspa8,Fcgr1,Ncf1,H2-M3,Crk,Lyst,Stx7,Elane,Havcr2,Pomc,Stat5b,Ppp3cb,Ripk3,Fam49b,Nckap1l,Emp2,Tsta3,Tap2,Dnase1l3,Hprt,Ptprc,Mr1,Rasgrp1,Cd1d1,Prdx1,Rnf19b,Plekhm2,Stap1,Cxcl1,P2rx7,Arl8b,Lag3,Ctsc,Tyrobp,Coro1a,Itgam,Fadd,Lamp1,Ap1g1,Crtam,Cadm1,Rab27a,Ctsh,Myd88,Vav1,Ccl2,H2-Q4,Tap1,Il18,Stx11,Pvr,Gfer,Gimap5,Serpinb9,P…	Immune pathways
Antigen processing and presentation	62	-2.73507	0.00184047	Calr,Rfx5,Hspa1l,Hspa8,H2-M3,Nfyb,Hspa4,Canx,Lgmn,Hsp90aa1,Ctsl,Ctsb,Psme1,Ciita,Hsp90ab1,Nfya,Tapbp,H2-Oa,Tap2,Tnf,Cd74,Creb1,Hspa5,Pdia3,Calr4,Ifi30,Nfyc,H2-Q4,Rfxank,H2-Aa,Rfxap,Tap1,H2-DMb2,H2-DMa,Ctss,H2-Ob,H2-T24,H2-T22,H2-T22,Hspa2,H2-Q7,H2-Q7,H2-Eb1,B2m,H2-K1,H2-T23,H2-Q10,Gm8909,H2-T-ps,H2-Bl,H2-Q6,H2-D1,H2-Ab1,Psme2b,Psme3,Psme2,Gm11127,H2-Q1,H2-DMb1,Hspa1b,H2-Q2,Hspa1a	Immune pathways
Positive regulation of T cell mediated immunity	49	-2.65155	0.00223076	Gata3,Hspa8,H2-M3,Stx7,Rsad2,Fam49b,Tap2,Hspd1,Il1r1,Ptprc,Cd55,Mr1,Traf2,Traf6,Cd1d1,Map3k7,Prkcz,P2rx7,Fadd,Sash3,Malt1,Nlrp3,Zbtb1,H2-Q4,Arid5a,Cd81,Il18,Pvr,Fbxo38,Fzd5,Cd24a,H2-T24,H2-T22,Dennd1b,H2-Q7,H2-Q7,B2m,H2-K1,Nectin2,H2-T23,H2-Q10,Gm8909,H2-Bl,H2-Q6,H2-D1,Gm11127,H2-Q1,H2-Q2,Pnp	Immune pathways
Cytokine receptor binding and response	682	-2.59683	0.00253031	Klf6,Fer,Trim25,Pdgfb,Hk2,Myo18a,Tcf7,Il12rb1,Fmr1,Ccl3,Mapk7,Timp1,Oas1c,Rarg,Acp5,Eef1e1,Akt1,Il16,Tcirg1,Spi1,Stat6,Axl,Mcm2,Il17ra,Map2k7,Relb,Klf4,Irf3,Ebi3,Keap1,Etv3,Nfat5,Stat3,Stat5a,Dnaja3,Cdip1,Ptpn6,Stxbp2,Mapk13,Hdgf,Pias4,Sh2b2,Klf5,Prlr,Il27ra,Insr,Ctr9,Kit,Smpd4,Shpk,Tpr,Inpp5k,Crkl,Ggt5,Ggt1,Srm,Gtf2h1,Cdc42,Cdk4,Kif5b,Ctnnb1,Cav1,Bcl2l1,Khsrp,Rhoa,Hnrnph1,Crlf1,Elavl2,Hipk1,Ube2…	Immune pathways
NOD-like receptor signaling pathway	140	-2.06521	0.00860583	Irf9,Irf3,Ikbkg,Pkn2,Mapk13,Txn2,Cyba,Bcl2l1,Rhoa,Vdac3,Trpm2,Mcu,Cybb,Tab2,Trpv2,Gabarap,Tnfaip3,Tbk1,Mapk9,Vdac1,Nampt,Ywhae,Nfkbia,Hsp90aa1,Traf3,Ripk1,Erbin,Vdac2,Mapk8,Ctsb,Prkcd,Sugt1,Ripk3,Tab1,Sharpin,Gsdmd,Mapk12,Dnm1l,Ifnar1,Ifnar2,Trip6,Hsp90ab1,Sting1,Tnf,Rela,Plcb3,Chuk,Irf7,Xiap,Casp12,Casp1,Casp8,Stat1,Atg16l1,Nek7,Traf5,Card9,Traf2,Traf6,Trpm7,Rbck1,Map1lc3a,Mfn1,Nfkb1,Gbp3,Gbp2,M…	Immune pathways
NF-kappa B signaling pathway	91	-2.06462	0.00861755	Trim25,Lck,Relb,Ikbkg,Pias4,Bcl2l1,Card14,Ube2i,Gadd45b,Tab2,Lbp,Plcg1,Cd40,Ccl4,Tnfaip3,Map3k14,Nfkbia,Traf3,Ripk1,Gadd45g,Syk,Plau,Tnfsf11,Tab1,Csnk2b,Tnf,Rela,Chuk,Nfkb2,Pidd1,Ly96,Xiap,Cflar,Il1r1,Zap70,Tnfrsf11a,Parp1,Traf5,Prkcq,Traf1,Traf2,Traf6,Vcam1,Nfkb1,Bcl10,Map3k7,Cxcl1,Erc1,Ltbr,Tnfrsf1a,Lat,Btk,Irak1,Tnfsf13b,Ikbkb,Tradd,Birc3,Tirap,Ptgs2,Myd88,Malt1,Card10,Atm,Plcg2,Eda2r,Tab3,Gad…	Immune pathways
Chemokine activity and receptor binding	36	-1.80234	0.0157636	Ccl3,Stat3,Nes,Cxcl16,Ccl6,Ccl4,Ccl9,Nup85,Cxcl14,Cxcl13,Ccl25,Nars,Itch,Creb3,Jak1,Pf4,Cxcl1,Cx3cl1,Ccl22,Ccl17,Cxcl10,Ccl5,Ccl12,Ccl7,Ccl2,Ccrl2,Cx3cr1,Cklf,Cxcl2,Cxcl12,Cnih4,Ccl19,Ccl27a,Ccl27a,Ccl28,Ccl21a	Immune pathways
Pattern recognition receptor signaling pathway	142	-1.68813	0.0205053	Ddx3x,Lgals9,Oas1c,Clpb,Nr1h3,Cd36,Irf3,Phb2,Ufd1,Ubqln1,Gpr108,Cyba,Cav1,Ifi35,Ptprs,Lbp,Mapkapk2,Cd40,Dhx58,C1qbp,Irf1,Esr1,Tnfaip3,Usp15,Peli1,Irak3,Appl2,Havcr2,Tnip1,Rtn4,Pum2,Rsad2,Rnf135,Sec14l1,Nr1d1,Nfkbia,Traf3,Cd180,Ap3b1,Erbin,App,Slc15a2,Cd86,Gps2,Trem2,Pja2,Pdpk1,Riok3,Slc15a3,Peli3,Rela,Pik3ap1,5430427O19Rik,Irf7,Ly96,Hspd1,Dab2ip,Ifih1,Nmi,Tyro3,Ptpn22,Tlr2,Alpk1,Bcl10,Pum1,Gpatch…	Immune pathways
MHC protein binding	33	-1.62167	0.0238961	Tubb5,Bcap31,Cd244a,H2-M3,Derl1,Fam49b,Col2a1,Tap2,Cd74,Atp5b,Atp5a1,Marchf8,Pdia3,Vcp,Abcb9,Lag3,H2-Q4,Marchf1,Tap1,Cd81,Mfsd6,Pilra,H2-T22,Pirb,H2-Q7,H2-K1,Pilrb2,H2-T23,H2-Q10,H2-Q6,H2-D1,H2-Q1,H2-Q2	Immune pathways
Response to type I interferons	51	-1.60353	0.0249157	Oas1c,Ube2g2,Irf1,Cdc34,Pnpt1,Ddx41,Ifnar2,Sting1,Ifitm1,Ifitm3,Stat1,Ifi202b,Ifi211,Gbp3,Gbp2,Ube2k,Ifit1,Aim2,Shfl,Xaf1,Ikbke,Ifi209,Bst2,Irgm1,Trex1,Oas1a,Iigp1,Gm5431,Ifitm6,Ifitm2,Ifitm7,Htra2,Irgm2,9930111J21Rik1,Trim6,Ifi204,Ifi207,Gm4951,Ifit3,Igtp,Ifi47,Gbp6, Axl, Tpr,Ro60,Myc,Ifnar1,Gas6,Star,Pde12,Ifit2	Immune pathways
Chemokine production	81	-1.58927	0.025747	Aire,Lgals9,Oas1c,Il16,Il17ra,Klf4,Epha2,Tusc2,Mcoln2,Trpv4,Ager,Lpl,Lbp,Adora2b,Elane,Mapk9,Havcr2,Alox8,Arg2,Syk,Erbin,Wnt5a,Apod,Snai2,App,Trem2,Eif2ak2,Adcyap1,Aif1,Tnf,Cd74,Csf1r,Il33,Sigirr,Slamf9,Hc,Card9,Il1a,Postn,Il6ra,Tlr2,Foxp1,Il4ra,Pycard,Tlr3,Tirap,Slc37a4,Myd88,P2ry2,Mif,Ccl5,Socs5,Mavs,Ackr1,Sirpa,Cd84,Gstp2,Egr1,Tlr4,Il18,Lrp1,Chil3,Ripk2,Mul1,Mbp,Selenok,Tlr7,Tlr9,Ticam1,Cd24a,…	Immune pathways
Interleukin-1 beta production and signaling pathway	77	-1.54376	0.0285916	Ccl3,Acp5,Cd36,Stat3,Cd33,Hspb1,Git1,Ager,Lpl,Tnfaip3,Igf1,Arg2,Wnt5a,Gsdmd,App,Ifnar1,Trem2,Tnf,Aqp4,Jak2,Casp1,Casp8,Mr1,Ifi211,Slamf9,Usp50,Sucnr1,Tlr2,Errfi1,Cptp,P2rx7,Foxp1,Tyrobp,Pycard,Panx1,Apoa1,Smad3,Myd88,Malt1,Nlrp3,Casp4,Tmem106a,Pml,Hk1,Aim2,Sirpa,Nod1,Gstp2,Egr1,Tlr4,Nlrc4,Ripk2,Inava,Isl1,Zc3h12a,Serpinb1a,Fzd5,F2r,Nlrc3,Serpinb1b,Tlr6,Cx3cr1,Arrb2,Gstp1,Sphk1,Tnfaip8,Hmgb1,S1pr3…	Immune pathways
Regulation of interleukin-6 production	127	-1.52692	0.0297221	Lgals9,Il16,Il17ra,Cd36,Stat3,Ptpn6,Mapk13,Il27ra,Cyba,Pou2f2,Met,Hyal2,Trpv4,Ager,Lpl,Lbp,Mapkapk2,Adora2b,Arrb1,Tnfaip3,Irak3,Havcr2,Xbp1,Syk,Wnt5a,Nckap1l,Il1rap,Cd200,Cd200r1,Zbtb20,Tbc1d23,App,Setd4,Bsg,Trem2,Adcyap1,Aif1,Tnf,Aqp4,Cd74,Il33,Grk2,Afap1l2,Rabgef1,Hspd1,Ncl,Inpp5d,Capn2,Ifih1,Card9,Traf6,Il1a,Zfp64,Ptpn22,Il6ra,Tlr2,Gba,Arhgef2,Akirin2,Laptm5,Hgf,P2rx7,Il17rc,Tnfrsf1a,Tyrobp,Py…	Immune pathways
Regulation of inflammatory response	258	-1.51888	0.0302772	Adora3,Serpinf1,Ccl3,Lgals9,Acp5,Ddt,Il16,Nr1h3,Ppard,Il17ra,Apoe,Irf3,Ier3,Stat5a,Lpcat3,Cd44,Ccn4,Celf1,Psmb4,Shpk,Dnase1,Ggt1,Gprc5b,Bcr,Hyal2,Ifi35,Git1,Tnfaip8l2,Trpv4,Ager,Itga2,Lpl,Ttbk1,Gata3,Fcgr1,Ncf1,Il17rb,Lbp,Abr,Ada,Ptgis,Pmp22,Adora2b,Esr1,Tnfaip3,Enpp3,Igf1,Adora2a,Tnip1,Pik3cg,Ace,Nr1d1,Stat5b,Nfkbia,Aoah,Ripk1,Nr1d2,Bap1,Wnt5a,Tnfsf11,Pbk,Rb1,Ednrb,Drosha,Ppara,Bcl6,Sharpin,Cd20…	Immune pathways
Interleukin-12 production	45	-1.51205	0.0307572	Acp5,Il16,Cd36,Mast2,Ager,Cd40,C1qbp,Irf1,Irak3,Rel,Syk,Prkcd,Pibf1,Rela,Hspd1,Traf6,Mdk,Tlr2,Nfkb1,Laptm5,Foxp1,G6pdx,Tlr3,Jak3,Tirap,Plcg2,Tnfsf9,Unc93b1,Tlr4,Thbs1,Irf8,Cmklr1,Isl1,Flt3,Tlr9,Nlrc3,Plcb1,Tlr6,Mapk11,Mapk14,Cd47,Scimp,Arrb2,Hmgb1,Ccl19	Immune pathways
Leukocyte transendothelial migration	90	-1.50873	0.0309935	Gnai3,Itgb2,Rac1,Esam,Mapk13,Cyba,Cdc42,Ctnnb1,Rhoa,Vav2,Actn1,Cybb,Ncf1,Plcg1,Mmp9,Rock2,Pecam1,Ocln,Vcl,Cldn10,Rapgef3,Cldn1,Ptk2,Mapk12,Myl12a,Rock1,Itgb1,Rassf5,Ncf2,Itga4,Pik3ca,Vcam1,Pik3r3,Rhoh,Pxn,Actb,Vasp,Mylpf,Itgam,Itgal,Msn,Mmp2,Pik3r2,Cdh5,Bcar1,Jam3,Thy1,Pik3cb,Gnai2,Rac2,Vav3,Ctnnd1,Vav1,Plcg2,Myl12b,Arhgap5,Cd99l2,Icam1,Cldn11,Ctnna1,F11r,Pik3cd,Cldn5,Pik3r1,Ptpn11,Cxcr4,Cldn14,R…	Immune pathways
Leukocyte chemotaxis	168	-1.49237	0.0321829	Itgb2,Pdgfb,Ccl3,Il16,Rac1,Spi1,Il17ra,Calr,Myo9b,Pgf,Kit,Rarres2,Trpm2,Mcu,Trpv4,Csf1,Lbp,C1qbp,Cxcl16,Ccl6,Ccl4,Ccl9,Lyst,Mmp28,Nup85,Lgmn,Chga,Edn1,Syk,Cxcl14,Pde4d,Wnt5a,Tnfsf11,Ednrb,Nckap1l,Plec,Ptk2,Retnlg,Dnm1l,Cxadr,App,Akirin1,Cxcl13,Bsg,Ccl25,Pla2g7,Vegfa,Dusp1,Aif1,Il17b,Slc12a2,Cd74,Csf1r,Anxa1,Vegfb,Gbf1,Ptprj,Sbds,Adam8,Alox5,Ccr1,Pikfyve,Gpr35,Slamf9,Hc,Stk39,Mdk,Edn3,Creb3,Pde4b,…	Immune pathways
TNF signaling pathway	99	-1.47303	0.0336488	Mmp14,Akt1,Map2k7,Akt2,Ikbkg,Mapk13,Map2k1,Csf1,Atf6b,Tab2,Mmp9,Irf1,Map2k3,Akt3,Tnfaip3,Mapk9,Map2k6,Map3k14,Nfkbia,Rps6ka5,Fos,Traf3,Edn1,Ripk1,Mapk8,Ripk3,Tab1,Mapk12,Dnm1l,Map3k8,Tnf,Fas,Rela,Rps6ka4,Casp7,Chuk,Creb1,Casp8,Cflar,Traf5,Traf1,Dab2ip,Traf2,Atf2,Creb3l1,Jag1,Itch,Pik3ca,Creb3l4,Vcam1,Nfkb1,Map3k7,Creb3,Tnfrsf1b,Pik3r3,Cxcl1,Pgam5,Tnfrsf1a,Fadd,Vegfc,Ikbkb,Casp3,Il15,Cx3cl1,Pik3r2…	Immune pathways
Cellular response to interferon-gamma	111	-1.33372	0.0463747	Myo18a,Il12rb1,Ccl3,Dnaja3,Stxbp2,Cdc42,Kif5b,Cd40,Myo1c,Med1,Irf1,Cxcl16,Ccl6,Ccl4,Ccl9,Cdc37,Actr2,Rps6kb1,Stxbp4,Stx8,Evl,Dapk1,Ciita,Parp9,Ccl25,Slc26a6,Rab12,Aqp4,Ptpn2,Cd74,Jak2,Flnb,Ifitm1,Ifitm3,Casp1,Snca,Stat1,Slc11a1,Sp100,Actr3,Eprs,Vamp4,Mrc1,Vim,Stxbp1,Kynu,Gsn,Nmi,Stxbp3,Tlr2,Gbp3,Gbp2,Vamp3,Gbp9,Zyx,Rab43,Stx4a,Trim21,Was,Rab20,Cx3cl1,Ccl22,Ccl17,Vps26b,Syncrip,Parp14,Dapk3,Ccl5,C…	Immune pathways
Positive regulation of T cell proliferation and activation	159	-1.33051	0.0467184	Lck,Icosl,Il12rb1,Lgals9,Efnb2,Tgfb1,Shh,Il7r,Efnb3,Stat5a,Dnaja3,Cd244a,Il27ra,Cav1,Rhoa,Zmiz1,Cd83,Ager,Gata3,Nkap,Cd46,Cd274,Ada,Ikzf1,Irf1,Myb,Igf1,Vsir,Ap3d1,Havcr2,Xbp1,Stat5b,Hsp90aa1,Gli3,Syk,Ap3b1,Il6st,Tnfsf11,Fam49b,Nckap1l,Bcl6,Hes1,Tfrc,Cd86,Runx1,H2-Oa,Aif1,Cd74,Anxa1,Bad,Gpam,Adam8,Hspd1,Zap70,Ptprc,Cd55,Bmi1,Prkcq,Traf6,Mdk,Rasgrp1,Il1a,Ptpn22,Vcam1,Lef1,Zbtb7b,Cd1d1,Bcl10,Prkcz,R…	Immune pathways
Humoral immune response	102	-1.30171	0.0499219	Tfe3,Aire,Cfp,Hmgn2,Ptpn6,Mef2c,Sh2d1a,Rarres2,C8g,Gata3,Cd5l,Cr1l,Cd46,Slpi,C1qbp,Vip,Traf3ip2,Nts,Elane,Pomc,Ppp2r3c,Cxcl14,Rgcc,Masp1,App,Cxcl13,Serping1,Ccl25,Tnfrsf21,Tfeb,Trem2,C3,C2,Tnf,Alox5,Cfh,Ptprc,Cd55,Fcgr2b,Bmi1,Hc,Notch1,Notch2,Masp2,Pf4,Cxcl1,Npy,A2m,Pglyrp1,Adm,Cd37,Fam3a,Ccl22,Ccl17,Ltf,Trf,Cd59a,Foxj1,Cxcl10,Ccl12,Colec11,C1qa,C1qc,C1qb,Spon2,H2-DMa,Cd81,Fau,Camp,C1s1,C1rl,Susd…	Immune pathways
Enzyme linked receptor protein signaling pathway	773	-3.88048	0.00013168	Cav2,Ngfr,Fer,Lck,Raf1,Pdgfb,Acvrl1,Acvr1b,Sox9,Hip1r,Epn2,Ift20,Lgals9,Efnb2,Col1a1,Itga3,Akt1,Folr1,Rac1,Ltbp1,Spi1,Stat6,Braf,Tiam1,Tsc2,Axl,Tgfb1,Prkd1,Lcp2,Stk11,Efna2,Hck,Glg1,Dusp3,Ddr1,Efnb3,Stat3,Stat5a,Akt2,Pgf,Hspb1,Sh2b2,Prlr,Fgfr4,Igf1r,Insr,Snx6,Kit,Apc,Ephb3,Inpp5k,Crkl,Htra1,Tek,Neurl1a,Epha2,Rbm14,Hfe,D130043K22Rik,Cdk4,Sulf2,Hap1,Ctnnb1,Chrd,Tgfbr1,Cav1,Zmiz1,Ankrd26,Fgfrl1,Bmp7…	Enzyme activity
Cysteine-type endopeptidase inhibitor activity	34	-1.61841	0.0240761	Rps6ka1,Cstb,Bcl2l1,Ube2z,Nol3,Birc5,Arrb1,Pttg1,Ube2o,Cast,Birc6,Prdx5,Prdx3,Xiap,Snca,Cst3,Cd27,Rps6ka3,Gas6,Mt3,Birc3,Ngp,Ltf,Serpina3g,Serpinb9,Spock1,Birc2,Tnfaip8,Cst7,Naip5,Ctla2b,Naip6,Naip2,Bcl2a1d	Enzyme activity
Cysteine-S-conjugate N-acetyltransferase activity	4	-1.45668	0.0349399	Nat8,Nat8f3,Nat8f1,Nat8f4	Enzyme activity
Phosphoric ester hydrolase activity	308	-1.42051	0.037974	Hddc2,Lck,Ocrl,Acp5,Acp2,Ppm1j,Mdp1,Pnkp,Ppp5c,Pld3,Timm50,Dusp3,Ptpn6,Pde1c,Ppp1cc,Hmox1,Smpd4,Inpp5k,Cnp,Ppp2r1a,Ppp2cb,Eya4,Plcd1,Ptprs,Pten,Ppp1cb,Mtmr1,Prune1,Mpped2,Plcg1,Eya2,Mtmr4,Ctdnep1,Dusp14,Gdpd2,Smpd2,Smpdl3a,Ptprk,Ppp1r12a,Dusp6,Enpp3,Pde7b,Pald1,Ptprr,Ptprb,Ppm1m,Ppp2ca,Ppm1d,Lpin1,Nt5c,Pld2,Adprm,Plcd3,Ptpn21,Sgpp1,Ppm1a,Tdp1,Gpld1,Pde8b,Pde4d,Ptprg,Plpp1,Ppp3cb,Mtmr6,Ephx2,Ppp3c…	Enzyme activity
Acyltransferase activity	206	-1.37782	0.041897	Dlat,Dbt,Kat2b,Mcm3ap,Agpat3,Zdhhc4,Naa20,Ykt6,Pafah1b2,Crot,Lpcat3,Dlst,Pafah1b3,Cs,Naa60,Osgep,Ggt5,Ggt1,Gcat,Elovl1,Zdhhc24,Cpt1c,Abhd8,Cers4,Taz,Acaa1b,Pdhx,Casd1,Zdhhc12,Nat9,Cers2,Med24,Tada2a,Sirt1,Mboat2,Ncoa1,Acly,Kat2a,Nmt1,Sptlc2,Elovl2,Sptlc1,Lpcat1,Elovl7,Kat6b,Oxsm,Chat,Zdhhc20,Naa16,Elp3,Esco2,Tgm1,Ciita,Crebbp,Plaat1,Dgat1,Cblb,Naa50,Cers5,Agpat4,Acat2,Qpct,Epc1,Esco1,Atat1,Naa40,…	Enzyme activity
Triglyceride lipase activity	9	-1.3692	0.0427363	Pla1a,Lipe,Lpl,Pnpla2,Plb1,Daglb,Pnpla3,Liph,Ddhd2	Enzyme activity
Hydrolase activity, acting on ester bonds	607	-1.31322	0.0486163	Hddc2,Lck,Abhd15,Ocrl,Myg1,Acp5,Snd1,Siae,Acp2,Ppm1j,Mdp1,Abhd3,Pla1a,Pnkp,Ppp5c,Lipe,Pafah1b2,Abhd17a,Pld3,Timm50,Dusp3,Ercc1,Dnase2a,Nob1,Ptpn6,Pde1c,Ppp1cc,Pnpla6,Sgsh,Hmox1,Pafah1b3,Pan2,Smpd4,Dnase1,Inpp5k,Ptbp1,Abhd1,Acot13,Cnp,Sulf2,Vars,Abhd16a,Pole,Ppp2r1a,Rad51c,Abhd8,Ppp2cb,Eya4,Plcd1,Ptprs,Pten,Ppp1cb,Tsen15,Galns,Mtmr1,Endog,Ppt2,Lpl,Prune1,Mpped2,Sulf1,Plcg1,Exosc10,Acot8,Eya2,Mtmr4…	Enzyme activity
NRF2-ARE regulation	3	-1.59747	0.0252658	Hmox1;Pgam5;Slc7a11	Stress response
Fas ligand pathway and stress induction of heat shock proteins	4	-1.53644	0.0290779	Acta1;Casp8;Map3k1;Pak2	Stress response
Antioxidant activity	60	-1.3267	0.0471297	Txnrd3,Gstt1,Apoe,Nqo1,Gstm7,Prdx2,Upk3bl,Sod2,Mgst1,Lpo,Gpx3,Txnrd1,Ltc4s,Pxdn,Txndc17,Cygb,Nxn,Prxl2c,Gpx8,Prxl2a,Prdx5,Prdx3,Gsto1,Gsto2,Prdx4,Mgst3,Prdx6,Cat,Trp53inp1,Gpx7,Prdx1,Park7,Prxl2b,Gstk1,Gsr,Hp,Gsta4,Ptgs2,Srxn1,Gstt2,Selenof,Gstp2,Selenow,Ptgs1,Ubiad1,Ptges,Hbb-bs,S100a8,S100a9,Alox5ap,Gstp1,Gpx1,Hba-a1,Sod3,Hbq1b,Hbb-bt,Selenot,Selenos,Txnrd2,Gpx4	Stress response
Oxidoreductase activity, acting on paired donors, with incorporation or reduction of molecular oxygen	123	-1.31581	0.0483272	Th,Cyp51,Cyp4f18,Hmox2,Plod3,Hmox1,Por,P4htm,Fads1,Cyp2j9,Ptgis,Kdm6b,P4ha2,Plod1,Mical1,P4ha1,Moxd1,Pcbd1,Akr1c13,Coq6,Cyp46a1,Degs2,Pcbd2,Hr,Sqle,Riox2,Hspbap1,P3h3,Ogfod2,Cyp39a1,Cyp1b1,Kdm4b,Cyp4f14,Cyb5a,Fads3,Fads2,P4hb,Ogfod3,Scd3,Scd2,Kdm5c,Alkbh8,Cyp27a1,Pam,Phyh,Cyp2u1,Fmo5,Asph,Kdm4c,P3h1,Nos3,Nos1,Kdm2b,Cyp3a13,Tbxas1,Kdm5a,Kdm8,Msmo1,Egln1,Sc5d,Fdx1,Plod2,Ptgs2,Ogfod1,Kdm4a,Tet3,Egln…	Stress response
Chromosome segregation	280	-3.39967	0.000398408	Axin2,Septin1,Chmp1a,Ddx3x,Ube2c,Kpnb1,Spag5,Ccne1,Rec8,Akap8l,Top3a,Ciao1,Syce2,Phb2,Cul3,Rab11a,Chmp2b,Srpk1,Spc25,Ctcf,Apc,Naa60,Tpr,Cdc20,Cdt1,Cdc42,Ctnnb1,Msh5,Ppp2r1a,Rad51c,Ncaph2,Tex15,Tex11,Vps4b,Ehmt2,Anapc1,Chfr,Ube2i,Sirt2,Ncapg,Macroh2a1,Slc25a5,Brca1,Nek8,Zfp207,Top2b,Cdc6,Birc5,Dync1h1,Ndel1,Chtf18,Psmc3ip,Fbxo5,Zwint,Actr2,Ube2b,Pttg1,Ska2,Pum2,Smc6,Trappc12,Cdc27,Tlk2,Recql5,Aurk…	Cell division, transcription, translation and cell death
RNA polymerase II transcription regulatory region sequence-specific DNA binding	1065	-3.2861	0.000517489	Klf6,Tfe3,Mnt,Sox9,Hoxb6,Kat2b,Aire,Tcf7,Bcl11a,Smarcb1,Hoxa10,Hoxa4,Mxd1,Uhrf1,Sp1,Rarg,Mef2d,Meox1,Irx2,Foxm1,Hoxc11,Hoxc8,Hoxc6,Nacc1,Nfix,Npas1,Nr1h3,Spi1,Stat6,Tead3,Ppard,Peg3,Zim1,Irf9,Nr2f6,Ikzf4,Zfp40,Relb,Hbp1,Klf4,Foxj2,Irf3,Zfp959,Plag1,Etv3,Pih1d1,Fosb,Nfat5,Ruvbl2,Tfam,Zfp81,Hlf,Stat3,Stat5a,Etv1,Pax2,Hif3a,Zfp324,Pax3,Hdgf,Hnrnpa2b1,Klf5,Polr2a,Zfp287,Mlxipl,Cic,Mef2c,Ctcf,Tfap4,Rf…	Cell division, transcription, translation and cell death
Cell cycle process and DNA repair	973	-2.73404	0.00184484	Cdc45,Axin2,Ccnd2,Tpd52l1,Septin1,Pdgfb,Acvr1b,Tom1l2,Sox9,Kat2b,Chmp1a,Tubgcp3,Ddx3x,Uxt,Pcnt,Calm1,Ube2c,Snd1,Kpnb1,Foxm1,Tubb5,Akt1,Chordc1,Fbxo7,Septin7,Spag5,Unc119,Ccne1,Paxip1,Rhoc,Dbf4,Daxx,Rec8,Snx9,Golga2,Tgfb1,Akap8l,Top3a,Mcm2,Tpra1,Cdkn1b,Klf4,Foxj2,Paf1,Ier3,Ercc1,Aven,Kif20a,Calr,Syce2,Map3k11,Map3k20,Kifc2,Phb2,Ptpn6,Cul3,Bid,Pkn2,Rab11a,Chmp2b,Nes,Eif2ak4,Spc25,Msh6,Igf1r,Insr,Pa…	Cell division, transcription, translation and cell death
Cellular senescence	156	-2.23916	0.00576557	Ccnd2,Raf1,Calm1,Foxm1,Akt1,Ccne1,Tsc2,Tgfb1,Akt2,Ppp1cc,Ppp1cc,Mapk13,Map2k1,Cdk4,Tgfbr1,Hipk1,Vdac3,Mcu,Pten,Trpv4,E2f4,Ppp1cb,Gadd45b,Sqstm1,Cacna1d,H2-M3,Slc25a5,E2f3,Mapkapk2,Mybl2,Map2k3,E2f2,Calm3,Akt3,Traf3ip2,Cdk1,Sirt1,Mdm2,Fbxw11,Rad50,Vdac1,Hus1,Igfbp3,Map2k6,Zfp36l1,Tgfb3,Gadd45g,Vdac2,Ppp3cb,Ppp3cc,Rb1,Rad1,Myc,Mapk12,Cdkn1a,Smad2,Rad9a,Rela,Capn1,Btrc,Cdk2,Hras,Rassf5,Capn2,Tsc1,Hi…	Cell division, transcription, translation and cell death
Necroptosis	112	-1.86109	0.0137692	Chmp1a,Stat6,Irf9,Bax,Stat3,Stat5a,Bid,Chmp2b,Vdac3,Vps4b,Faf1,Cybb,Sqstm1,Macroh2a1,Slc25a5,Tnfaip3,Ifngr1,Macroh2a2,Mapk9,Vdac1,Stat5b,Pygl,Hsp90aa1,Ripk1,Vdac2,Glud1,Camk2g,Mapk8,Tnfrsf10b,Ripk3,Sharpin,Dnm1l,Ifngr2,Ifnar1,Ifnar2,Hsp90ab1,Eif2ak2,Tnf,Camk2a,Fth1,Fas,Jak2,Il33,Capn1,Chmp6,Xiap,Casp1,Casp8,Cflar,Stat1,Glul,Parp1,Capn2,Traf5,Traf2,Trpm7,Il1a,Rbck1,Zbp1,Chmp4c,Ppid,Chmp5,Jak1,Pgam…	Cell division, transcription, translation and cell death
Ferroptosis	37	-1.8237	0.0150071	Cp,Lpcat3,Hmox1,Vdac3,Slc3a2,Cybb,Acsl1,Acsl6,Vdac2,Slc39a14,Tfrc,Slc11a2,Fth1,Acsl5,Sat1,Slc40a1,Steap3,Map1lc3a,Gss,Slc7a11,Gclm,Atg7,Acsl4,Map1lc3b,Gclc,Trf,Acsl3,Atg5,Ftl1,Pcbp1,Slc39a8,Ncoa4,Pcbp2,Trp53,Sat2,Gpx4,Prnp	Cell division, transcription, translation and cell death
Programmed cell death	1616	-1.61629	0.0241942	Gnai3,Apoh,Ngfr,Wnt9a,Brat1,Ccnd2,Mnt,Tpd52l1,Ckmt1,Lck,Raf1,Acvr1b,Zfp385a,Itga5,Sox9,C1d,Krit1,Hk2,Myo18a,Spg7,Tcf7,Ddx3x,Dnajc5,Fmr1,Hip1r,Ccl3,Mapk7,Mfsd10,Araf,Timp1,Uxt,Pcnt,Ramp2,Hpn,Rarg,Mef2d,Col18a1,Akr1b3,Eef1e1,Akt1,Tcirg1,Smo,Folh1,Bcap31,Bbc3,Acp2,Rapsn,Spi1,Ppard,Peg3,Angptl4,Daxx,Tmem161a,Braf,Tchp,Tsc2,Puf60,Mien1,Axl,Tgfb1,Shh,Alkbh7,Prkd1,Prkra,Kdelr1,Ggct,Jag2,Atg4d,Mcm2,Map2k…	Cell division, transcription, translation and cell death
RNA binding	1025	-1.40459	0.0393923	Mcts1,Tbrg4,Zfp385a,Sox9,Hnrnpd,C1d,Rpl13,Ddx3x,Fmr1,Nsun5,Ilf2,Chtop,Nhp2,Pcbp3,Oas1c,Smg5,Snd1,Nom1,Ddx18,Crnkl1,Trmt1,Taco1,Celf2,Spi1,Sf3a1,Mov10,Prpf6,Snrpd1,Puf60,Prkra,Mrpl2,Hbp1,Ppp5c,Lipe,Ranbp2,Eif2b5,Ddx23,Prkcsh,Elavl3,Rps11,Supt5,Snrnp200,Farsa,Calr,Rpl8,Stat3,Cavin1,Cwc15,Dnmt1,Ppan,Trmt10a,Emg1,Ddx56,Slbp,Eif2b2,Hnrnpa2b1,Eif2ak4,Ddx39,Celf1,Eif4g2,Rsl1d1,Tpr,Dhx34,Tep1,Rps9,Rbm14,…	Cell division, transcription, translation and cell death
Trans-synaptic signaling	680	-7.58269	2.61404e-08	Cav2,Ngfr,Th,Drp2,Glra1,Dgke,Gabra2,Sez6,Oprm1,Fmr1,Snapin,Calm1,Gabrg1,Rac1,Grik3,Kmt2a,Tmem25,Rapsn,Braf,Grin2d,Apoe,Prkar2b,Rab8a,Sh3gl1,Dlgap1,Cacnb3,Grik5,Rab3b,Ncstn,Homer3,Crtc1,Calb2,Ppfia3,Lin7b,Efnb3,Grm3,Stat3,Cacna1e,Cacna1b,Clcn3,Stxbp2,Rab11a,Apba3,Syt5,Eif2ak4,Slc1a3,Prkaca,Mef2c,Kit,Napa,Crkl,Cdc20,Neurl1a,Nsmf,Kif5b,Hap1,Ctnnb1,Stx1a,Homer1,Gabrb2,Bcl2l1,Clstn3,Vdac3,Met,Syn2,Bcr…	Synapse and neurotransmission
Nervous system development	2075	-6.10117	7.92185e-07	Ngfr,Wnt3,Wnt9a,Th,Drp2,Cdh4,Pdgfb,Acvr1b,Gabra2,Sox9,Dynlt1c,Sema4f,Sez6,Loxl3,Serpinf1,Oprm1,Tcf7,Fmr1,Bcl11a,Smarcb1,Nsun5,Ccl3,Snapin,Sec24b,N4bp3,Luzp1,Ift20,Pcnt,Sema6b,Lsr,Rarg,Efnb2,Rnd2,Mef2d,Irx2,Itga3,Tulp3,Ifrd1,Brpf1,Hoxc8,Akt1,Tcirg1,Naglu,Smo,Fbxo7,Folr1,Septin7,Rac1,Ugp2,Nfix,Unc119,Smg9,Mov10,Tead3,Ppard,Metrn,Ncan,Nr2f6,Braf,Tiam1,Tsc2,Golga2,Axl,Tgfb1,Shh,Prkd1,Jag2,Btbd6,Nab1,…	Synapse and neurotransmission
Vesicle-mediated transport in synapse	237	-3.6701	0.000213746	Th,Dnajc5,Fmr1,Snapin,Calm1,Efnb2,Braf,Rab8a,Sh3gl1,Grik5,Rab3b,Ppfia3,Clcn3,Rab11a,Dgkq,Syt5,Prkaca,Napa,Hap1,Ctnnb1,Stx1a,Bcl2l1,Syn2,Snap47,Git1,Atad1,Pten,Sirt2,Pls3,Cyth1,Cacnb4,Rab5a,Cadps2,Adora2b,Slc2a4,Calm3,Gipc1,Stxbp5,Psen1,Adora2a,Ddc,Ap3d1,Canx,Adcy1,Itsn2,Itgb3,Doc2b,Fbxl20,Vamp2,Ston2,Akap5,Trim9,Numb,Amph,Ap3b1,Htr1a,Ppp3cb,Ppp3cc,Scrib,Arc,Snap29,Dnm1l,Gsk3b,Stxbp5l,Ap2m1,Itsn1,…	Synapse and neurotransmission
