# Supplementary material for: Targeted ASO-mediated Atp1a2 knockdown in astrocytes reduces SOD1 aggregation and accelerates disease onset in mutant SOD1 mice
Source: PLoS One. 2023 Nov 28;18(11):e0294731. doi: 10.1371/journal.pone.0294731 (PMC10683999; doi:10.1371/journal.pone.0294731)
Supplement: S13 Table — (XLSX) [file pone.0294731.s022.xlsx]

## Sheet: S13Table_lyso.glut.RnaseH.P21
S13 Table_Lysosomal, glutamate transporter, RNaseh1 and Cdkn1a genes in response to Atp1a2 ASO treatment in SOD1*G93A mouse spinal cord
external gene name	description	ASO1_50ug-LNA_50ug_logFC	ASO1_50ug-LNA_50ug_P.Value	ASO3_25ug-LNA_25ug_logFC	ASO3_25ug-LNA_25ug_P.Value	Tissue/cell
Ctsc	cathepsin C [Source:MGI Symbol;Acc:MGI:109553]	0.256848	0.0338745	0.338895	0.016073	spinal cord
Slc1a2	solute carrier family 1 (glial high affinity glutamate transporter), member 2 [Source:MGI Symbol;Acc:MGI:101931]	-0.0423334	0.0274861	-0.123911	0.0393222	spinal cord
Slc1a3	solute carrier family 1 (glial high affinity glutamate transporter), member 3 [Source:MGI Symbol;Acc:MGI:99917]	-0.0398788	0.0322397	-0.265691	0.0225209	spinal cord
Slc1a3	solute carrier family 1 (glial high affinity glutamate transporter), member 3 [Source:MGI Symbol;Acc:MGI:99917]	-0.226813	0.0248009	-0.329431	0.00333283	primary astrocytes
Rnaseh1	ribonuclease H1 [Source:MGI Symbol;Acc:MGI:1335073]	-0.0290653	0.101674	0.145467	0.231041	spinal cord
		-0.0952992	0.344811	-0.187619	0.0909507	primary astrocytes
Cdkn1a	cyclin-dependent kinase inhibitor 1A (P21) [Source:MGI Symbol;Acc:MGI:104556]	-0.117076	0.164396	-0.20872	0.477533	spinal cord
		-0.00624125	0.942738	-0.0316953	0.73584	primary astrocytes
